# Supplementary material for: Proteomic Landscape of Extracellular Vesicles for Diffuse Large B-Cell Lymphoma Subtyping
Source: Int J Mol Sci. 2021 Oct 12;22(20):11004. doi: 10.3390/ijms222011004 (PMC8536203; doi:10.3390/ijms222011004)
Supplement: Supplementary file 1 [file ijms-22-11004-s001.zip]

Archive with 2 entries (2 files):
- Table S1_limmaRes_ABCVsGCB.xls
- Table S2_limmaRes_ABCVsGCB_sEVs.xls
