# Supplementary material for: Proteomic Landscape of Extracellular Vesicles for Diffuse Large B-Cell Lymphoma Subtyping
Source: Int J Mol Sci. 2021 Oct 12;22(20):11004. doi: 10.3390/ijms222011004 (PMC8536203; doi:10.3390/ijms222011004)
Supplement: Supplementary file 1 [file ijms-22-11004-s001.zip › Table S1_limmaRes_ABCVsGCB.xls]

## Sheet: ExN
pro	logFC	AveExpr	t	P.Value	adj.P.Val	B	# rep ABC	# rep GCB	A1_1	A1_2	A2_1	A2_2	A3_1	A3_2	B1_1	B1_2	B2_1	B2_2	B3_1	B3_2	H1_1	H1_2	H2_1	H2_2	H3_1	H3_2	H4_1	H4_2	O1_1	O1_2	O2_1	O2_2	O3_1	O3_2	mean_ABC	mean_GCB	CV_ABC	CV_GCB	median_ABC	median_GCB	GN
ACAP2	-25.9905	13.9949	-60.5441	5.02265e-29	2.57763e-25	19.1593	0	14	26.3123	26.8576	25.901	26.4098	25.796	26.7678	0	0	0	0	0	0	25.5724	25.5638	24.598	26.0237	25.899	25.7713	26.544	25.8499	0	0	0	0	0	0	0.00000	25.9905	0	0.0222842	0.00000	25.9	ACAP2
UCHL1	-26.6584	14.3545	-54.6041	6.81384e-28	1.74843e-24	19.0454	0	14	26.2121	26.8071	26.3029	27.1596	27.6663	27.1354	0	0	0	0	0	0	27.3373	25.9538	25.2469	25.8325	27.571	24.6761	26.9463	28.3699	0	0	0	0	0	0	0.00000	26.6584	0	0.0378683	0.00000	26.8767	UCHL1
GSN	-26.3297	14.1776	-48.1973	1.58317e-26	2.70827e-23	18.8748	0	14	25.4052	25.5785	23.9795	24.5121	24.6187	26.2609	0	0	0	0	0	0	27.3757	27.2002	28.5017	26.9839	27.0944	26.4618	27.7565	26.8873	0	0	0	0	0	0	0.00000	26.3297	0	0.0506547	0.00000	26.6745	GSN
TP53	-25.6023	13.7858	-46.6489	3.60072e-26	4.61972e-23	18.8233	0	14	23.8455	24.2786	26.0286	25.7514	23.7169	23.6365	0	0	0	0	0	0	25.5052	25.6474	25.7906	27.586	25.7801	27.3584	25.9247	27.5818	0	0	0	0	0	0	0.00000	25.6023	0	0.0526061	0.00000	25.7658	TP53
GATM	25.3341	12.9914	17.6756	8.38257e-16	8.60387e-13	14.9245	12	1	0	0	0	0	0	0	25.7988	25.278	26.7207	26.5289	27.0686	27.9495	18.183	0	0	0	0	0	0	0	26.412	26.4833	26.7054	26.9017	26.8992	26.848	26.6328	1.298787	0.0246457	3.74166	26.7131	0.00000	GATM
ICAM1	24.1301	12.4357	16.727	3.0639e-15	2.62066e-12	14.5048	12	1	0	0	0	0	0	0	24.1735	24.2966	23.8526	25.01	25.7589	26.1774	18.183	0	0	0	0	0	0	0	25.9554	25.0364	26.2961	26.1957	26.1798	26.214	25.4289	1.298787	0.0358444	3.74166	25.8572	0.00000	ICAM1
FAM129C	23.2747	12.0409	16.2433	6.0777e-15	4.45582e-12	14.2711	12	1	0	0	0	0	0	0	24.4636	24.2476	24.022	24.1937	24.5041	24.5776	18.183	0	0	0	0	0	0	0	25.2137	24.5847	25.0678	25.1346	23.2164	25.6555	24.5734	1.298787	0.0261813	3.74166	24.5409	0.00000	FAM129C
MPST	23.5103	12.1497	15.8944	1.00663e-14	6.45751e-12	14.0935	12	1	0	0	0	0	0	0	25.3777	25.5724	25.1554	25.9593	26.3525	25.7815	18.183	0	0	0	0	0	0	0	25.2998	20.9637	24.7544	22.4288	25.3733	24.6907	24.8091	1.298787	0.0628043	3.74166	25.3366	0.00000	MPST
BLVRA	23.4111	12.1039	15.7993	1.15694e-14	6.59714e-12	14.0437	12	1	0	0	0	0	0	0	26.5289	26.318	26.2585	26.3029	26.3715	25.3471	18.183	0	0	0	0	0	0	0	23.5681	23.7879	22.8967	22.6457	23.2798	23.2137	24.7099	1.298787	0.064548	3.74166	24.5675	0.00000	BLVRA
PDLIM1	23.8152	12.2904	15.6701	1.39913e-14	7.18036e-12	13.9752	12	1	0	0	0	0	0	0	26.9484	27.192	26.4274	26.8752	27.4914	27.1354	18.183	0	0	0	0	0	0	0	23.047	23.7287	23.938	23.7213	21.8948	22.9678	25.114	1.298787	0.0820715	3.74166	25.1827	0.00000	PDLIM1
MARCKS	22.7631	11.8048	15.5156	1.75934e-14	8.20811e-12	13.8916	12	1	0	0	0	0	0	0	24.5515	24.1762	25.4526	24.3044	26.4813	26.0888	18.183	0	0	0	0	0	0	0	22.9348	22.9248	23.4662	22.3808	22.433	23.5478	24.0619	1.298787	0.0572441	3.74166	23.862	0.00000	MARCKS
NLRP7	22.9706	11.9006	14.9875	3.9046e-14	1.66987e-11	13.5934	12	1	0	0	0	0	0	0	26.1918	25.869	26.6498	25.1874	27.192	26.6212	18.183	0	0	0	0	0	0	0	22.1314	22.737	21.3658	21.7433	22.5121	23.0317	24.2694	1.298787	0.0906045	3.74166	24.1095	0.00000	NLRP7
AGL	-23.3603	14.6502	-11.6828	1.01138e-11	3.99261e-09	11.1762	1	14	26.1462	25.4105	25.9373	26.2217	24.8491	25.0638	0	0	0	0	0	0	18.183	25.1621	26.5771	27.4431	24.9836	26.6151	26.6908	26.7629	24.8593	0	0	0	0	0	2.071609	25.4319	3.4641	0.0877871	0.00000	26.0418	AGL
OSBPL3	-22.9852	12.3766	-11.517	1.37589e-11	5.04363e-09	11.0246	0	13	26.137	26.3408	27.0844	26.4665	25.1887	25.901	0	0	0	0	0	0	18.183	0	24.2859	23.5861	24.2083	24.6785	24.3933	25.3391	0	0	0	0	0	0	0.00000	22.9852	0	0.302576	0.00000	24.9336	OSBPL3
PRKAR2A	-21.612	15.1727	-9.78372	4.16757e-10	1.42586e-07	9.21956	2	14	23.8773	25.8821	26.4637	29.0049	25.4392	25.5274	0	0	0	0	0	0	24.5303	24.1537	23.6829	24.0488	23.9202	25.9512	24.6744	24.9078	21.3422	0	0	0	0	21.0835	3.535476	25.1474	2.33555	0.0563977	0.00000	24.7911	PRKAR2A
METAP2	-22.617	16.0449	-9.48885	7.72432e-10	2.47757e-07	8.86875	2	14	24.8963	26.3061	25.2739	26.1087	26.5122	26.7754	0	0	0	0	0	0	26.4493	27.046	25.9458	26.9678	26.8693	26.9751	27.1973	27.4458	21.7735	0	24.624	0	0	0	3.866455	26.4835	2.34078	0.0275247	0.0000	26.6438	METAP2
TUBGCP3	21.3674	12.93	9.37244	9.88523e-10	2.98418e-07	8.72646	12	2	24.771	0	0	0	0	0	25.1273	24.9918	25.6202	25.3758	25.7743	25.605	18.183	0	0	0	0	0	0	0	24.9359	23.582	23.9127	23.0447	22.4947	22.762	24.4355	3.068145	0.0493404	2.5766	24.9639	0.00000	TUBGCP3
NUCB1	22.4081	11.641	9.31839	1.10915e-09	3.1623e-07	8.65965	11	1	0	0	0	0	0	0	0	26.96	25.9269	26.4665	26.6498	26.0998	18.183	0	0	0	0	0	0	0	25.9269	24.8057	25.4507	25.1202	25.2278	25.8488	23.7069	1.298787	0.31607	3.74166	25.8878	0.00000	NUCB1
LSP1	21.686	11.3077	9.13908	1.62948e-09	4.40131e-07	8.43459	11	1	0	0	0	0	0	0	25.8325	0	23.9198	25.3567	23.958	25.4197	18.183	0	0	0	0	0	0	0	26.204	24.3621	27.9717	23.9088	24.9852	23.8995	22.9848	1.298787	0.319335	3.74166	24.6736	0.00000	LSP1
PMM2	-21.4735	13.1705	-8.95401	2.43439e-09	6.24664e-07	8.19674	1	13	23.8578	24.7332	24.8767	25.2583	0	25.5862	0	0	0	0	0	0	25.7589	25.3172	25.1428	25.2693	24.5086	23.8691	24.7214	24.2394	19.2944	0	0	0	0	0	1.607868	23.0814	3.4641	0.288942	0.00000	24.805	PMM2
PLEKHA2	20.6932	10.8495	8.77592	3.59742e-09	8.79142e-07	7.96245	11	1	0	0	0	0	0	0	26.3792	25.7191	24.9559	24.7428	25.6587	25.4118	18.183	0	0	0	0	0	0	0	18.3094	21.8695	24.4113	0	23.5793	22.8674	21.992	1.298787	0.330464	3.74166	24.5771	0.00000	PLEKHA2
AIM1	-21.0541	11.3368	-8.09675	1.65796e-08	3.86757e-06	7.01872	0	12	25.6404	25.661	24.633	0	25.0846	24.7368	0	0	0	0	0	0	18.183	27.1289	0	24.5847	25.4118	23.9912	24.702	24.9993	0	0	0	0	0	0	0.00000	21.0541	0	0.434022	0.00000	24.7194	AIM1
ATL3	-21.0169	11.3168	-8.07197	1.75505e-08	3.91606e-06	6.98275	0	12	24.9164	25.6263	25.5619	26.4056	23.5049	26.1495	0	0	0	0	0	0	18.183	0	0	27.0993	24.8572	24.199	24.1583	23.5751	0	0	0	0	0	0	0.0000	21.0169	0	0.435368	0.00000	24.5281	ATL3
CORO1C	21.4591	14.5909	8.00901	2.02879e-08	4.33824e-06	6.89088	12	3	0	0	0	0	0	24.2989	26.7389	26.0792	25.8584	25.4602	26.2069	26.0532	18.183	0	0	0	0	0	23.1312	0	25.8109	24.8511	26.9017	25.6173	26.7629	27.4086	26.1458	4.686649	0.0271329	2.00563	26.0662	0.00000	CORO1C
SYPL1	-20.1499	15.1843	-7.58334	5.48022e-08	1.12498e-05	6.25107	2	14	23.7037	25.0861	24.7617	25.322	25.278	24.8429	0	0	0	25.5399	0	0	24.3258	24.9247	24.9261	24.1893	24.7474	24.4669	22.89	23.3146	0	0	0	26.4724	0	0	4.334359	24.4842	2.33595	0.029948	0.00000	24.7546	SYPL1
STK38L	19.9477	12.1657	6.96503	2.41953e-07	4.77577e-05	5.26347	11	2	0	0	0	0	0	0	25.1046	24.7602	24.4043	24.7131	25.3051	0	18.183	0	23.2443	0	0	0	0	0	25.1643	24.8208	25.2729	24.4838	25.7743	25.0781	22.9068	2.959091	0.315359	2.56399	24.9494	0.00000	STK38L
PAX5	19.9739	10.5175	6.78341	3.77633e-07	7.17783e-05	4.96035	10	1	0	0	0	0	0	0	25.5039	25.4105	24.9279	0	25.3461	25.3626	18.183	0	0	0	0	0	0	0	26.848	26.6228	25.4118	0	25.9329	23.9061	21.2727	1.298787	0.468427	3.74166	25.3866	0.00000	PAX5
TCEB3	19.2581	10.1871	6.71358	4.48608e-07	8.22234e-05	4.84224	10	1	0	0	0	0	0	0	24.2284	25.7395	25.1946	25.148	0	0	18.183	0	0	0	0	0	0	0	24.8908	22.981	24.0696	24.3921	24.9708	25.0678	20.5569	1.298787	0.468348	3.74166	24.6414	0.00000	TCEB3
TES	19.1282	10.1272	6.66705	5.03315e-07	8.90695e-05	4.76306	10	1	0	0	0	0	0	0	24.8945	25.0678	25.3127	0	25.7191	24.7685	18.183	0	0	0	0	0	0	0	26.0643	25.602	23.1345	22.8466	0	21.7142	20.427	1.298787	0.471444	3.74166	24.8315	0.00000	TES
EPN1	18.9392	10.0399	6.63123	5.50021e-07	9.40903e-05	4.70186	10	1	0	0	0	0	0	0	24.4077	0	0	24.9984	25.2844	25.4747	18.183	0	0	0	0	0	0	0	24.8767	25.8276	24.5198	20.9443	21.5379	24.9836	20.2379	1.298787	0.472983	3.74166	24.6983	0.00000	EPN1
NEDD4L	18.1701	9.685	6.5155	7.3341e-07	0.000119843	4.50258	10	1	0	0	0	0	0	0	24.4728	24.6077	23.792	25.8325	25.9637	24.0834	18.183	0	0	0	0	0	0	0	0	0	21.8604	21.3786	20.4564	21.1795	19.4689	1.298787	0.476191	3.74166	22.8262	0.00000	NEDD4L
PALD1	-20.6171	11.1015	-6.49124	7.79164e-07	0.000119843	4.46051	0	11	23.4662	0	0	0	26.9562	26.8135	0	0	0	0	0	0	26.2912	26.5122	26.4493	26.795	26.2529	26.8163	26.1403	26.1462	0	0	0	0	0	0	0.0000	20.6171	0	0.5435	0.00000	26.272	PALD1
PIK3AP1	-19.2873	10.3855	-6.48422	7.92933e-07	0.000119843	4.44832	0	11	23.6996	0	23.4389	23.4962	26.4974	24.0174	0	0	0	0	0	0	24.9509	0	24.7878	25.2896	24.3805	24.8978	24.5663	0	0	0	0	0	0	0	0.00000	19.2873	0	0.543482	0.00000	24.199	PIK3AP1
DCUN1D1	18.9879	11.8491	6.47746	8.06422e-07	0.000119843	4.43658	11	2	0	0	0	0	0	0	24.8272	26.2089	25.9569	25.8477	0	26.0944	18.183	0	0	0	0	0	25.0129	0	22.7457	21.0007	22.981	23.6536	22.4451	23.1184	22.0733	3.085419	0.324273	2.57876	23.386	0.00000	DCUN1D1
PTPRCAP	18.6462	9.90471	6.47208	8.17325e-07	0.000119843	4.42722	10	1	0	0	0	0	0	0	25.3939	26.4332	26.0286	26.1855	26.3685	26.2926	18.183	0	0	0	0	0	0	0	0	18.9195	21.7908	20.9665	0	20.9603	19.945	1.298787	0.485503	3.74166	23.5924	0.00000	PTPRCAP
MBNL3	17.4241	9.34066	6.45128	8.60945e-07	0.000122732	4.39099	10	1	0	0	0	0	0	0	0	24.5164	24.151	24.1986	0	24.4136	18.183	0	0	0	0	0	0	0	20.6058	21.0307	21.501	21.855	21.8991	20.5029	18.7229	1.298787	0.473944	3.74166	21.678	0.00000	MBNL3
HEBP2	-18.6772	10.0569	-6.40562	9.65154e-07	0.000133869	4.31123	0	11	23.367	23.9337	24.2354	24.6371	24.9736	25.1659	0	0	0	0	0	0	18.183	23.8929	25.723	0	23.7236	0	23.645	0	0	0	0	0	0	0	0.00000	18.6772	0	0.549948	0.00000	23.8083	HEBP2
ECHDC1	-19.4548	10.4756	-6.38778	1.00927e-06	0.000136305	4.27998	0	11	0	24.6524	0	24.1982	25.445	25.01	0	0	0	0	0	0	18.183	26.0485	26.3766	26.2665	0	24.4685	26.3633	25.3547	0	0	0	0	0	0	0.00000	19.4548	0	0.551918	0.00000	24.8312	ECHDC1
ABI1	19.159	15.2008	6.3524	1.10294e-06	0.000145136	4.21783	12	4	23.6065	23.5122	0	0	0	23.7129	27.0686	27.0008	27.227	27.2778	26.9323	27.2233	18.183	0	0	0	0	0	0	0	24.1692	23.462	23.8445	24.1877	24.5847	23.2278	25.5171	6.358189	0.0671146	1.6536	25.7585	0.0000	ABI1
SNX27	-18.767	14.1137	-6.00387	2.66223e-06	0.000341565	3.59449	2	13	25.8511	24.5634	23.2323	24.3063	23.6237	23.5738	0	0	0	0	0	0	18.183	26.1957	26.0237	0	25.8414	26.114	25.6079	25.7395	0	0	23.8197	0	0	24.2817	4.008454	22.7754	2.33563	0.302235	0.00000	25.0857	SNX27
GTPBP1	18.0262	14.7319	5.95185	3.0395e-06	0.000380457	3.49978	12	4	23.9305	0	24.5332	0	0	0	25.321	25.4082	25.0714	25.076	24.8243	24.1438	18.183	0	0	0	0	0	0	23.1233	24.4554	20.6971	25.0082	24.4043	23.8977	24.953	24.4384	6.412145	0.0518231	1.65513	24.8887	0.00000	GTPBP1
KIF15	18.8193	12.1938	5.92432	3.26065e-06	0.000383959	3.44949	11	2	0	0	0	0	0	0	25.7012	25.7112	24.9852	25.5619	26.5734	24.4909	24.6137	0	0	0	0	24.4974	0	0	19.6102	22.2968	0	20.8605	26.0046	26.1309	22.3272	3.507937	0.330537	2.54196	25.2735	0.00000	KIF15
DFFA	-18.1578	17.5808	-5.92124	3.28637e-06	0.000383959	3.44386	4	14	25.6338	26.0465	26.0901	26.1664	25.9063	25.8626	26.3438	0	25.6488	0	0	24.1735	26.7873	26.3633	26.1918	23.3066	26.3029	26.5655	26.493	25.743	17.4762	0	0	0	0	0	7.803531	25.9614	1.50186	0.031947	0.00000	26.1283	DFFA
AP2M1	18.5324	15.1936	5.92058	3.29193e-06	0.000383959	3.44265	12	4	25.039	0	0	0	0	0	25.322	25.9842	24.9836	25.6457	26.4833	25.8138	18.183	0	0	0	25.1755	0	0	24.5647	25.2379	24.2859	24.9708	25.0627	23.4087	24.8726	25.1726	6.640161	0.0319476	1.65897	25.1503	0.00000	AP2M1
GNB3	-18.2964	12.0175	-5.75657	5.00955e-06	0.000571311	3.14053	1	12	24.1986	24.4373	25.6826	23.938	24.0327	25.2395	0	25.987	0	0	0	0	18.183	23.7676	24.3631	24.1735	0	0	24.3701	24.0821	0	0	0	0	0	0	2.165582	20.462	3.4641	0.431949	0.0000	24.1278	GNB3
FAM120A	18.8271	15.6034	5.74621	5.14454e-06	0.000573952	3.12132	12	4	0	25.4243	0	0	26.6908	26.4974	26.6498	24.9693	26.855	27.2659	26.1718	26.9017	18.183	0	0	0	0	0	0	0	26.6654	23.3489	25.1015	25.8626	24.6411	24.4591	25.741	6.913962	0.0473976	1.66477	26.0172	0.00000	FAM120A
ATP6V1C1	-17.0322	16.731	-5.70353	5.74078e-06	0.000616237	3.04198	4	14	26.0438	26.1087	24.1174	24.1703	26.8071	25.8477	0	0	0	0	0	0	18.183	23.8094	26.4445	26.5802	24.0174	24.075	24.3258	23.7577	23.582	24.2786	0	21.2166	21.6405	0	7.55981	24.592	1.48064	0.0886106	0.00000	24.248	ATP6V1C1
CCBL2	-18.2973	14.0849	-5.70198	5.76371e-06	0.000616237	3.03909	2	13	24.7382	25.5314	23.6536	24.9918	25.2451	25.4433	0	0	25.6404	25.1497	0	0	18.183	24.4485	24.8844	24.7696	24.7779	0	25.3939	23.3565	0	0	0	0	0	0	4.232509	22.5298	2.33563	0.299459	0.00000	24.7737	CCBL2
THYN1	18.9026	13.4024	5.66143	6.39739e-06	0.000670029	2.96347	11	3	23.3098	0	0	0	0	24.0005	25.4024	24.4319	24.5323	24.7764	25.1497	0	18.183	0	0	0	0	0	0	0	28.5734	22.0095	28.4903	28.4228	28.3293	22.8509	23.5807	4.678097	0.329212	2.00493	24.9631	0.00000	THYN1
PPP1R9B	19.0457	13.6133	5.61266	7.25386e-06	0.000744025	2.8722	11	3	24.7544	24.5841	0	0	0	0	26.809	27.046	23.7814	24.4057	25.2427	0	18.183	0	0	0	0	0	0	0	29.1892	27.0117	25.6998	24.953	26.8576	25.4281	23.8687	4.822966	0.320745	2.01035	25.564	0.00000	PPP1R9B
MSH2	18.3695	16.7018	5.60524	7.39386e-06	0.000744025	2.85829	12	5	23.3415	0	24.8638	0	24.66	24.0821	26.9017	27.5235	27.003	27.586	26.5214	26.6481	18.183	0	0	0	0	0	0	0	26.0731	26.0965	25.7173	26.1593	25.7696	27.1172	26.593	8.223594	0.0241794	1.40478	26.5847	0.00000	MSH2
SHMT1	-17.9773	12.9319	-5.46548	1.0609e-05	0.00104703	2.59478	2	12	0	25.987	26.4604	26.6182	25.9329	27.2749	0	0	0	0	0	0	18.183	25.3161	23.1804	24.9971	25.1346	0	23.0532	25.0695	18.608	0	20.414	0	0	0	3.251828	21.2291	2.3385	0.436521	0.00000	25.1021	SHMT1
IRF4	18.6252	9.89504	5.44596	1.11589e-05	0.00108052	2.55776	9	1	0	0	0	0	0	0	25.5682	0	26.6414	26.385	0	0	18.183	0	0	0	0	0	0	0	26.699	26.3573	26.3828	27.022	27.2287	26.8035	19.924	1.298787	0.603371	3.74166	26.3839	0.00000	IRF4
MRPS25	17.8759	13.0101	5.43827	1.13832e-05	0.00108182	2.54318	11	3	0	23.6948	0	0	0	0	24.2144	24.9247	25.1015	25.5638	25.1093	24.7747	18.183	0	24.7585	0	0	0	0	0	24.5005	23.3415	0	24.6109	24.8621	24.624	22.6356	4.759734	0.315844	2.00831	24.6993	0.00000	MRPS25
STAT5A	-17.7652	18.0721	-5.40426	1.24315e-05	0.00115997	2.47855	4	14	26.0015	26.3813	26.6769	24.9078	26.6816	25.0522	0	0	0	0	0	0	26.848	24.8071	26.0665	27.1653	27.2364	25.8414	26.9751	27.1596	0	26.5699	25.3292	23.9025	26.2732	0	8.506232	26.2715	1.47893	0.0325071	0.0000	26.5291	STAT5A
DHFR	-17.603	9.47852	-5.36718	1.3686e-05	0.00125423	2.40792	0	10	23.2911	0	24.3392	0	0	0	0	0	0	0	0	0	25.7754	25.7493	25.5105	24.6109	24.7831	24.7332	23.3565	24.2926	0	0	0	0	0	0	0.00000	17.603	0	0.65765	0.00000	24.3159	DHFR
HELLS	17.7508	11.1493	5.33899	1.47248e-05	0.00132575	2.3541	10	2	0	0	0	0	0	0	25.2832	25.9329	0	24.0393	25.2187	25.1659	18.183	0	0	0	23.2098	0	0	0	26.7475	24.2549	24.9247	25.0364	0	21.8855	20.7074	2.956632	0.470499	2.56373	24.9805	0.00000	HELLS
CYB5R2	17.2755	9.2721	5.31593	1.56331e-05	0.00136972	2.31001	9	1	0	0	0	0	0	0	26.0771	26.6093	0	0	26.0901	26.2446	18.183	0	0	0	0	0	0	0	23.7011	24.7077	22.6307	0	24.9359	21.8948	18.5743	1.298787	0.608033	3.74166	24.2044	0.00000	CYB5R2
HMGCS2	-16.981	9.14362	-5.3125	1.57729e-05	0.00136972	2.30345	0	10	23.4962	24.3898	25.3921	24.9379	24.7474	25.2083	0	0	0	0	0	0	18.183	0	0	0	23.6253	23.9447	23.8094	0	0	0	0	0	0	0	0.00000	16.981	0	0.664157	0.00000	23.7174	HMGCS2
PTK2B	-17.0424	9.17665	-5.30667	1.60139e-05	0.00136972	2.29227	0	10	24.9359	25.321	24.4395	0	24.226	0	0	0	0	0	0	0	18.183	0	24.3921	23.2058	25.0414	0	22.9741	25.8741	0	0	0	0	0	0	0.00000	17.0423	0	0.664937	0.0000	23.7159	PTK2B
GMFB	16.8778	9.08853	5.29108	1.66756e-05	0.00140294	2.26241	9	1	0	0	0	0	0	0	0	24.0902	0	0	25.0297	25.1439	18.183	0	0	0	0	0	0	0	22.4081	21.7243	25.4082	25.7801	25.5314	23.0027	18.1766	1.298787	0.607134	3.74166	23.5465	0.00000	GMFB
USP48	16.5837	8.95279	5.26889	1.76655e-05	0.00144195	2.21985	9	1	0	0	0	0	0	0	25.2888	0	25.3567	24.9898	0	0	18.183	0	0	0	0	0	0	0	21.8901	23.822	24.2205	23.9965	23.7642	21.2609	17.8825	1.298787	0.606865	3.74166	23.7931	0.00000	USP48
NSA2	17.4985	12.9343	5.26811	1.77013e-05	0.00144195	2.21836	11	3	0	0	0	0	0	0	24.182	24.291	24.1391	0	24.2859	24.3276	18.183	0	24.8767	0	0	0	0	24.953	24.4485	24.5832	24.7214	24.4466	23.9934	24.8593	22.3565	4.858054	0.315109	2.01177	24.3093	0.00000	NSA2
PPIG	16.2947	8.81942	5.25152	1.84813e-05	0.00148197	2.1865	9	1	0	0	0	0	0	0	0	25.4209	23.9469	24.2817	24.2623	24.0267	18.183	0	0	0	0	0	0	0	0	22.1646	22.7498	21.9137	0	22.3551	17.5935	1.298787	0.605821	3.74166	22.5525	0.00000	PPIG
PCYT1A	16.3385	8.83966	5.22423	1.98404e-05	0.00150822	2.13404	9	1	0	0	0	0	0	0	25.4398	25.4351	0	24.1271	0	25.883	18.183	0	0	0	0	0	0	0	23.2994	22.8688	20.8	23.3268	20.468	0	17.6373	1.298787	0.610375	3.74166	23.0841	0.00000	PCYT1A
PCYT1B	16.3385	8.83966	5.22423	1.98404e-05	0.00150822	2.13404	9	1	0	0	0	0	0	0	25.4398	25.4351	0	24.1271	0	25.883	18.183	0	0	0	0	0	0	0	23.2994	22.8688	20.8	23.3268	20.468	0	17.6373	1.298787	0.610375	3.74166	23.0841	0.00000	PCYT1B
MTMR1	16.0597	8.71095	5.22364	1.98709e-05	0.00150822	2.1329	9	1	0	0	0	0	0	0	0	0	25.4043	24.0174	24.2939	24.2273	18.183	0	0	0	0	0	0	0	21.7483	22.6233	22.762	21.8144	0	21.411	17.3585	1.298787	0.606889	3.74166	22.2188	0.00000	MTMR1
CPNE2	17.2663	12.7685	5.22146	1.99842e-05	0.00150822	2.1287	11	3	25.7988	0	0	0	0	0	0	25.6474	25.3584	25.8414	26.107	25.977	18.183	0	23.2098	0	0	0	0	0	21.9627	22.515	22.7945	22.9033	22.7721	22.9098	22.0657	4.799401	0.323097	2.01218	22.9066	0.00000	CPNE2
GPD2	16.3067	8.82497	5.20354	2.09378e-05	0.00155729	2.0942	9	1	0	0	0	0	0	0	24.5263	24.6729	25.7275	24.8978	25.2796	0	18.183	0	0	0	0	0	0	0	23.1743	18.4956	0	0	22.8466	21.6456	17.6055	1.298787	0.613037	3.74166	23.0105	0.00000	GPD2
SLBP	16.5433	8.93414	5.19546	2.1383e-05	0.00156768	2.07862	9	1	0	0	0	0	0	0	0	0	25.4831	0	24.9338	25.7482	18.183	0	0	0	0	0	0	0	18.6561	25.6527	20.8448	25.5337	21.3106	25.9419	17.8421	1.298787	0.617142	3.74166	23.1222	0.00000	SLBP
HK1	-2.43025	26.406	-5.18524	2.19594e-05	0.00158727	2.05892	12	14	27.1289	27.003	26.7121	27.6187	27.3493	26.5848	25.0678	24.795	23.9443	24.2354	24.8405	25.0522	28.4903	28.2044	26.8451	28.0175	28.196	27.4849	28.0623	27.6901	26.3685	25.8138	25.2595	25.5232	25.7365	24.5323	25.0974	27.5277	0.0276508	0.0222566	25.06	27.5518	HK1
RSF1	16.9869	10.8882	5.11936	2.607e-05	0.00185679	1.93161	10	2	0	0	24.4909	0	0	0	25.4461	25.4294	25.1191	24.5263	25.0452	25.3185	18.183	0	0	0	0	0	0	0	21.951	22.322	23.3193	21.9432	0	0	20.035	3.048138	0.471967	2.57415	23.9228	0.00000	RSF1
PURA	16.8191	12.5848	5.11436	2.64119e-05	0.00185679	1.92193	11	3	0	0	0	0	0	0	24.2004	24.3258	23.8691	0	24.1057	24.0786	18.183	0	0	0	0	0	25.0569	24.2699	24.5864	25.2096	22.0741	24.633	21.3187	21.2938	21.6413	4.822129	0.320698	2.01056	24.0922	0.00000	PURA
SEPT8	16.6378	15.8412	5.09104	2.80672e-05	0.0019465	1.87675	12	5	0	0	0	24.3711	0	24.0137	24.2243	24.8681	24.6218	24.7448	24.8463	25.01	18.183	0	0	0	24.8025	0	0	22.9003	23.4582	24.4516	21.9842	27.249	27.0804	25.0614	24.8	8.162192	0.0564175	1.40437	24.7955	0.00000	SEPT8
PLEKHF2	-16.7323	14.8517	-5.04414	3.1718e-05	0.00217036	1.78572	3	13	23.8526	0	24.2064	25.3044	23.943	24.243	0	0	0	0	0	0	25.0879	24.0888	23.2356	24.3203	25.0846	24.6306	23.7236	24.3203	0	0	0	23.7262	23.8869	22.4913	5.842029	22.5744	1.80993	0.28892	0.00000	24.2247	PLEKHF2
RING1	16.0289	10.4015	5.01191	3.45006e-05	0.0023297	1.72302	10	2	0	23.8662	0	0	0	0	23.958	0	23.7879	23.8792	23.9217	23.9337	18.183	0	0	0	0	0	0	0	21.4737	21.172	21.8639	22.0231	0	22.3758	19.0324	3.003513	0.470333	2.5689	22.1994	0.00000	RING1
ADRBK1	16.6851	16.0522	5.00412	3.52092e-05	0.00234667	1.70785	12	5	0	0	24.559	0	25.6129	0	25.9342	25.5883	25.275	25.0285	26.1741	25.5543	18.183	0	0	0	24.3762	0	0	24.1877	24.9003	24.8099	22.6252	25.0452	24.4883	25.0143	25.0365	8.351345	0.0359574	1.40609	25.0369	0.00000	ADRBK1
GSK3B	-16.5493	14.7241	-4.95788	3.97268e-05	0.00261382	1.61769	3	13	23.6627	0	25.2096	24.4782	23.9025	24.1062	0	0	0	24.7886	0	0	18.183	25.6404	25.7063	24.5877	25.3087	23.4868	24.0686	24.7308	0	23.7169	0	21.2493	0	0	5.812893	22.3622	1.81396	0.299357	0.00000	24.2922	GSK3B
PPP3CA	16.262	15.5363	4.94105	4.15115e-05	0.00269667	1.58483	12	5	0	0	0	0	0	0	27.0804	27.4431	27.402	27.5286	27.5076	23.8964	18.183	23.6341	0	23.6973	0	0	23.4891	23.4269	22.6222	18.6958	20.1051	23.047	24.036	22.1484	24.2927	8.030742	0.127903	1.40219	23.9662	0.00000	PPP3CA
MTAP	-17.6634	11.6463	-4.9096	4.50653e-05	0.00289094	1.52335	1	11	0	24.5832	0	25.7267	25.1346	0	0	0	0	25.6234	0	0	25.8924	25.1003	26.0264	24.1364	25.3994	25.3023	24.8085	25.0714	0	0	0	0	0	0	2.135284	19.7987	3.4641	0.542523	0.00000	25.0858	MTAP
SEPT1	16.0191	15.6076	4.8557	5.18794e-05	0.00328697	1.41779	12	5	23.2702	0	0	23.7507	0	24.3203	24.6652	24.8526	24.5343	24.5332	24.1735	24.151	18.183	0	0	0	0	0	25.4747	0	25.663	19.315	25.6539	24.5704	25.3185	23.3689	24.2333	8.214206	0.0693318	1.40521	24.5523	0.00000	SEPT1
LYPLA1	-15.7002	18.52	-4.8138	5.78834e-05	0.00362265	1.33556	5	14	25.4461	25.7879	25.6783	23.8317	26.5921	25.7614	0	23.9851	0	24.8057	0	0	26.9537	26.7287	24.1597	26.5214	23.5369	26.7027	26.5214	26.5046	0	24.7308	0	22.6252	24.6455	0	10.066	25.7662	1.23705	0.044362	0.00000	26.1463	LYPLA1
PSMB9	-15.1202	17.8438	-4.80893	5.86245e-05	0.00362483	1.326	5	14	26.9867	26.6377	25.321	25.986	24.4723	25.1791	0	0	0	0	0	0	24.6469	24.6827	23.968	23.9088	23.94	23.822	24.5303	23.4318	22.06	22.9678	0	23.6932	23.8995	23.8059	9.702199	24.8224	1.23677	0.0436268	0.00000	24.5886	PSMB9
KRT19	-17.2071	15.7043	-4.7715	6.46498e-05	0.00394979	1.25242	3	13	24.7156	24.5034	25.0904	23.6977	23.8047	24.349	26.2529	0	0	0	0	0	27.0904	26.4348	26.8035	26.7177	26.3009	25.9458	0	25.591	0	0	0	25.3226	0	25.6917	6.438925	23.6461	1.80933	0.29177	0.00000	25.3407	KRT19
PDXK	15.7438	15.709	4.67602	8.29796e-05	0.00501002	1.06426	12	5	25.2233	0	23.5236	0	25.5557	25.7112	24.2307	24.3675	24.6483	24.4782	24.1957	24.6072	18.183	0	0	0	0	0	0	0	23.9207	24.0194	23.6065	24.1017	24.1216	23.94	24.1865	8.442637	0.0125732	1.4078	24.1587	0.00000	PDXK
IFI16	15.5132	18.5599	4.59109	0.00010361	0.00618285	0.896386	12	7	0	0	0	0	0	0	27.4157	27.2339	26.9038	27.1399	28.0747	27.2449	18.183	23.9869	23.1782	23.54	23.8397	23.8615	23.0106	0	27.6187	25.5897	26.5377	26.7569	26.7207	25.7214	26.9132	11.4	0.0268368	1.04504	27.0219	9.091509	IFI16
NT5C3A	-14.9663	8.05877	-4.5229	0.000123818	0.00718283	0.761342	0	9	23.5623	0	24.3594	23.4868	0	0	0	0	0	0	0	0	18.183	0	23.9447	23.9977	0	25.1416	23.5681	23.2843	0	0	0	0	0	0	0.00000	14.9663	0	0.780514	0.00000	23.3855	NT5C3A
HGS	-14.9181	8.0328	-4.52003	0.000124752	0.00718283	0.755639	0	9	22.8033	24.559	0	23.9645	25.3461	0	0	0	0	0	0	0	18.183	0	0	23.3617	24.2144	23.5699	22.8509	0	0	0	0	0	0	0	0.00000	14.9181	0	0.780981	0.00000	22.8271	HGS
RHEB	-15.1726	8.16986	-4.51649	0.000125911	0.00718283	0.748624	0	9	25.1946	24.1257	24.8272	25.1093	25.1237	0	0	0	0	0	0	0	18.183	0	23.2582	23.4761	0	0	0	23.1184	0	0	0	0	0	0	0.00000	15.1726	0	0.781793	0.00000	23.1883	RHEB
ARIH1	-15.5953	8.39748	-4.51444	0.000126586	0.00718283	0.744565	0	9	0	23.6609	0	0	0	0	0	0	0	0	0	0	18.183	25.636	24.9206	24.9736	25.2583	24.9984	25.3023	25.4014	0	0	0	0	0	0	0.00000	15.5953	0	0.782448	0.00000	24.2908	ARIH1
ARAP1	-15.4506	8.31954	-4.51209	0.000127365	0.00718283	0.739907	0	9	25.8414	23.5958	25.4014	0	23.6536	26.0965	0	0	0	0	0	0	18.183	0	0	24.7986	24.3882	24.3497	0	0	0	0	0	0	0	0	0.00000	15.4506	0	0.782763	0.00000	23.6247	ARAP1
SPTBN2	-16.0258	8.62925	-4.50508	0.000129719	0.00723607	0.726006	0	9	27.2196	26.227	26.6498	25.3161	25.8325	25.3023	0	0	0	0	0	0	18.183	0	24.9864	24.6438	0	0	0	0	0	0	0	0	0	0	0.00000	16.0257	0	0.784373	0.00000	24.8151	SPTBN2
ZPR1	-14.3926	19.3828	-4.49969	0.000131561	0.0072421	0.715304	6	14	23.3175	25.602	27.1697	27.1196	26.5549	26.6001	0	0	0	0	0	0	27.2196	25.8072	25.9714	25.4345	25.2187	27.7918	27.1527	23.3983	22.0777	24.1376	24.1123	21.8873	22.6021	24.7779	11.6329	26.0256	1.04688	0.0526394	10.9437	26.2631	ZPR1
UGGT1	15.3083	16.9828	4.49653	0.00013265	0.0072421	0.709046	12	6	22.9516	25.8924	23.4087	23.7419	24.6662	0	25.039	24.4774	24.4383	24.4516	24.4191	23.972	18.183	0	0	0	0	0	0	0	26.3792	26.3813	25.3271	26.0901	26.0549	25.6783	25.2257	9.917419	0.0345432	1.20964	25.1831	0.00000	UGGT1
PRKCD	-14.8103	19.8735	-4.4716	0.000141575	0.00764802	0.659584	6	14	26.7569	24.0093	25.2488	24.3015	26.2868	26.0147	0	0	0	0	0	0	26.7596	27.6577	27.6422	28.0747	27.7565	28.0466	27.3373	28.0337	17.8306	23.1149	26.1211	23.2294	26.3009	26.1876	11.8987	26.709	1.06087	0.0514549	8.915312	27.0484	PRKCD
EML4	15.1633	16.9145	4.45008	0.00014976	0.00800591	0.616862	12	6	25.7259	23.47	23.1852	0	24.6469	23.6129	25.8713	26.3573	26.3766	25.9933	24.91	26.3061	18.183	0	0	0	0	0	0	0	24.7497	22.9719	23.8752	24.5332	24.596	24.4113	25.0793	9.915992	0.0438286	1.20929	24.8299	0.00000	EML4
IL16	16.1546	8.75476	4.44442	0.000151987	0.00804118	0.605639	8	1	0	0	0	0	0	0	24.0853	0	0	0	0	24.4286	18.183	0	0	0	0	0	0	0	27.3525	26.9751	27.184	26.6212	26.0111	26.783	17.4534	1.298787	0.74078	3.74166	25.2199	0.00000	IL16
ACACB	-15.2889	15.5944	-4.4309	0.00015745	0.00812471	0.578775	4	13	25.5543	27.1323	27.0261	24.4574	25.1416	25.1755	0	0	0	0	0	0	18.183	24.3641	24.8125	23.2983	0	23.2798	23.2932	25.3939	24.3882	0	19.9909	0	20.0038	23.9603	7.361933	22.6509	1.48702	0.303132	0.00000	24.635	ACACB
HMHA1	15.8311	13.8214	4.43043	0.000157643	0.00812471	0.577846	11	4	0	0	0	0	0	0	25.2318	24.9898	25.1659	25.2693	0	24.702	18.183	0	0	24.2501	23.282	0	25.4908	0	24.0804	24.1893	24.2354	23.3983	25.2218	21.6654	22.3458	6.514708	0.31831	1.6578	24.4687	0.0000	HMHA1
CPOX	15.8039	8.5929	4.4288	0.000158315	0.00812471	0.57461	8	1	0	0	0	0	0	0	24.909	0	0	0	0	25.1146	18.183	0	0	0	0	0	0	0	26.8797	26.8522	24.5704	25.2811	25.6616	25.9637	17.1027	1.298787	0.739641	3.74166	25.0118	0.00000	CPOX
BCL2L11	15.5263	8.46478	4.37978	0.000179917	0.00914194	0.477225	8	1	0	0	0	0	0	0	24.9348	0	0	0	24.2134	24.0953	18.183	0	0	0	0	0	0	0	27.0352	0	20.7968	26.6414	27.2339	26.9505	16.8251	1.298787	0.745966	3.74166	24.1543	0.00000	BCL2L11
SMAD4	15.2267	13.4231	4.37151	0.000183842	0.00916806	0.460784	11	4	0	0	0	23.7485	23.7983	23.8059	24.0174	24.0909	23.9156	24.0415	23.9756	24.0462	18.183	0	0	0	0	0	0	0	22.7115	23.3929	22.5793	23.6762	23.0179	0	21.6221	6.395409	0.315925	1.65426	23.7959	0.00000	SMAD4
FLOT1	17.0696	10.9116	4.37117	0.000184004	0.00916806	0.46011	9	2	0	0	0	0	0	0	24.0556	29.7247	29.3881	30.0319	30.0319	25.9512	18.183	0	0	0	24.2837	0	0	0	25.1093	22.191	0	0	0	24.7514	20.1029	3.033337	0.616432	2.57238	24.9303	0.00000	FLOT1
SMAP2	15.729	11.8933	4.35164	0.00019362	0.00955438	0.421285	10	3	23.7969	0	0	0	0	0	24.9338	25.1946	25.076	24.7056	25.1346	25.1296	18.183	0	0	0	0	0	22.892	0	23.2164	23.282	24.2284	0	23.4519	0	20.3627	4.633703	0.46853	2.00345	24.467	0.000	SMAP2
RTFDC1	14.6351	8.05345	4.34284	0.000198117	0.00968321	0.403774	8	1	0	0	0	0	0	0	24.2083	24.0588	0	0	0	0	18.183	0	0	0	0	0	0	0	25.1273	25.2034	21.7553	24.7109	22.5592	23.5835	15.9339	1.298787	0.741085	3.74166	23.0714	0.00000	RTFDC1
RBBP5	14.7298	8.09718	4.33915	0.00020003	0.00968447	0.396446	8	1	0	0	0	0	0	0	0	0	0	0	26.5655	26.6515	18.183	0	0	0	0	0	0	0	23.1927	23.3966	23.367	24.2284	22.5924	22.3495	16.0286	1.298787	0.74327	3.74166	22.8925	0.00000	RBBP5
DOHH	14.3469	7.92043	4.32286	0.00020871	0.0100103	0.36404	8	1	0	0	0	0	0	0	0	0	24.9454	24.7497	0	0	18.183	0	0	0	0	0	0	0	22.1464	24.202	24.0285	22.5835	22.509	22.5835	15.6457	1.298787	0.740786	3.74166	22.5462	0.00000	DOHH
LARP4	14.3777	7.93466	4.30875	0.000216527	0.0102891	0.335976	8	1	0	0	0	0	0	0	25.4433	24.9721	24.8593	0	0	25.4761	18.183	0	0	0	0	0	0	0	21.7553	21.6526	0	21.8058	22.1537	0	15.6765	1.298787	0.744246	3.74166	21.7805	0.00000	LARP4
OCIAD1	15.8672	10.3293	4.30507	0.000218613	0.0102918	0.328659	9	2	0	0	0	0	0	0	0	25.4265	0	0	25.7333	25.7769	18.183	23.9006	0	0	0	0	0	0	23.5939	23.5751	25.0861	25.6079	25.9304	25.7482	18.8732	3.005974	0.604479	2.56918	25.2563	0.00000	OCIAD1
OSBPL11	14.3421	7.91822	4.30021	0.000221403	0.0102918	0.318978	8	1	0	0	0	0	0	0	0	0	24.3203	25.5052	25.8924	0	18.183	0	0	0	0	0	0	0	23.6932	24.1692	0	20.1827	22.7059	21.2219	15.6409	1.298787	0.745489	3.74166	21.9639	0.00000	OSBPL11
NOB1	-15.4817	16.2486	-4.29813	0.000222601	0.0102918	0.314856	4	13	23.9156	24.2144	24.182	24.3465	0	24.2083	0	0	0	0	0	0	26.3813	26.5029	26.3898	24.7779	25.2896	26.2253	25.2978	25.7848	24.3244	24.2476	22.1484	0	24.2273	0	7.912303	23.394	1.47875	0.290606	0.00000	25.0338	NOB1
BROX	14.2622	7.88133	4.28112	0.000232686	0.010662	0.281017	8	1	0	0	0	0	0	0	25.1256	0	25.1464	25.1035	25.5125	0	18.183	0	0	0	0	0	0	0	19.2798	22.9279	23.03	0	20.6058	0	15.561	1.298787	0.748273	3.74166	21.7669	0.00000	BROX
TBL1X	15.9788	10.447	4.2688	0.000240277	0.0109089	0.256492	9	2	0	0	0	24.8272	0	0	0	0	25.0218	23.986	0	24.4475	18.183	0	0	0	0	0	0	0	24.2278	26.7256	25.7056	24.8655	26.809	26.8228	19.051	3.072159	0.605214	2.5771	24.6565	0.00000	TBL1X
NRBP1	13.8122	7.67363	4.26554	0.000242326	0.0109089	0.250002	8	1	0	0	0	0	0	0	24.3882	24.4652	24.5121	0	0	0	18.183	0	0	0	0	0	0	0	22.0965	22.6606	0	19.809	22.2385	21.1613	15.111	1.298787	0.744066	3.74166	21.6289	0.00000	NRBP1
YTHDC1	15.7071	10.2883	4.25594	0.000248457	0.0110877	0.230907	9	2	0	0	0	0	0	0	0	25.6587	25.3994	25.494	25.915	25.7063	18.183	0	0	0	0	0	0	24.3609	22.4753	0	0	24.2623	23.7011	26.3387	18.7459	3.038851	0.605713	2.57303	24.8308	0.00000	YTHDC1
PRPSAP2	-2.02924	25.5805	-4.24937	0.000252743	0.011104	0.217832	12	14	25.2307	26.3633	26.7389	26.0222	26.0077	25.8382	25.2451	24.4827	24.0572	24.2721	24.2213	24.2632	26.2169	27.5527	27.1354	27.4849	27.8844	25.3197	26.5506	26.8933	24.2989	24.6187	24.199	23.6876	25.4218	25.0861	24.4878	26.5171	0.0210903	0.0307088	24.2855	26.4569	PRPSAP2
RBMXL2	15.3626	17.5956	4.24875	0.000253151	0.011104	0.216599	12	6	23.3058	26.2429	0	26.2976	26.4317	26.6108	26.544	26.6632	26.412	26.3087	26.848	26.848	18.183	0	0	0	0	0	0	0	25.3023	25.2832	25.5662	24.5841	25.1237	24.9294	25.8677	10.5051	0.031572	1.21441	25.9374	0.00000	RBMXL2
CCDC6	-13.4919	18.8991	-4.23942	0.000259375	0.0112806	0.19803	6	14	25.5844	25.0614	26.4295	25.1375	25.0082	24.9721	0	0	0	0	0	0	25.5758	25.381	24.3531	24.1833	24.633	24.3898	25.3271	25.7289	22.292	21.0259	24.8057	24.1957	24.0093	23.282	11.6342	25.1261	1.0476	0.0244177	10.513	25.0994	CCDC6
STXBP2	14.5386	16.6989	4.22462	0.000269558	0.011617	0.168577	12	6	25.1375	25.5638	23.6048	0	24.2441	0	26.0367	26.0222	25.4082	25.466	25.8488	25.4294	18.183	0	0	0	0	0	0	23.1097	23.5958	23.9127	23.5646	22.8327	21.5526	24.6588	24.5274	9.98878	0.0584915	1.20972	25.0335	0.00000	STXBP2
TBL1Y	15.5531	10.2505	4.22167	0.000271636	0.011617	0.162702	9	2	0	0	0	24.8272	0	0	0	0	25.0218	23.986	0	24.4475	18.183	0	0	0	0	0	0	0	24.2278	24.9148	25.7056	24.8655	24.7368	25.5973	18.6253	3.072159	0.603594	2.5771	24.5922	0.00000	TBL1Y
FRG1	-14.7118	9.72054	-4.20628	0.000282734	0.0119916	0.132064	1	10	0	23.5236	0	23.5387	23.5699	24.275	0	0	0	0	0	0	18.183	0	23.5202	0	23.0907	23.1164	25.3127	23.0179	21.5858	0	0	0	0	0	1.798817	16.5106	3.4641	0.663009	0.00000	23.1035	FRG1
IRGQ	15.2114	10.0115	4.20046	0.000287041	0.0120444	0.120493	9	2	0	0	0	0	0	0	24.8141	25.0129	0	26.6093	27.5527	25.0895	18.183	23.6899	0	0	0	0	0	0	0	0	22.9899	21.0394	21.4704	23.8491	18.2023	2.990924	0.611575	2.56747	23.4195	0.00000	IRGQ
hCG_1789329	14.8248	17.1414	4.19828	0.000288672	0.0120444	0.116154	12	6	0	0	0	0	0	0	25.2225	25.4318	25.1691	25.1781	25.246	25.5206	18.183	24.3426	25.525	26.1251	25.0511	0	0	24.9617	24.5949	24.6357	24.953	25.0895	25.1715	25.275	25.124	10.2992	0.0110999	1.21118	25.1748	0.00000	hCG_1789329
PDS5A	14.6588	18.5671	4.18426	0.000299394	0.012391	0.0882356	12	7	24.6469	0	23.7287	25.943	0	25.1538	25.5929	26.9368	26.4665	26.3359	26.7087	26.7525	18.183	0	0	0	23.0933	24.4723	0	0	25.5638	26.8576	26.4538	26.8825	26.5335	26.4396	26.4603	11.8015	0.0172349	1.04818	26.5	9.091509	PDS5A
ANXA6	-2.21187	26.977	-4.18009	0.000302652	0.0124257	0.0799461	12	14	27.6269	28.3165	27.8656	28.3637	28.1478	29.2238	26.6414	25.184	27.3757	26.4875	27.249	27.2196	28.0902	27.0804	27.6986	27.9014	27.8656	28.0747	27.8599	27.8553	24.7094	23.2953	25.6004	24.7046	25.2525	25.7128	25.786	27.9979	0.0484452	0.0169501	25.6566	27.8835	ANXA6
TP53RK	14.672	13.1647	4.16927	0.000311282	0.0126786	0.0584141	11	4	23.33	0	23.6977	24.291	0	0	0	24.835	25.1114	25.1849	24.7382	24.7474	18.183	0	0	0	0	0	0	0	18.6626	20.4523	21.0931	20.2251	21.176	26.5535	21.065	6.392982	0.337303	1.65448	22.9571	0.00000	TP53RK
HMGN1	-14.8879	9.90351	-4.15848	0.000320137	0.0128407	0.0369249	1	10	24.7046	24.2926	25.2233	24.7229	0	0	0	0	0	0	0	0	18.183	0	23.2885	23.5939	0	24.0137	23.4199	23.4056	0	22.6433	0	0	0	0	1.886944	16.7749	3.4641	0.663609	0.00000	23.4127	HMGN1
ACAD9	14.9818	17.5029	4.15832	0.000320268	0.0128407	0.0366126	12	6	0	0	0	0	0	0	25.6802	25.6211	25.899	25.3115	25.525	25.6295	24.5263	0	0	24.2637	23.2375	24.3711	25.5298	26.3061	26.6027	27.0352	23.4828	25.6202	24.4043	26.0286	25.57	10.5882	0.0360306	1.19993	25.6253	0.00000	ACAD9
CDKN2AIP	15.1937	13.7472	4.14945	0.00032773	0.0130381	0.0189651	11	4	0	0	0	0	0	0	0	24.8908	25.2233	24.6588	26.194	24.8688	18.183	25.9285	0	0	26.2546	23.9198	0	0	24.2966	22.7097	24.1717	20.8168	23.0011	22.3093	21.9284	6.734708	0.322041	1.66234	24.2342	0.00000	CDKN2AIP
ACAP1	-15.1681	10.1185	-4.13881	0.000336914	0.0133003	-0.00221656	1	10	24.9971	24.202	24.727	0	0	24.5922	0	0	0	0	0	0	18.183	0	0	24.2939	25.3231	24.3949	24.4883	24.4669	0	0	0	0	23.4128	0	1.951066	17.1192	3.4641	0.663923	0.00000	24.3444	ACAP1
NUCKS1	14.9934	9.9946	4.12401	0.00035011	0.0137158	-0.0316724	9	2	0	0	24.8608	0	0	0	25.5862	25.67	24.9721	25.0185	25.0467	24.771	18.183	0	0	0	0	0	0	0	22.3015	20.6058	0	0	22.8439	0	18.068	3.074556	0.608687	2.5774	23.8074	0.00000	NUCKS1
OXCT1	-13.9196	19.8996	-4.11718	0.000356367	0.0138551	-0.0452546	6	14	27.3202	26.6539	25.1273	26.8071	26.7027	26.6558	0	0	0	0	0	0	27.0325	25.7614	26.1957	26.4295	25.7128	25.4358	26.4686	26.2324	23.9514	25.0474	24.5303	25.4243	24.6761	25.2233	12.4044	26.324	1.04487	0.0236958	11.9757	26.449	OXCT1
HKDC1	-14.8384	10.001	-4.10174	0.00037094	0.0143133	-0.0759965	1	10	22.9505	23.9025	23.365	23.5623	23.5646	23.8179	0	0	0	0	0	0	24.3993	0	0	23.7193	0	23.4519	0	23.1598	24.1337	0	0	0	0	0	2.011141	16.8495	3.4641	0.656637	0.00000	23.4084	HKDC1
TERF2IP	-13.8229	19.7027	-4.09831	0.000374256	0.0143335	-0.0828236	6	14	25.869	23.6081	23.4206	24.0902	27.0172	24.3426	0	0	0	0	0	24.6396	26.4224	26.2709	26.7927	27.4914	27.6084	27.6783	27.2054	27.3373	21.8811	24.6588	0	25.066	25.5692	25.2998	12.2595	26.0825	1.04707	0.0596568	10.9406	26.6075	TERF2IP
FKBP5	14.751	18.9715	4.08052	0.000391924	0.0148989	-0.118219	12	7	23.9889	26.3701	26.318	24.6701	25.9285	24.829	26.1812	26.6539	27.0993	27.3671	26.7287	26.3792	18.183	0	0	0	0	0	0	0	27.282	27.3757	26.7754	27.3344	26.5467	27.249	26.9144	12.1634	0.0156692	1.04994	26.9374	9.091509	FKBP5
UBQLN4	-14.356	15.4984	-4.06648	0.000406445	0.0153373	-0.146146	4	13	25.0051	25.343	25.0297	24.3641	24.3554	24.5499	0	0	0	0	0	25.3461	18.183	24.0184	24.6729	0	23.8929	23.6664	23.282	23.3755	23.5966	21.44	0	0	22.836	0	7.768219	22.1242	1.48115	0.298372	0.00000	24.1869	UBQLN4
RAB3D	14.4514	9.70043	4.06091	0.000412352	0.0154466	-0.157223	9	2	0	0	24.2446	0	0	0	27.2233	0	0	0	24.4661	26.4651	18.183	0	0	0	0	0	0	0	21.634	21.5239	20.8079	23.9355	21.8639	21.8639	17.482	3.030544	0.613643	2.57204	21.7489	0.00000	RAB3D
GBAS	14.304	18.4246	4.05713	0.00041641	0.0154856	-0.164742	12	7	25.6283	24.1717	23.3031	0	26.2992	23.8445	24.8608	25.4682	25.1346	24.1438	24.8125	25.0051	18.183	0	24.0888	0	0	0	0	0	27.3493	27.4333	27.282	27.263	27.526	27.2421	26.1267	11.8228	0.05026	1.04868	26.3551	9.091509	GBAS
WDR46	-14.09	18.3716	-4.04846	0.000425869	0.015625	-0.181991	5	14	24.8342	25.6783	26.4724	25.9892	23.9293	23.4898	0	0	0	0	0	0	24.8978	24.8844	24.6633	25.0499	24.7906	24.3339	24.2989	24.9338	24.4077	26.5214	0	26.5921	26.1274	25.7679	10.7847	24.8747	1.23683	0.0314667	0.00000	24.8593	WDR46
THOP1	-13.9646	20.159	-4.04812	0.000426247	0.015625	-0.182673	6	14	24.953	26.4317	27.2915	27.5527	27.2163	26.6027	0	0	0	0	0	0	27.1172	25.525	27.2163	26.6093	26.4842	26.8992	27.0513	25.5088	23.9061	25.3323	24.9864	26.4332	24.5447	26.4724	12.6396	26.6042	1.0459	0.029128	11.953	26.7542	THOP1
AP2S1	15.1406	11.8467	4.04442	0.000430347	0.0156634	-0.190026	10	3	0	25.472	0	0	0	24.3675	25.0474	25.3839	25.0879	25.2395	24.4235	24.2466	18.183	0	0	0	0	0	0	0	15.8468	0	24.5901	25.0797	25.0467	0	19.9993	4.858753	0.485017	2.01229	24.8184	0.00000	AP2S1
CPSF7	-13.2109	19.2065	-3.99308	0.000491489	0.0177628	-0.292114	6	14	24.6429	25.9391	23.7037	26.6093	27.2659	26.3554	0	0	0	0	0	0	25.7333	24.435	25.322	23.9645	24.3465	25.5288	24.7906	25.6173	24.4157	24.6785	24.7764	24.5748	22.3148	24.3554	12.093	25.3039	1.04575	0.0411912	11.1574	25.4254	CPSF7
SACM1L	-13.1148	19.1139	-3.9807	0.000507466	0.018212	-0.316713	6	14	24.5303	25.3674	24.4883	24.2859	24.7094	24.7308	0	0	0	0	0	0	24.9852	25.8713	26.3009	24.9993	26.1876	23.6977	25.8197	26.3621	25.1078	24.7878	22.5029	25.1401	23.02	24.0657	12.052	25.1669	1.04635	0.033024	11.2515	24.9923	SACM1L
PKLR	14.0701	15.3794	3.97471	0.000515376	0.0183674	-0.328608	12	5	24.1105	0	0	26.114	0	25.1146	24.702	24.6371	24.2134	24.5343	25.321	24.4851	24.7167	0	24.3413	0	0	0	0	0	19.0897	21.1795	22.4996	21.3562	21.6902	21.7592	22.9556	8.885507	0.0849035	1.39316	23.3565	0.00000	PKLR
NFATC2	-13.152	19.0885	-3.94314	0.00055915	0.018848	-0.391327	6	14	25.5804	26.848	26.3766	26.0919	23.4318	24.6187	0	0	0	0	0	0	18.183	24.9454	25.6669	26.0046	26.9867	25.4602	25.4887	26.5377	24.7818	21.6232	24.291	23.4262	24.5005	25.4573	12.0067	25.1586	1.04719	0.0880423	10.8116	25.6237	NFATC2
ACTL8	-15.1224	8.14281	-3.93507	0.000570922	0.018848	-0.407362	0	8	0	0	0	0	0	0	0	0	0	0	0	0	26.0866	26.6632	26.3701	26.6391	26.8522	26.1535	26.4578	26.4906	0	0	0	0	0	0	0.00000	15.1224	0	0.898805	0.00000	26.1201	ACTL8
FNTA	-13.3008	19.3606	-3.93483	0.000571265	0.018848	-0.407824	6	14	26.1309	26.4295	26.9163	27.3493	27.2002	26.1177	0	0	0	0	23.9514	0	18.183	25.8257	25.8089	26.1038	25.0051	25.8499	25.1428	24.9279	24.5102	24.5634	25.3337	24.3993	23.6253	0	12.1986	25.4994	1.04497	0.0876146	11.8127	25.9768	FNTA
GSTM1	-15.4442	8.31608	-3.93334	0.000573462	0.018848	-0.410778	0	8	0	0	0	0	0	0	0	0	0	0	0	0	27.887	27.2778	27.2685	27.122	27.2215	27.048	27.0724	25.321	0	0	0	0	0	0	0.00000	15.4442	0	0.899402	0.0000	26.1845	GSTM1
CKMT1B	-14.9778	8.06497	-3.93271	0.000574396	0.018848	-0.412032	0	8	0	0	0	0	0	0	0	0	0	0	0	0	27.0094	25.7945	25.9183	26.1177	26.9323	26.7873	25.899	25.2307	0	0	0	0	0	0	0.00000	14.9778	0	0.899254	0.0000	25.5126	CKMT1B
BORCS8-MEF2B	-15.0813	8.12072	-3.93246	0.000574775	0.018848	-0.412539	0	8	0	0	0	0	0	0	0	0	0	0	0	0	26.5321	27.0858	26.6272	26.4779	26.704	27.0705	25.084	25.5573	0	0	0	0	0	0	0.00000	15.0813	0	0.899381	0.00000	25.3207	BORCS8-MEF2B
MEF2B	-15.0813	8.12072	-3.93246	0.000574775	0.018848	-0.412539	0	8	0	0	0	0	0	0	0	0	0	0	0	0	26.5321	27.0858	26.6272	26.4779	26.704	27.0705	25.084	25.5573	0	0	0	0	0	0	0.00000	15.0813	0	0.899381	0.00000	25.3207	MEF2B
NUGGC	-14.2949	7.69723	-3.93143	0.000576301	0.018848	-0.414579	0	8	0	0	0	0	0	0	0	0	0	0	0	0	25.1439	24.6357	25.8001	24.4362	25.1813	24.5102	25.5274	24.893	0	0	0	0	0	0	0.00000	14.2949	0	0.899067	0.0000	24.4732	NUGGC
GSTM4	-15.3599	8.27074	-3.93049	0.000577693	0.018848	-0.416437	0	8	0	0	0	0	0	0	0	0	0	0	0	0	27.887	27.192	27.1527	27.122	27.2215	27.048	26.9323	24.4838	0	0	0	0	0	0	0.00000	15.3599	0	0.90001	0.00000	25.7081	GSTM4
RSU1	-13.932	7.50185	-3.93009	0.000578301	0.018848	-0.417247	0	8	0	0	0	0	0	0	0	0	0	0	0	0	25.3567	23.617	24.3711	24.6072	24.0786	24.309	24.4414	24.2671	0	0	0	0	0	0	0.00000	13.932	0	0.899092	0.00000	23.8478	RSU1
GSTM2	-15.3728	8.27765	-3.92916	0.000579693	0.018848	-0.419096	0	8	0	0	0	0	0	0	0	0	0	0	0	0	28.0623	27.2449	27.1697	27.0776	27.3373	27.022	27.0686	24.2364	0	0	0	0	0	0	0.00000	15.3728	0	0.900328	0.00000	25.6292	GSTM2
DHFRL1	-13.7207	7.38806	-3.92874	0.000580315	0.018848	-0.419923	0	8	0	0	0	0	0	0	0	0	0	0	0	0	24.9411	24.6093	24.0909	23.8317	23.9355	23.9977	23.1419	23.5413	0	0	0	0	0	0	0.00000	13.7207	0	0.899227	0.00000	23.3416	DHFRL1
SFN	-13.3754	7.20213	-3.928	0.000581425	0.018848	-0.421393	0	8	0	0	0	0	0	0	0	0	0	0	0	0	24.3933	23.73	23.4786	23.33	22.9194	23.2278	23.083	23.0933	0	0	0	0	0	0	0.00000	13.3754	0	0.899091	0.00000	23.0012	SFN
BCL6	-15.3493	8.26501	-3.92676	0.000583284	0.018848	-0.42385	0	8	0	0	0	0	0	0	0	0	0	0	0	0	26.6377	24.953	28.5583	25.8138	26.1762	26.4578	27.7918	28.5017	0	0	0	0	0	0	0.0000	15.3493	0	0.900868	0.00000	25.3834	BCL6
WIPF1	-14.5797	7.8506	-3.92606	0.00058434	0.018848	-0.425243	0	8	0	0	25.4526	0	0	0	0	0	0	0	0	0	25.4294	27.302	26.9383	25.0962	24.1017	24.2623	0	25.5332	0	0	0	0	0	0	0.00000	14.5797	0	0.900522	0.000	24.182	WIPF1
SERPINB1	-15.0472	16.6775	-3.92389	0.000587622	0.018848	-0.429554	4	13	23.3338	0	23.9439	24.3865	23.8424	23.972	0	26.9038	25.8325	25.3674	0	24.7986	26.8305	26.5099	25.8053	27.263	25.3461	25.7667	26.9017	26.8114	0	0	0	0	0	0	8.575193	23.6224	1.4781	0.293314	0.00000	25.5564	SERPINB1
MS4A1	14.379	18.9407	3.90596	0.00061542	0.019617	-0.465143	12	7	25.7493	23.8424	24.1565	26.77	25.6873	27.8716	27.1196	25.2739	27.3344	28.6413	27.6187	28.6086	18.183	0	0	0	0	0	0	0	26.1896	26.4295	26.6108	26.544	23.3839	26.4445	26.6832	12.3043	0.0533513	1.0523	26.5774	9.091509	MS4A1
TATDN1	-13.0363	7.01954	-3.90155	0.000622455	0.0197188	-0.473896	0	8	23.1613	0	23.4402	0	23.6311	0	0	0	0	0	0	0	18.183	0	0	0	23.2742	23.352	23.7652	23.7011	0	0	0	0	0	0	0.00000	13.0363	0	0.904945	0.00000	20.6722	TATDN1
STAT5B	-13.6172	20.1312	-3.89867	0.000627082	0.0197207	-0.4796	6	14	25.9106	27.1596	26.5848	25.7801	26.3988	24.9411	0	0	0	0	0	0	26.8842	24.8071	26.275	27.3059	27.4119	26.0406	27.046	27.2797	25.1849	26.9463	25.8673	25.1003	26.182	24.3063	12.7989	26.4161	1.04561	0.0320395	12.1531	26.4918	STAT5B
NEK7	-13.4006	7.21572	-3.89637	0.000630809	0.0197207	-0.484164	0	8	0	23.9293	24.4851	0	0	0	0	0	0	0	0	0	18.183	0	0	24.1597	23.4558	24.226	24.3339	24.8359	0	0	0	0	0	0	0.00000	13.4006	0	0.906512	0.00000	20.8194	NEK7
CD180	-13.8449	7.45497	-3.89071	0.000640075	0.0197207	-0.495396	0	8	0	0	25.0067	0	0	0	0	0	0	0	0	0	18.183	0	25.3197	24.8385	25.3412	25.7834	24.8784	24.4782	0	0	0	0	0	0	0.00000	13.8449	0	0.908235	0.00000	21.3306	CD180
NDC1	-13.7174	7.3863	-3.88879	0.000643244	0.0197207	-0.4992	0	8	0	0	0	0	0	26.4364	0	0	0	0	0	0	18.183	25.6283	23.9653	24.1537	24.3834	0	24.9454	24.3483	0	0	0	0	0	0	0.00000	13.7174	0	0.908582	0.00000	21.0742	NDC1
REPS1	-13.7047	7.37944	-3.88648	0.000647078	0.0197207	-0.503777	0	8	25.896	25.7815	26.1166	24.3449	0	0	0	0	0	0	0	0	18.183	24.4926	0	0	0	23.6011	0	23.4496	0	0	0	0	0	0	0.00000	13.7047	0	0.909117	0.00000	20.8163	REPS1
KIF1BP	-14.1495	7.61899	-3.88354	0.000651994	0.0197207	-0.509608	0	8	0	0	0	0	0	0	0	0	0	0	0	0	18.183	25.2583	25.2387	26.5099	25.9892	24.2549	26.8071	25.8525	0	0	0	0	0	0	0.00000	14.1495	0	0.910175	0.00000	21.2189	KIF1BP
tr|J3KR12|J3KR12_HUMAN Uncharacterized protein OS=Homo sapiens PE=4 SV=1	14.9366	15.2473	3.88287	0.000653131	0.0197207	-0.510951	11	5	26.1798	0	24.7995	0	0	24.9003	26.5956	0	26.4295	26.4724	26.4981	26.8873	18.183	0	0	0	22.8864	0	0	0	26.1652	24.6122	23.8773	23.6081	24.0267	24.309	23.2901	8.353495	0.319375	1.4078	25.3887	0.00000	tr|J3KR12|J3KR12_HUMAN Uncharacterized protein OS=Homo sapiens PE=4 SV=1
CBR1	-14.0534	7.5672	-3.88279	0.000653257	0.0197207	-0.511099	0	8	24.4804	25.4392	26.1177	26.284	26.6481	25.8906	0	0	0	0	0	0	18.183	23.7042	0	0	0	0	0	0	0	0	0	0	0	0	0.00000	14.0534	0	0.910279	0.00000	20.9436	CBR1
TBL3	-13.5092	20.0178	-3.87987	0.000658199	0.0197537	-0.516905	6	14	27.547	26.7338	26.8716	26.9642	27.1653	25.9714	0	0	0	0	0	0	24.8593	25.7021	27.3184	25.6105	25.549	23.8059	26.7087	26.7322	24.5303	26.6182	24.9559	25.5897	26.3813	24.8474	12.7436	26.2528	1.04546	0.0401184	12.2652	26.7204	TBL3
BAG2	-12.9354	19.1941	-3.86312	0.000687175	0.0205034	-0.5501	6	14	25.0067	27.8146	24.6744	25.6757	23.6095	23.6762	0	0	0	0	0	0	25.1946	24.91	24.6137	26.5335	24.5279	24.0902	25.7289	26.2446	23.784	23.1686	25.4294	24.0053	24.5647	25.7945	12.2289	25.1643	1.04594	0.0460675	11.5843	24.9584	BAG2
FLNA	14.6773	19.6058	3.84236	0.000724852	0.0215026	-0.591242	12	7	26.5655	27.4086	27.4504	27.0443	26.1038	26.8873	27.7699	27.7028	27.586	27.7522	27.4119	27.0606	18.183	0	0	0	0	0	0	0	27.0194	27.6663	27.726	27.3493	27.3059	27.7565	27.5089	12.8316	0.00992987	1.05264	27.6261	9.091509	FLNA
TRIP13	-12.8732	18.8568	-3.82512	0.000757696	0.0223454	-0.625407	6	14	23.2686	26.3275	26.5589	25.7482	24.7617	24.7849	24.1703	0	0	0	0	0	18.183	25.836	25.9637	24.6042	25.943	24.8549	24.8899	25.4507	18.0621	27.8896	28.1088	0	21.8811	22.9888	11.9251	24.7982	1.06648	0.0841904	9.031054	25.1703	TRIP13
UFL1	-13.2372	19.7829	-3.82292	0.000761973	0.0223454	-0.629747	6	14	26.496	26.7569	26.1122	24.6271	25.3448	26.5771	0	0	0	0	0	0	26.6345	25.5954	25.9166	26.0512	25.5862	25.4761	25.8257	25.493	25.6757	26.913	26.248	24.9348	26.4421	21.6481	12.6551	25.8923	1.04946	0.0230371	10.824	25.8711	UFL1
MTHFD1L	-13.2789	19.9139	-3.81613	0.000775375	0.0226092	-0.643193	6	14	26.2771	26.6891	26.891	26.7678	26.9731	24.5263	0	0	0	0	0	0	25.5954	25.8477	26.3828	25.3127	25.3903	26.3233	26.1038	25.5168	24.7906	25.5024	25.4618	26.3792	24.6209	26.4098	12.7637	26.0426	1.04523	0.0272659	12.3104	26.1904	MTHFD1L
PPP1R7	-13.0085	19.5287	-3.80836	0.000791005	0.0229347	-0.658585	6	14	26.2609	25.0834	25.3391	25.8414	25.5929	24.6729	0	0	0	0	0	0	25.6998	25.8763	25.6783	25.4703	25.0638	25.5462	25.1946	26.137	25.7482	25.6731	22.8547	25.3733	26.1235	24.5164	12.5241	25.5326	1.04647	0.0171004	11.4274	25.5696	PPP1R7
H2AFY2	-14.9866	11.346	-3.80312	0.000801709	0.0231144	-0.668951	2	10	26.8451	26.6796	26.0672	26.3932	26.1812	24.379	0	0	0	0	0	0	24.398	25.4265	0	23.2137	26.0965	0	0	0	0	18.6715	20.6441	0	0	0	3.276298	18.2629	2.33902	0.658575	0.00000	24.9123	H2AFY2
MBD2	-12.7247	18.9977	-3.78652	0.000836585	0.0239852	-0.7018	6	14	26.4098	25.8227	25.278	25.3567	26.4295	25.0336	0	0	0	0	0	0	18.183	25.4851	24.8688	24.3762	24.8141	24.8963	26.8889	24.3465	23.2512	25.8072	23.6283	24.4395	23.8277	24.7969	12.1459	24.8707	1.04574	0.0833269	11.6256	25.1558	MBD2
MAPK14	12.956	17.5469	3.77085	0.000870858	0.024742	-0.73278	12	7	24.5996	24.6209	23.3005	0	23.684	23.8578	24.2807	24.338	23.8455	24.1877	24.2441	27.3184	18.183	0	0	0	23.6948	0	0	0	24.075	24.9656	24.4926	25.0586	24.379	23.0933	24.5232	11.5672	0.0413404	1.04604	24.3093	9.091509	MAPK14
BASP1	13.0216	17.5348	3.76501	0.000883991	0.024742	-0.744331	12	7	24.0415	24.1471	23.5478	23.9889	23.6664	23.7726	25.9497	26.0213	26.5214	25.8053	27.0172	26.9751	18.183	0	0	0	0	0	0	0	25.4851	22.7401	21.0961	22.5882	21.8725	22.4846	24.5464	11.5248	0.0893539	1.04551	25.6452	9.091509	BASP1
NAGK	13.5562	18.3598	3.76227	0.000890201	0.024742	-0.749733	12	7	23.958	24.0821	0	0	0	0	25.735	25.5379	24.2715	25.2218	24.8385	24.9509	18.183	25.2034	0	26.3123	25.987	25.7173	0	0	26.1798	25.6783	25.5067	25.684	28.1778	26.1296	25.6593	12.1031	0.037478	1.04963	25.6081	9.091509	NAGK
CAMK2A	-12.2359	18.3727	-3.76152	0.000891908	0.024742	-0.751212	6	14	24.6708	24.1424	25.414	25.3674	25.3994	25.4747	24.3683	24.0681	0	23.97	0	0	18.183	23.7161	24.2549	24.7416	23.7507	23.7042	24.0999	23.3608	0	0	23.6389	0	22.0339	23.33	11.7841	24.02	1.04555	0.0762146	11.0169	24.1987	CAMK2A
CAMK2B	-12.2359	18.3727	-3.76152	0.000891908	0.024742	-0.751212	6	14	24.6708	24.1424	25.414	25.3674	25.3994	25.4747	24.3683	24.0681	0	23.97	0	0	18.183	23.7161	24.2549	24.7416	23.7507	23.7042	24.0999	23.3608	0	0	23.6389	0	22.0339	23.33	11.7841	24.02	1.04555	0.0762146	11.0169	24.1987	CAMK2B
CAMK2G	-12.2359	18.3727	-3.76152	0.000891908	0.024742	-0.751212	6	14	24.6708	24.1424	25.414	25.3674	25.3994	25.4747	24.3683	24.0681	0	23.97	0	0	18.183	23.7161	24.2549	24.7416	23.7507	23.7042	24.0999	23.3608	0	0	23.6389	0	22.0339	23.33	11.7841	24.02	1.04555	0.0762146	11.0169	24.1987	CAMK2G
HSD17B12	-2.38075	25.8206	-3.75258	0.000912569	0.0249634	-0.768887	12	14	25.0351	26.8114	26.0888	27.1072	26.6182	25.9247	24.3578	24.4057	24.2786	24.2476	24.8978	24.219	27.0148	28.0406	26.2089	28.3165	27.9014	26.0015	27.9231	27.8799	25.3197	24.6438	20.3458	24.5515	26.2217	26.9751	24.5387	26.9194	0.0643217	0.0369004	24.4786	26.9131	HSD17B12
LSM5	-15.2154	14.6763	-3.75219	0.000913485	0.0249634	-0.769661	3	12	26.6558	27.0443	26.0474	26.5235	26.8377	26.9796	25.8053	25.9391	26.0568	0	0	0	18.183	0	25.4618	25.6731	0	23.8317	25.3688	25.177	0	0	0	0	0	0	6.48344	21.6988	1.80909	0.436033	0.00000	25.5675	LSM5
SCRN1	-12.2576	20.6071	-3.75176	0.000914481	0.0249634	-0.770503	7	14	26.0944	26.6481	27.1596	27.402	27.419	26.9437	26.4295	25.8741	25.0297	24.6093	24.66	0	25.2218	25.3529	25.4345	25.7614	25.3127	25.9612	25.9694	27.022	0	19.0206	0	22.4593	0	0	14.0069	26.2645	0.892769	0.0309393	20.74	26.0319	SCRN1
CUX1	-13.8301	9.0434	-3.72312	0.000983985	0.0267186	-0.827055	1	9	24.2966	28.1478	24.4865	25.7289	23.8752	23.7855	0	0	0	0	0	0	18.183	0	23.3237	0	24.1438	0	0	0	0	19.1572	0	0	0	0	1.596437	15.4265	3.4641	0.784879	0.00000	23.5546	CUX1
TRIM22	-14.1435	11.8107	-3.70263	0.00103685	0.028006	-0.86747	2	11	23.7784	0	23.9447	24.4909	24.3675	24.8405	0	0	0	0	0	0	18.183	0	23.2375	0	22.9741	23.9487	23.684	23.2885	0	0	0	25.5067	0	24.8325	4.194928	18.3384	2.33575	0.548746	0.00000	23.4862	TRIM22
TARSL2	-13.8728	9.14017	-3.69693	0.00105206	0.028268	-0.878716	1	9	24.261	24.6701	25.3292	25.1659	25.3254	25.2113	0	0	0	0	0	0	18.183	24.8748	0	0	0	0	0	24.5813	0	0	0	0	0	20.0423	1.670194	15.543	3.4641	0.781992	0.00000	24.4212	TARSL2
GNA13	-11.7769	20.1509	-3.6681	0.00113232	0.030266	-0.935509	7	14	22.9431	27.1399	24.8784	26.7873	26.9796	25.8972	0	26.1309	0	0	25.7754	0	24.6382	25.6488	25.661	25.4887	25.4526	25.7493	25.1136	25.8325	0	21.6583	21.5699	23.1613	23.8842	23.5344	13.8095	25.5864	0.887922	0.041458	21.6141	25.6549	GNA13
RPL31	2.02375	25.9978	3.66505	0.00114117	0.0303445	-0.941524	12	14	24.7724	26.1022	24.7818	25.5638	25.2187	25.2844	28.4377	29.15	27.8245	27.9767	28.2932	28.1174	24.9065	25.148	24.7607	24.3933	25.1439	24.9809	24.9693	24.8674	25.0614	26.7227	25.7945	27.003	25.3087	25.3609	27.0876	25.0638	0.0521944	0.0164111	27.4137	24.9751	RPL31
REL	13.2374	18.2994	3.64378	0.00120467	0.0318679	-0.983369	12	7	25.0602	26.493	25.5804	24.0676	26.1477	25.1256	25.9802	25.9933	25.7696	26.5967	25.8499	26.0753	18.183	0	0	0	0	0	0	0	23.1449	23.2932	24.6137	25.5196	26.6315	25.6587	25.4272	12.1898	0.0453819	1.04979	25.8098	9.091509	REL
HPCAL1	12.8376	7.22385	3.6373	0.00122471	0.032009	-0.99612	7	1	0	0	0	0	0	0	24.5577	24.3663	24.4173	24.5164	24.3483	24.4299	18.183	0	0	0	0	0	0	0	0	0	23.0011	0	0	0	14.1364	1.298787	0.8832	3.74166	23.6747	0.0000	HPCAL1
MRPS35	13.89	14.7793	3.63703	0.00122553	0.032009	-0.996635	11	5	0	0	0	0	0	0	25.498	24.903	26.385	26.333	0	24.163	18.183	0	0	24.7229	24.624	0	24.9496	24.6801	22.1982	24.4957	20.1827	24.1907	24.435	24.3183	22.2586	8.368546	0.324031	1.40583	24.3766	0.00000	MRPS35
WAS	-13.7168	17.398	-3.63339	0.00123694	0.032009	-1.0038	5	13	24.1364	24.8989	23.7457	0	23.9965	24.2671	0	0	24.0516	0	0	0	27.0416	26.9089	25.7945	25.9063	25.3797	26.6719	27.0416	26.4144	0	24.1484	24.616	25.6004	0	21.7282	10.0121	23.7288	1.2388	0.29212	0.0000	25.5871	WAS
PNKP	12.8033	7.20802	3.63249	0.00123977	0.032009	-1.00556	7	1	0	0	0	0	0	0	24.5332	24.6411	24.4113	24.3949	24.4019	24.633	18.183	0	0	0	0	0	0	0	0	22.21	0	0	0	0	14.1021	1.298787	0.883918	3.74166	23.3024	0.00000	PNKP
ARL6IP4	12.8227	7.21696	3.63204	0.00124119	0.032009	-1.00645	7	1	0	0	0	0	0	0	0	0	25.2187	25.3797	0	0	18.183	0	0	0	0	0	0	0	24.554	0	24.4838	22.5242	24.163	23.1345	14.1215	1.298787	0.884432	3.74166	22.8294	0.00000	ARL6IP4
LRWD1	12.7144	7.16696	3.6277	0.00125496	0.0322022	-1.01498	7	1	0	0	0	0	0	0	0	24.5484	23.9412	24.1565	24.3258	24.1528	18.183	0	0	0	0	0	0	0	24.5484	22.4846	0	0	0	0	14.0132	1.298787	0.883535	3.74166	23.2129	0.00000	LRWD1
CSNK1E	12.5685	7.09965	3.61832	0.00128524	0.0328152	-1.03341	7	1	0	0	0	0	0	0	0	0	0	0	23.9406	0	18.183	0	0	0	0	0	0	0	24.3898	24.379	22.6958	23.4343	23.6404	23.9279	13.8673	1.298787	0.883295	3.74166	23.0651	0.00000	CSNK1E
NUDT19	12.5341	7.08375	3.61329	0.00130178	0.0330728	-1.04329	7	1	0	0	0	0	0	0	0	24.243	0	0	25.0602	0	18.183	0	0	0	0	0	0	0	23.1645	23.9447	22.4913	24.2205	0	22.8702	13.8329	1.298787	0.884055	3.74166	22.6807	0.00000	NUDT19
ZNF638	12.5314	7.08251	3.60937	0.0013148	0.0330765	-1.05099	7	1	0	0	0	0	0	0	0	0	0	0	25.0797	24.8325	18.183	0	0	0	0	0	0	0	23.645	24.8463	22.7585	22.7379	22.0623	0	13.8302	1.298787	0.885154	3.74166	22.4001	0.00000	ZNF638
ZC3H4	14.466	11.3587	3.60888	0.00131643	0.0330765	-1.05194	9	3	22.9719	0	0	24.3949	0	0	25.6757	25.4405	25.1898	0	0	25.6004	18.183	0	0	0	0	0	0	0	25.8804	25.7815	26.4274	24.6438	0	25.1375	19.1481	4.682126	0.60345	2.00575	25.3151	0.00000	ZC3H4
PIPSL	12.5416	7.08723	3.60728	0.00132181	0.0330765	-1.0551	7	1	0	0	0	0	0	0	0	0	24.2099	24.3826	0	0	18.183	0	0	0	0	0	0	0	25.6263	23.7642	0	21.1533	22.737	24.2115	13.8404	1.298787	0.885984	3.74166	21.9452	0.00000	PIPSL
AKT1	12.5009	7.06844	3.60553	0.0013277	0.0330765	-1.05853	7	1	0	0	0	0	0	0	25.1781	0	0	24.3554	0	0	18.183	0	0	0	0	0	0	0	23.4107	23.4962	0	20.9304	24.2817	23.9439	13.7997	1.298787	0.885649	3.74166	22.1705	0.00000	AKT1
NFKB2	12.9091	17.9619	3.60343	0.00133478	0.0330906	-1.06265	12	7	0	0	24.454	0	0	24.624	25.8584	25.8673	25.5883	25.8461	26.4098	26.5467	18.183	0	23.9756	0	25.1791	25.7275	0	25.9106	22.9177	24.8405	22.0688	24.3745	23.1358	25.501	24.9129	12.0038	0.0591804	1.04861	25.5447	9.091509	NFKB2
CSNK1D	12.3314	6.99021	3.60155	0.00134116	0.0330906	-1.06633	7	1	0	0	0	0	0	0	0	0	0	0	23.9406	0	18.183	0	0	0	0	0	0	0	23.6022	24.0686	22.6958	22.9591	22.9473	23.3489	13.6302	1.298787	0.883197	3.74166	22.8215	0.00000	CSNK1D
THOC5	12.3453	6.99663	3.59789	0.00135371	0.0332404	-1.07353	7	1	0	0	0	0	0	0	0	25.4761	0	23.8929	0	0	18.183	0	0	0	0	0	0	0	22.2352	23.3098	22.6706	23.2219	0	22.9228	13.6441	1.298787	0.884589	3.74166	22.4529	0.00000	THOC5
FTH1	14.002	14.8951	3.59105	0.0013774	0.0336611	-1.08695	11	5	0	0	25.5412	24.4157	24.6623	25.2548	25.4737	26.6108	26.1718	25.1136	26.1274	26.3621	18.183	0	0	0	0	0	0	0	16.568	26.1495	0	20.8272	24.4974	25.314	22.4346	8.432638	0.340936	1.40683	25.3939	0.00000	FTH1
CORO6	12.3538	7.00054	3.58874	0.00138551	0.0336988	-1.09148	7	1	0	0	0	0	0	0	25.9458	0	24.0462	24.163	24.4991	0	18.183	0	0	0	0	0	0	0	21.6552	0	21.4681	0	22.0535	0	13.6526	1.298787	0.887495	3.74166	21.5617	0.00000	CORO6
TBL1XR1	12.6716	19.5708	3.58149	0.0014112	0.0341618	-1.10569	12	8	24.5121	24.5164	23.8977	24.8272	0	24.7214	26.5161	25.8541	25.1497	27.8959	24.1583	26.5161	18.183	0	0	0	0	25.8477	0	25.6079	25.844	27.3908	26.3233	26.1403	27.1697	27.7699	26.394	13.7224	0.0411619	0.908118	26.4197	21.0404	TBL1XR1
GBE1	-14.2152	15.3713	-3.57826	0.0014228	0.0342809	-1.11202	4	12	26.0512	24.335	23.2469	0	26.0474	0	0	0	0	0	0	0	25.8053	26.1876	24.3554	25.0695	26.0731	25.735	27.9014	26.2429	22.517	0	23.6627	23.5911	22.8327	0	7.716957	21.9322	1.47759	0.426614	0.00000	25.7702	GBE1
TOMM20	12.2373	6.94676	3.57468	0.00143578	0.0344319	-1.11904	7	1	0	0	0	0	0	0	0	24.2786	24.0999	0	25.1035	24.9224	18.183	0	0	0	0	0	0	0	0	0	22.2687	22.0474	19.7123	0	13.5361	1.298787	0.889154	3.74166	20.8798	0.00000	TOMM20
OGFOD1	12.0309	6.85149	3.56512	0.00147098	0.0347153	-1.13777	7	1	0	0	0	0	0	0	0	0	0	24.4602	24.3215	24.9617	18.183	0	0	0	0	0	0	0	0	21.7455	21.5436	21.5502	21.373	0	13.3296	1.298787	0.887364	3.74166	21.4583	0.00000	OGFOD1
AP1S2	12.1656	6.91368	3.56394	0.00147539	0.0347153	-1.14009	7	1	0	0	0	0	0	0	0	25.6136	24.3457	24.4636	0	24.719	18.183	0	0	0	0	0	0	0	0	0	20.7639	0	21.2921	20.3746	13.4644	1.298787	0.890794	3.74166	20.5692	0.00000	AP1S2
tr|A0A0D9SFP9|A0A0D9SFP9_HUMAN Uncharacterized protein OS=Homo sapiens PE=4 SV=1	12.1656	6.91368	3.56394	0.00147539	0.0347153	-1.14009	7	1	0	0	0	0	0	0	0	25.6136	24.3457	24.4636	0	24.719	18.183	0	0	0	0	0	0	0	0	0	20.7639	0	21.2921	20.3746	13.4644	1.298787	0.890794	3.74166	20.5692	0.00000	tr|A0A0D9SFP9|A0A0D9SFP9_HUMAN Uncharacterized protein OS=Homo sapiens PE=4 SV=1
TTC27	-14.281	9.71155	-3.56377	0.00147602	0.0347153	-1.14042	1	9	0	0	0	25.5682	0	0	0	0	0	0	0	0	25.6338	25.493	26.2585	23.2512	25.322	26.1507	25.9637	24.598	0	0	0	0	0	24.261	2.021754	16.3028	3.4641	0.774794	0.00000	24.96	TTC27
SUPV3L1	-14.5074	11.5455	-3.5611	0.00148603	0.0347153	-1.14565	2	10	25.1887	26.4209	0	0	0	0	0	0	0	0	0	0	25.7128	24.6785	25.7214	25.3461	25.3058	25.8972	25.4851	25.6211	0	0	0	21.9751	22.8306	0	3.733805	18.2413	2.33601	0.656671	0.00000	25.3259	SUPV3L1
CNN3	13.5343	12.5234	3.56053	0.00148819	0.0347153	-1.14677	10	4	0	0	0	0	0	0	0	24.7831	24.5303	24.596	24.7747	24.7893	18.183	23.6562	0	0	0	23.0712	22.9651	0	0	22.892	22.9741	22.3397	23.0317	23.0223	19.8111	6.276821	0.469298	1.65232	23.027	0.000	CNN3
SERPINH1	12.2623	6.95832	3.54759	0.00153774	0.0355748	-1.1721	7	1	0	0	0	0	0	0	25.7537	0	24.7764	0	25.5724	26.135	18.183	0	0	0	0	0	0	0	0	18.5982	0	0	20.715	21.1827	13.5611	1.298787	0.897908	3.74166	19.6566	0.00000	SERPINH1
NT5DC1	11.8769	6.78043	3.54729	0.00153889	0.0355748	-1.17268	7	1	0	0	0	0	0	0	0	0	0	24.9206	0	0	18.183	0	0	0	0	0	0	0	22.6583	18.9176	23.7615	23.2391	21.637	22.9741	13.1757	1.298787	0.889169	3.74166	20.2773	0.00000	NT5DC1
TESC	11.7513	6.72248	3.53546	0.00158564	0.0364065	-1.19583	7	1	0	0	0	0	0	0	0	0	25.8821	0	0	0	18.183	0	0	0	0	0	0	0	22.4163	24.1972	21.0307	21.0337	21.4901	20.5514	13.0501	1.298787	0.889763	3.74166	20.791	0.00000	TESC
SMNDC1	-13.8193	9.38367	-3.53461	0.00158906	0.0364065	-1.19749	1	9	0	25.0569	0	24.6652	0	28.1021	0	0	0	0	0	0	18.183	25.0452	25.7306	0	23.7773	24.7131	0	25.3921	23.3098	0	0	0	0	0	1.942486	15.7618	3.4641	0.784698	0.00000	24.2213	SMNDC1
TCF4	11.5658	6.63686	3.53112	0.00160313	0.0365655	-1.20431	7	1	0	0	0	0	0	0	23.9775	0	0	0	0	23.8995	18.183	0	0	0	0	0	0	0	0	20.7077	20.9467	22.2495	20.7248	21.8695	12.8646	1.298787	0.886455	3.74166	20.7163	0.00000	TCF4
SMARCA4	-2.67992	25.2898	-3.52741	0.00161824	0.036747	-1.21157	12	14	26.5415	26.1812	26.9368	26.6632	25.8309	26.6212	25.4747	26.2392	25.5337	25.6474	25.184	25.1961	26.4842	26.9505	27.1289	27.2449	27.3477	27.1675	25.3461	24.9294	22.7879	17.5604	23.8018	23.5939	22.6904	22.4519	23.8468	26.5267	0.0996041	0.0274431	24.4929	26.6422	SMARCA4
GGCT	-12.3452	19.3228	-3.52543	0.00162635	0.0367683	-1.21543	6	14	23.2323	25.986	24.7607	25.6079	25.3517	25.6873	24.9287	25.1613	25.0555	25.1229	25.8682	25.9684	18.183	25.7848	27.046	26.5072	25.7679	24.7351	25.6731	25.9648	0	0	0	0	0	0	12.6754	25.0206	1.04474	0.0863644	12.4643	25.6802	GGCT
ARHGAP17	12.9492	18.4557	3.52304	0.00163621	0.0368291	-1.22011	12	7	0	0	0	0	0	0	24.1537	25.1416	24.4865	25.2865	24.1918	25.1849	24.8208	26.2912	25.3323	0	24.1057	23.645	25.1606	25.3529	26.9484	27.1624	25.2896	25.8741	25.9229	25.498	25.4284	12.4792	0.0374725	1.03884	25.2881	11.8225	ARHGAP17
PDCD4	13.9793	11.1377	3.5132	0.00167738	0.0375412	-1.23933	9	3	0	23.6932	23.7236	0	0	0	26.4522	26.9163	26.0129	26.0771	26.1235	25.493	18.183	0	0	0	0	0	0	0	23.2564	0	0	0	23.0809	20.5678	18.665	4.685702	0.610703	2.005	24.3747	0.00000	PDCD4
XRCC1	12.8313	18.1003	3.5091	0.0016948	0.0375412	-1.24733	12	7	25.0678	25.9538	0	0	25.7462	0	27.4591	27.405	26.5099	26.3294	26.1309	25.9981	18.183	0	0	0	24.6011	26.4332	0	24.5086	21.1326	21.5046	24.1424	23.6148	24.7046	25.1822	25.0095	12.1781	0.083614	1.04955	25.5902	9.091509	XRCC1
SMCHD1	12.9179	20.2337	3.50881	0.00169606	0.0375412	-1.2479	12	8	26.5029	26.2018	25.3655	25.8138	26.135	26.5734	27.3038	28.2991	28.0547	28.2846	27.3757	28.2846	18.183	0	0	0	0	0	0	25.0265	26.6132	26.9943	25.8499	26.0033	26.6558	26.5549	27.1895	14.2716	0.0326809	0.910144	27.1491	21.6048	SMCHD1
INPPL1	11.5112	6.61164	3.50857	0.00169711	0.0375412	-1.24838	7	1	0	0	0	0	0	0	0	24.403	0	25.4209	0	0	18.183	0	0	0	0	0	0	0	19.0452	20.7033	20.9333	22.1509	21.0628	0	12.81	1.298787	0.892073	3.74166	19.8742	0.00000	INPPL1
DKFZp781D1416	13.226	14.3611	3.50266	0.00172257	0.0377788	-1.2599	11	5	0	0	0	0	0	0	26.802	26.5454	25.2589	0	24.7416	25.3746	18.183	0	24.6697	24.1419	23.9549	0	24.6462	0	18.7506	22.3761	21.4749	23.3899	22.4169	20.6628	21.4828	8.256828	0.334759	1.40473	22.9034	0.00000	DKFZp781D1416
STAG1	13.226	14.3611	3.50266	0.00172257	0.0377788	-1.2599	11	5	0	0	0	0	0	0	26.802	26.5454	25.2589	0	24.7416	25.3746	18.183	0	24.6697	24.1419	23.9549	0	24.6462	0	18.7506	22.3761	21.4749	23.3899	22.4169	20.6628	21.4828	8.256828	0.334759	1.40473	22.9034	0.00000	STAG1
PLGRKT	11.3115	6.51946	3.49267	0.00176652	0.038512	-1.27939	7	1	0	0	0	0	0	0	24.2623	0	0	0	0	0	18.183	0	0	0	0	0	0	0	24.994	19.2944	21.2834	20.3417	21.0439	20.1034	12.6103	1.298787	0.891805	3.74166	19.6989	0.00000	PLGRKT
MSH6	12.8731	18.2911	3.49167	0.00177101	0.038512	-1.28136	12	7	23.4738	28.1021	27.9495	24.4173	26.3828	24.3865	26.1177	26.1087	24.8221	24.6499	26.1462	25.1237	18.183	0	0	0	0	0	0	0	25.3839	24.9294	24.4319	25.1697	25.1887	24.6011	25.2228	12.3497	0.0241012	1.05441	25.1467	9.091509	MSH6
SORL1	-14.1625	13.2208	-3.48983	0.00177925	0.0385278	-1.28494	3	11	27.419	26.0689	25.8197	25.2715	26.3485	25.5532	0	0	0	0	0	0	18.183	0	0	0	25.0602	25.4024	24.4097	27.0658	21.6405	21.6955	0	0	23.8018	0	5.594812	19.7573	1.8115	0.552905	0.00000	25.3369	SORL1
TSR1	-12.2163	19.2486	-3.48629	0.0017952	0.03871	-1.29185	6	14	23.5236	25.3305	26.6182	27.0499	27.3477	23.7357	0	0	0	0	0	0	18.183	24.6083	24.6499	24.9679	25.6669	25.4831	25.5862	25.6654	24.5559	25.7063	25.6429	24.6578	25.7087	25.7754	12.6706	24.8869	1.04491	0.0893316	12.2779	25.4068	TSR1
TRMT5	-13.4914	10.8492	-3.479	0.00182844	0.0392617	-1.30605	2	10	24.3183	0	25.4812	25.3609	24.8649	24.536	0	0	0	0	0	0	18.183	25.2259	24.2064	0	0	23.6464	0	23.2416	0	0	0	0	22.2186	20.7968	3.584614	17.076	2.33703	0.664554	0.00000	23.9264	TRMT5
XAB2	13.6826	11.0001	3.47496	0.00184714	0.0393303	-1.31392	9	3	24.5409	0	0	0	0	0	24.5432	24.2177	23.9775	0	0	0	18.183	0	0	0	0	0	22.8674	0	25.6234	23.078	26.1593	20.8079	25.9166	26.0888	18.3677	4.685096	0.608484	2.0062	24.0976	0.00000	XAB2
ABI3	-13.9518	9.59498	-3.4743	0.00185023	0.0393303	-1.31521	1	9	25.5603	25.869	0	26.4813	0	0	0	0	0	0	0	0	18.183	26.1896	0	25.6509	25.7112	25.0206	25.8138	0	0	0	0	0	0	24.9898	2.082482	16.0343	3.4641	0.783621	0.00000	25.2905	ABI3
CHEK2	-13.1709	9.07093	-3.47336	0.00185462	0.0393303	-1.31705	1	9	25.1497	0	0	0	0	25.3529	0	0	0	0	0	0	18.183	24.022	24.1747	23.7892	23.6969	24.1243	23.6048	0	0	23.7467	0	0	0	0	1.97889	15.1498	3.4641	0.781175	0.00000	23.6509	CHEK2
ORC4	13.508	9.24563	3.46478	0.00189509	0.040023	-1.33375	8	2	0	0	0	0	0	0	0	0	25.2855	25.6392	25.6917	25.084	18.183	0	0	0	23.9732	0	0	0	22.5337	18.9059	27.7425	27.3477	0	0	16.5192	3.01116	0.751259	2.56978	23.8089	0.00000	ORC4
PHF8	13.3226	9.16375	3.45762	0.00192952	0.0405831	-1.34768	8	2	0	0	0	0	0	0	26.7097	0	26.0541	26.4364	25.5059	25.4498	18.183	0	0	0	24.0249	0	0	0	0	0	0	21.7135	21.8594	22.3207	16.3375	3.014851	0.745993	2.5702	22.09	0.00000	PHF8
PHF2	13.2809	9.14448	3.4538	0.00194819	0.0408086	-1.35513	8	2	0	0	0	0	0	0	26.7097	0	26.0541	25.9356	25.5059	25.4498	18.183	0	0	0	24.0249	0	0	0	0	0	0	21.7135	21.8594	22.3207	16.2957	3.014851	0.745638	2.5702	22.09	0.00000	PHF2
FNBP1	12.8148	18.605	3.43465	0.00204419	0.0426454	-1.39235	12	7	0	0	0	0	0	0	24.7229	25.5543	26.4472	25.3994	24.7197	24.2939	25.4182	24.7167	26.4348	25.1791	24.8243	25.5724	25.5216	0	25.0129	26.211	25.591	26.5306	26.0129	25.5682	25.5053	12.6905	0.0281202	1.0382	25.5613	12.3583	FNBP1
CHMP1A	-13.3165	12.612	-3.43138	0.00206107	0.0428235	-1.39872	3	11	23.437	24.518	0	24.9971	24.8342	24.6588	0	0	0	0	0	0	18.183	0	25.0129	24.6894	24.2595	24.2939	0	23.73	0	0	20.5932	22.515	0	22.191	5.441599	18.7581	1.81086	0.549578	0.0000	24.2767	CHMP1A
IGLC1	12.8439	14.2104	3.42132	0.00211375	0.0437411	-1.41825	11	5	0	24.2284	24.8099	24.2466	24.4865	0	24.5479	24.9595	25.0819	25.1176	24.7906	24.1772	18.183	0	0	0	0	0	0	0	21.5467	20.275	0	21.6444	19.7356	21.6405	21.1264	8.282461	0.328686	1.40494	22.9108	0.00000	IGLC1
ACO2	1.96775	26.2267	3.41495	0.00214777	0.0442665	-1.43061	12	14	26.3159	23.94	23.47	23.5992	23.4738	23.5428	27.3373	26.1038	27.0944	27.5896	26.7525	27.3283	25.5196	26.6848	25.3777	26.2169	26.5289	27.1527	25.9183	26.7177	27.5157	27.3156	27.263	27.2421	28.2736	27.6187	27.2862	25.3185	0.0190039	0.0555216	27.322	25.719	ACO2
GSTM5	-12.5086	6.7354	-3.40484	0.00220289	0.0450523	-1.45022	0	7	0	0	0	0	0	0	0	0	0	0	0	0	25.6943	25.321	25.0185	24.0038	25.0112	0	25.5412	24.5303	0	0	0	0	0	0	0.0000	12.5086	0	1.03824	0.00000	12.0019	GSTM5
TRAPPC4	-12.61	6.79001	-3.40422	0.00220632	0.0450523	-1.45142	0	7	0	0	0	0	0	0	0	0	0	0	0	0	26.7106	25.4812	25.0474	0	24.9206	24.6937	25.2888	24.398	0	0	0	0	0	0	0.00000	12.61	0	1.03853	0.00000	12.199	TRAPPC4
FERMT3	-11.4267	20.6285	-3.40006	0.00222941	0.0450523	-1.45948	7	14	26.3294	27.3305	27.0776	27.2989	27.4243	27.2548	25.1015	24.4602	25.3609	26.8953	0	24.1565	24.7932	23.9837	23.5459	27.764	24.6937	24.8899	25.3777	24.8688	0	0	0	0	23.9412	23.792	14.4756	25.9023	0.884472	0.0561086	23.8666	25.8535	FERMT3
CREB1	13.5131	12.9032	3.39672	0.00224818	0.0450523	-1.46597	10	4	24.5041	24.6662	0	0	0	0	24.9019	25.0499	24.9206	24.9864	0	0	18.183	0	25.977	0	0	0	0	0	23.1312	23.2021	23.516	23.2512	24.5323	24.6623	20.1795	6.666451	0.468574	1.66005	24.0242	0.00000	CREB1
DHCR24	13.5912	11.0898	3.39184	0.00227578	0.0450523	-1.47541	9	3	24.9844	0	0	0	0	24.2695	25.9258	26.062	25.5672	25.7795	25.8293	25.914	18.183	0	0	0	0	0	0	0	0	0	24.2841	20.7855	0	20.7498	18.4081	4.816919	0.611616	2.01031	24.9257	0.00000	DHCR24
Nbla03646	13.5912	11.0898	3.39184	0.00227578	0.0450523	-1.47541	9	3	24.9844	0	0	0	0	24.2695	25.9258	26.062	25.5672	25.7795	25.8293	25.914	18.183	0	0	0	0	0	0	0	0	0	24.2841	20.7855	0	20.7498	18.4081	4.816919	0.611616	2.01031	24.9257	0.00000	Nbla03646
RNH1	-11.1087	20.1904	-3.38616	0.00230838	0.0450523	-1.48642	7	14	24.0719	25.1538	25.4703	25.3362	25.3584	25.236	0	0	24.4591	0	0	0	26.7717	26.8797	24.2772	26.0406	25.684	24.9971	24.1682	25	25.67	24.6271	23.9412	24.03	24.5026	23.2751	14.2088	25.3175	0.883571	0.0336391	23.6082	25.2861	RNH1
tr|M0QZK8|M0QZK8_HUMAN Uncharacterized protein OS=Homo sapiens PE=4 SV=1	-11.8309	19.0459	-3.38159	0.00233491	0.0450523	-1.49526	6	14	22.8871	24.063	23.784	24.7585	24.9065	24.8963	24.9287	25.1613	25.0555	25.1229	25.8682	25.9684	18.183	25.7445	26.96	26.2817	25.525	24.2893	25.3077	25.5024	0	0	0	0	0	0	12.6754	24.5064	1.04474	0.0855385	12.4643	24.9014	tr|M0QZK8|M0QZK8_HUMAN Uncharacterized protein OS=Homo sapiens PE=4 SV=1
CMAS	-11.2685	6.06767	-3.38065	0.00234042	0.0450523	-1.49709	0	7	23.1097	0	23.2294	0	23.4828	0	0	0	0	0	0	0	18.183	0	0	23.8035	0	23.0809	0	22.8702	0	0	0	0	0	0	0.00000	11.2685	0	1.04435	0	9.09151	CMAS
PSAP	-11.6163	6.25493	-3.37589	0.00236844	0.0450523	-1.5063	0	7	0	0	0	0	0	0	0	0	0	0	0	0	18.183	24.7332	23.9171	23.8473	0	23.9988	23.3005	24.6483	0	0	0	0	0	0	0.0000	11.6163	0	1.04628	0	9.09151	PSAP
FDX1	-11.5959	6.24396	-3.37488	0.00237441	0.0450523	-1.50825	0	7	0	0	0	0	0	0	0	0	0	0	0	0	18.183	25.0714	0	23.8731	24.1041	24.5378	22.8378	23.7357	0	0	0	0	0	0	0.00000	11.5959	0	1.04657	0	9.09151	FDX1
RANBP2	-12.515	20.3352	-3.37424	0.00237824	0.0450523	-1.5095	6	14	26.7308	23.5699	26.795	26.6049	27.9717	27.6377	0	0	0	0	0	0	25.4812	25.2978	26.0812	25.3215	26.4033	26.5377	25.066	26.0606	27.2749	26.9839	27.6838	27.4664	26.9505	26.7976	13.5964	26.1114	1.0446	0.0430026	13.3988	26.2422	RANBP2
MME	-11.811	6.35975	-3.37403	0.0023795	0.0450523	-1.50991	0	7	0	0	0	0	0	0	0	0	0	0	0	0	18.183	0	25.0978	24.335	24.9474	24.2144	24.0834	24.4926	0	0	0	0	0	0	0.00000	11.811	0	1.0471	0	9.09151	MME
DOK3	-11.9147	6.4156	-3.37123	0.00239621	0.0450523	-1.51532	0	7	0	0	0	0	0	0	0	0	0	0	0	0	18.183	0	25.1874	23.6365	24.2817	24.7878	25.7063	25.0229	0	0	0	0	0	0	0.00000	11.9147	0	1.0481	0	9.09151	DOK3
PAG1	-11.7677	6.33645	-3.37121	0.0023963	0.0450523	-1.51535	0	7	23.1852	25.5337	23.6511	25.3172	25.0112	23.8662	0	0	0	0	0	0	18.183	0	0	0	0	0	0	0	0	0	0	0	0	0	0.00000	11.7677	0	1.04793	0	9.09151	PAG1
EPT1	-12.0527	6.48993	-3.37047	0.00240075	0.0450523	-1.51679	0	7	24.5479	24.6652	24.7109	25.4392	25.8584	25.3337	0	0	0	0	0	0	18.183	0	0	0	0	0	0	0	0	0	0	0	0	0	0.00000	12.0527	0	1.04849	0	9.09151	EPT1
ASF1A	-11.8278	6.36882	-3.37015	0.00240269	0.0450523	-1.51741	0	7	0	0	25.1146	25.5168	25.7896	0	0	0	0	0	0	0	18.183	23.8911	0	23.5706	0	0	23.5236	0	0	0	0	0	0	0	0.0000	11.8278	0	1.04834	0	9.09151	ASF1A
CD9	-11.9649	6.44265	-3.36994	0.00240391	0.0450523	-1.51781	0	7	0	0	0	0	0	0	0	0	0	0	0	0	18.183	0	25.4173	24.8674	25.5543	24.7109	23.3433	25.4326	0	0	0	0	0	0	0.00000	11.9649	0	1.04856	0	9.09151	CD9
COL4A3BP	-12.0718	6.50021	-3.36983	0.00240458	0.0450523	-1.51802	0	7	24.9395	24.4436	25.7365	24.6729	26.0129	25.0169	0	0	0	0	0	0	18.183	0	0	0	0	0	0	0	0	0	0	0	0	0	0.00000	12.0718	0	1.04871	0	9.09151	COL4A3BP
MAGT1	12.9704	10.6617	3.36979	0.0024048	0.0450523	-1.51809	9	3	0	0	0	0	0	0	0	24.7696	0	0	25.3584	24.494	18.183	0	23.6311	23.6413	0	0	0	0	20.9864	22.1243	25.6826	22.5121	22.1414	23.6802	17.6458	4.675386	0.608295	2.00462	22.3268	0.00000	MAGT1
KIAA1033	-11.9821	6.45189	-3.36964	0.00240573	0.0450523	-1.51839	0	7	0	23.6148	24.9809	25.148	24.4516	25.2413	0	0	0	0	0	0	18.183	0	0	0	26.1296	0	0	0	0	0	0	0	0	0	0.00000	11.9821	0	1.04867	0	9.09151	KIAA1033
DEF6	-12.1299	6.53149	-3.36899	0.00240963	0.0450523	-1.51964	0	7	24.9809	25.0695	26.2732	25.5883	25.314	24.4097	0	0	0	0	0	0	18.183	0	0	0	0	0	0	0	0	0	0	0	0	0	0.00000	12.1299	0	1.04904	0	9.09151	DEF6
SLC39A11	-12.2126	6.57599	-3.36881	0.00241072	0.0450523	-1.51999	0	7	25.6976	25.1273	24.8057	25.76	25.6959	25.7063	0	0	0	0	0	0	18.183	0	0	0	0	0	0	0	0	0	0	0	0	0	0.00000	12.2126	0	1.04918	0	9.09151	SLC39A11
OSBPL6	-12.0362	6.481	-3.36678	0.00242298	0.0450523	-1.52392	0	7	25.0638	25.0586	26.3554	26.1702	0	0	0	0	0	0	0	0	18.183	0	0	0	0	0	24.2595	23.4156	0	0	0	0	0	0	0.00000	12.0361	0	1.04963	0	9.09151	OSBPL6
KIF5C	-13.0758	14.6786	-3.36549	0.00243078	0.0450523	-1.52641	4	12	25.76	24.4554	24.0262	0	0	24.159	0	24.3543	0	24.4493	0	0	18.183	25.1497	23.4469	24.4125	25.9285	25.0695	24.6922	24.7067	0	0	20.7767	0	0	22.0732	7.63779	20.7135	1.48221	0.432968	0.00000	24.4339	KIF5C
CTTN	-12.3102	6.62856	-3.36524	0.00243232	0.0450523	-1.5269	0	7	0	0	0	0	0	0	0	0	0	0	0	0	18.183	26.4665	0	26.1022	25.8001	26.4765	24.3449	24.9693	0	0	0	0	0	0	0.00000	12.3102	0	1.05041	0	9.09151	CTTN
CD19	-11.7241	6.313	-3.36508	0.00243329	0.0450523	-1.52721	0	7	0	0	0	0	0	0	0	0	0	0	0	0	18.183	27.3838	24.5447	24.1717	23.2843	23.2751	0	23.2953	0	0	0	0	0	0	0.00000	11.7241	0	1.04982	0	9.09151	CD19
ERI1	-11.8207	6.36501	-3.3645	0.00243684	0.0450523	-1.52833	0	7	22.8081	0	26.2253	26.2884	0	0	0	0	0	0	0	0	18.183	0	25.1864	0	23.0691	0	23.73	0	0	0	0	0	0	0	0.00000	11.8207	0	1.05011	0	9.09151	ERI1
ALDH3A2	-12.3128	6.62997	-3.36312	0.00244525	0.0450523	-1.531	0	7	27.0568	23.8059	25.1136	25.6457	26.2926	26.2817	0	0	0	0	0	0	18.183	0	0	0	0	0	0	0	0	0	0	0	0	0	0.00000	12.3128	0	1.05108	0	9.09151	ALDH3A2
TNS3	-12.4625	6.71055	-3.36048	0.00246143	0.0450523	-1.53611	0	7	24.5332	24.5763	26.1633	26.7027	27.2591	27.0568	0	0	0	0	0	0	18.183	0	0	0	0	0	0	0	0	0	0	0	0	0	0.00000	12.4625	0	1.05207	0	9.09151	TNS3
PYCR2	13.4152	16.3684	3.35932	0.00246852	0.0450523	-1.53833	11	6	26.9323	0	24.7995	0	24.6578	25.0162	26.5956	0	26.4842	26.5249	26.4981	27.0325	18.183	0	0	0	22.8864	0	0	0	26.2253	25.1237	24.4299	24.4926	24.771	24.9261	23.592	10.1768	0.317408	1.21228	25.6745	0.00000	PYCR2
USP24	-12.8484	6.91836	-3.35842	0.00247412	0.0450523	-1.54008	0	7	25.915	27.8844	27.302	27.5667	26.7338	26.2926	0	0	0	0	0	0	18.183	0	0	0	0	0	0	0	0	0	0	0	0	0	0.00000	12.8484	0	1.05308	0	9.09151	USP24
FTL	12.2483	17.8063	3.35818	0.00247559	0.0450523	-1.54055	12	7	24.2394	24.7563	25.3883	26.6363	25.5829	25.3584	25.684	26.9562	26.4098	25.7514	26.1495	26.0286	18.183	0	0	0	0	0	0	0	23.5835	20.9864	21.98	21.7968	24.1682	23.3237	24.4015	12.1532	0.0837365	1.04949	24.9261	9.091509	FTL
FLNB	-13.2734	7.14719	-3.35344	0.00250506	0.0454274	-1.5497	0	7	28.2376	27.0513	28.2376	27.9972	27.7565	28.3637	0	0	0	0	0	0	18.183	0	0	0	0	0	0	0	0	0	0	0	0	0	0.00000	13.2734	0	1.05502	0	9.09151	FLNB
RPRD1A	13.0799	10.7713	3.3468	0.00254687	0.0460231	-1.56252	9	3	24.427	0	0	0	0	23.6715	25.0522	25.3337	0	25.619	25.4747	25.549	18.183	0	0	0	0	0	0	0	0	18.9579	21.992	23.1184	22.675	0	17.8143	4.734397	0.612805	2.0071	22.8967	0.00000	RPRD1A
EBF1	-13.363	11.069	-3.33728	0.0026081	0.046964	-1.5809	2	10	26.0334	0	24.8703	24.7685	25.7848	23.8	0	0	0	0	0	0	18.183	0	25.4421	24.2623	23.8179	24.3483	0	0	0	0	0	23.9156	22.5666	0	3.873515	17.2365	2.33668	0.665084	0.00000	24.0401	EBF1
UHRF2	12.1641	8.61223	3.33514	0.002622	0.0470494	-1.58502	8	2	0	0	0	0	0	0	0	0	23.8018	24.7394	0	0	18.183	0	23.7892	0	0	0	0	0	22.6783	23.6365	22.5121	21.6871	21.1297	21.7608	15.1621	2.998012	0.741393	2.56827	21.724	0.00000	UHRF2
FABP5P3	-11.5159	16.8516	-3.31608	0.00274944	0.0491643	-1.62175	6	13	25.4118	25.4887	25.3517	0	24.0038	24.2004	0	0	25.1813	0	0	0	18.183	24.202	24.163	24.1057	24.0602	24.0415	23.437	23.684	18.2919	0	20.0782	21.0835	21.5562	21.6179	10.6508	22.1666	1.05432	0.298553	9.145962	24.083	FABP5P3
HEATR1	-12.1977	19.9011	-3.31179	0.00277893	0.0495191	-1.63001	6	14	27.3584	24.4851	25.4309	26.7754	27.0296	26.2961	0	0	0	0	0	0	18.183	25.2123	26.5549	24.893	26.2665	25.0414	26.5377	27.3671	25.7625	26.6891	26.8451	27.0872	26.8135	26.8005	13.3332	25.5308	1.04473	0.0905888	12.8813	26.2813	HEATR1
DPYSL3	11.4839	18.7874	3.30243	0.00284435	0.0505094	-1.64801	12	8	22.9556	24.2328	24.4136	0	0	26.3196	25.6783	25.1015	25.7988	25.7395	25.3827	26.0334	18.183	0	0	0	24.5252	25.1153	0	23.0752	24.6652	23.3608	24.3097	23.2798	24.4485	25.8541	24.971	13.4872	0.0384263	0.908462	25.2421	20.5693	DPYSL3
CRLF3	-13.0123	12.6732	-3.29749	0.00287953	0.0509578	-1.65753	3	11	23.3401	23.7892	23.2512	0	0	24.5332	0	0	0	0	0	0	18.183	25.9183	24.4974	25.0474	25.2123	24.2637	0	23.4684	0	0	23.1714	0	23.784	21.0439	5.666614	18.6789	1.8123	0.550312	0.00000	23.6288	CRLF3
SH3KBP1	-13.6477	11.3966	-3.29304	0.00291148	0.0511925	-1.66607	2	10	24.6997	25.3337	26.5622	26.3988	26.4522	26.4765	0	0	0	0	0	0	18.183	0	23.8148	24.7563	0	0	25.0602	0	0	0	25.7834	0	22.7906	0	4.04783	17.6955	2.34081	0.666786	0.00000	24.728	SH3KBP1
KRT17	-13.2283	17.9496	-3.29287	0.00291275	0.0511925	-1.6664	5	13	24.7156	24.5034	25.0904	23.6977	23.8047	24.349	26.2529	0	0	26.5141	25.2769	0	27.0904	28.1354	26.8408	26.7367	28.1478	28.0663	0	25.591	0	0	0	25.7333	0	26.1428	10.8267	24.0549	1.23612	0.295454	0.00000	25.3407	KRT17
EPB41	12.7769	15.8862	3.26901	0.0030904	0.0541294	-1.71222	11	6	0	0	25.2318	24.0834	23.437	23.5478	26.4637	27.0148	24.4501	25.8645	0	26.0634	18.183	0	0	0	25.3655	0	0	0	25.3412	23.1852	23.4156	25.2451	23.6899	22.4593	22.7661	9.989186	0.321051	1.20946	24.8476	0.00000	EPB41
HMGA1	12.1385	18.2189	3.26522	0.00311956	0.0544543	-1.71949	12	7	0	0	0	0	0	23.6802	25.0285	25.0364	25.2413	25.1114	25	25.337	27.3584	23.6677	26.3359	26.0418	0	0	23.9127	25.6338	24.5841	24.3609	23.3912	25.5399	24.2699	24.1597	24.755	12.6165	0.0248619	1.04081	25.0143	11.8339	HMGA1
MTX2	11.1595	18.4238	3.24904	0.00324704	0.0564874	-1.75048	12	8	0	24.6907	24.7969	0	25.7063	0	24.8908	24.1141	24.0174	25.2525	24.2083	25.5518	18.183	0	0	23.282	0	23.1388	23.1149	22.9129	26.1918	26.3196	22.1004	21.9776	22.4913	26.0771	24.4327	13.2733	0.064187	0.907496	24.5495	20.5479	MTX2
ARMT1	-12.8508	12.6961	-3.23775	0.00333897	0.0578906	-1.77208	3	11	23.5098	23.7011	24.6396	24.1484	24.5515	24.5559	0	0	0	0	0	0	18.183	0	24.8549	23.3929	24.0834	0	0	25.1606	23.5122	22.3791	23.4262	0	0	0	5.77646	18.6272	1.80967	0.549407	0.00000	23.8923	ARMT1
VTA1	-1.54787	25.9497	-3.23446	0.00336623	0.0581666	-1.77838	12	14	26.3387	26.3029	26.9985	26.5734	27.24	27.0993	25.844	25.9512	25.9512	26.1274	24.6025	24.3826	26.3105	26.5848	26.8992	26.0438	25.9569	27.2862	26.8195	26.8433	22.937	25.3547	25.5088	24.3567	25.076	25.3023	25.1162	26.6641	0.036652	0.0160879	25.3285	26.7021	VTA1
NDC80	-13.2131	15.3496	-3.22892	0.00341258	0.0587697	-1.78896	4	12	23.0752	0	24.2243	24.0909	0	23.8334	0	0	0	0	0	0	27.9495	26.0731	25.1946	23.7784	26.1177	25.899	25.1176	24.9184	24.0821	0	0	23.0376	25.8763	25.8227	8.234894	21.448	1.47972	0.427578	0.00000	24.5713	NDC80
tr|M0QYV0|M0QYV0_HUMAN Uncharacterized protein (Fragment) OS=Homo sapiens PE=3 SV=1	-12.9419	11.0035	-3.22067	0.00348283	0.0597788	-1.80472	2	10	24.0985	0	24.4485	23.784	23.9025	24.1062	0	0	0	24.7886	0	0	18.183	25.5823	24.7455	0	24.4485	0	0	24.3745	0	23.6283	0	0	0	0	4.034743	16.9767	2.3363	0.663806	0.00000	24.0005	tr|M0QYV0|M0QYV0_HUMAN Uncharacterized protein (Fragment) OS=Homo sapiens PE=3 SV=1
UBE2L3	11.4346	19.1013	3.21588	0.00352417	0.0602868	-1.81385	12	8	0	24.8899	0	0	0	0	25.2225	25.4318	25.1691	25.1781	25.246	25.5206	18.183	24.5263	25.6457	26.2121	25.0511	23.617	0	25.4082	24.9617	25.0714	25.2693	25.3058	25.322	25.4024	25.2584	13.8238	0.00614354	0.908838	25.2577	20.9	UBE2L3
HBA2	11.5871	17.3849	3.2124	0.00355457	0.0606048	-1.8205	12	7	24.0834	24.7428	23.8424	25.5125	25.8659	26.2884	25.549	24.5559	25.4197	25.1982	24.9656	24.7873	18.183	0	0	0	0	0	0	0	22.8453	18.9436	22.4761	22.7611	22.8828	23.1049	23.6241	12.037	0.0795233	1.0493	23.8304	9.091509	HBA2
TNPO3	-10.6739	20.1554	-3.20347	0.00363373	0.0617494	-1.83754	7	14	24.063	24.1057	25.1093	25.1273	24.1957	24.4991	0	0	24.6382	0	0	0	24.506	24.1667	24.624	23.94	25.8525	27.4504	25.8924	27.6137	25.2451	24.6025	24.4574	24.454	25.0297	24.4685	14.408	25.0818	0.882882	0.0482918	24.4557	24.565	TNPO3
THOC3	11.2529	18.7029	3.19093	0.00374765	0.0634751	-1.86142	12	8	0	0	25.1497	24.2715	24.7831	0	28.1411	28.5734	27.3373	24.2115	24.7094	24.6411	18.183	0	0	0	23.1804	26.1038	23.8133	23.645	26.114	24.4362	22.1626	22.6001	21.199	23.02	24.7621	13.5093	0.0958698	0.908066	24.5387	20.6817	THOC3
UBE2R2	12.586	9.21569	3.18713	0.00378284	0.0638603	-1.86865	8	2	0	0	0	0	0	0	25.7049	24.3449	0	25.6129	25.5298	25.5692	24.4926	0	0	23.2021	0	0	0	0	0	0	20.8961	22.2752	21.98	0	15.9928	3.406767	0.745046	2.54304	22.1276	0.00000	UBE2R2
RBX1	-12.996	8.79332	-3.17713	0.00387709	0.0651185	-1.88768	1	8	0	0	0	0	0	0	0	0	0	0	0	0	26.7054	26.1918	26.0163	25.9714	25.3777	25.1221	25.8053	25.8906	0	21.5458	0	0	0	0	1.795483	14.7915	3.4641	0.899037	0.0000	25.2499	RBX1
TTLL12	-11.9596	20.0239	-3.17653	0.00388275	0.0651185	-1.88881	6	14	25.7754	27.1953	30.1684	25.9183	27.0373	25.0012	0	0	0	0	0	0	18.183	24.4299	24.8025	23.9006	26.3573	27.0606	25.9458	25.836	27.6014	27.6626	27.4755	26.8071	26.6108	26.8522	13.5841	25.5437	1.04472	0.102268	13.3054	25.8772	TTLL12
AKAP8L	-10.3787	19.39	-3.17362	0.00391069	0.0653734	-1.89436	7	14	23.8842	23.7236	25.01	25.1078	24.9003	24.5343	0	0	0	0	0	25.349	18.183	25.8025	23.3689	26.5864	26.544	23.2865	24.202	23.3887	24.6209	18.9986	26.3525	21.0539	23.3146	25.9285	13.8015	24.1802	0.894767	0.0847149	20.0263	24.3681	AKAP8L
AKT2	12.0358	10.2606	3.17031	0.00394257	0.0656925	-1.90064	9	3	0	0	0	0	0	0	25.1781	24.9474	24.5263	0	24.9577	0	18.183	0	0	0	23.2564	0	0	24.4383	16.9208	21.9082	20.5353	21.348	20.5751	0	16.7414	4.705555	0.619837	2.00635	20.9615	0.00000	AKT2
UCHL3	11.5376	19.4015	3.16772	0.00396771	0.0657985	-1.90556	12	8	25.6855	26.9368	26.2665	26.6598	25.2758	0	24.9955	24.9359	26.9839	26.4604	24.9484	26.913	18.183	0	24.5005	23.5623	0	0	0	0	26.4724	26.544	26.0634	25.6587	22.4593	24.9338	25.6141	14.0764	0.0496437	0.910811	25.8611	20.8727	UCHL3
PNPT1	-12.07	20.4759	-3.16702	0.00397458	0.0657985	-1.90689	6	14	26.3009	27.5613	25.5088	25.896	25.8874	26.4565	0	0	0	0	0	0	26.1652	27.0416	26.1798	25.638	23.6311	24.8418	25.2611	28.2846	28.5673	27.7177	27.9495	27.8245	27.9094	27.7522	13.9767	26.0467	1.04458	0.0438581	13.8588	26.0306	PNPT1
CRNKL1	12.8867	16.5082	3.16533	0.00399108	0.0658592	-1.9101	11	6	0	0	25.3547	0	25.4777	0	0	24.598	25.5692	24.4757	23.9732	24.1192	25.7112	0	23.8179	23.97	0	0	0	23.516	25.6685	26.5987	26.8258	26.5235	26.22	26.795	23.4472	10.5605	0.318124	1.19966	25.6189	0.00000	CRNKL1
PPME1	-12.0449	9.52257	-3.15787	0.00406487	0.066862	-1.92427	2	9	23.013	0	0	0	0	0	0	0	0	0	0	0	18.183	23.7333	23.2278	23.4237	25.3254	24.3203	25.0206	24.8978	16.4662	0	0	19.9759	0	0	3.036837	15.0818	2.34846	0.781517	0.0000	23.1204	PPME1
SYK	-11.1241	21.2972	-3.15178	0.00412604	0.0675418	-1.93582	7	14	26.5214	26.4445	27.022	27.302	26.7754	25.2123	0	0	0	0	0	24.269	26.6151	24.5663	26.5987	27.3808	26.1495	25.6757	26.8716	26.9038	26.4209	27.1323	26.5306	26.135	26.4364	26.7629	15.3073	26.4314	0.88386	0.0301003	25.202	26.6069	SYK
VPS26A	-13.6107	13.7771	-3.15114	0.00413253	0.0675418	-1.93703	3	11	26.913	24.9338	26.0077	0	0	0	24.8797	0	0	0	26.7256	25.7743	25.3231	24.6137	26.284	24.5138	24.8385	25.472	26.0129	25.913	0	0	0	0	0	0	6.448298	20.059	1.8101	0.542976	0.00000	25.1285	VPS26A
SYAP1	12.2429	15.6205	3.14908	0.00415339	0.0676672	-1.94093	11	6	24.1537	23.97	24.1364	24.2807	24.8556	0	25.4218	25.0474	23.8473	26.8114	27.1422	25.3529	18.183	0	0	0	0	0	0	0	21.6481	0	22.6483	22.6433	23.1516	22.8399	22.2128	9.969951	0.324548	1.2084	23.4994	0.00000	SYAP1
RPA2	-12.048	18.5556	-3.14414	0.00420401	0.0682201	-1.9503	6	13	27.405	27.2421	26.7678	26.8933	26.7367	0	24.0657	24.4991	24.3993	0	24.7514	24.7831	25.1671	25.4243	25.6295	25.4173	25.4999	25.1554	25.1375	25.1516	0	0	0	0	22.3201	0	12.0682	24.1162	1.04575	0.289964	11.16	25.4621	RPA2
RNF213	12.7149	7.16721	3.14312	0.00421451	0.0682201	-1.95222	6	1	0	0	0	0	0	0	0	0	0	0	0	0	18.183	0	0	0	0	0	0	0	28.0829	28.1217	27.9602	27.4998	28.1299	28.3699	14.0137	1.298787	1.04456	3.74166	13.7499	0.00000	RNF213
CPSF1	11.6171	19.6628	3.14189	0.0042272	0.0682201	-1.95455	12	8	27.4755	25.7214	25.2034	0	27.402	26.9917	26.1251	25.5662	25.9063	27.6838	27.0513	26.7569	18.183	0	0	25.3609	0	0	0	23.8773	25.7173	25.6316	24.2177	24.893	25.4376	26.0313	25.9182	14.3011	0.0360078	0.912069	25.8118	21.0302	CPSF1
HUWE1	11.8567	20.0705	3.13573	0.00429146	0.06904	-1.96622	12	8	25.2811	25.9373	26.6212	28.6413	28.0902	25.1874	26.8889	25.7789	27.3671	25.6976	25.0895	24.1471	18.183	0	0	0	0	0	26.4332	0	28.0466	27.7356	26.9383	26.2902	27.0296	26.4493	26.4549	14.5982	0.0426534	0.913173	26.6691	21.6852	HUWE1
COTL1	-11.2913	21.7295	-3.1312	0.00433935	0.0695923	-1.9748	7	14	26.2585	26.7308	28.1088	27.1675	26.1741	26.6744	0	0	0	26.4295	0	0	24.7818	27.5304	27.7699	27.5978	27.4591	27.6755	27.6233	25.6202	26.5987	26.4348	27.0008	27.0977	27.1196	27.1137	15.6496	26.9409	0.882868	0.0352591	26.4321	27.3133	COTL1
GINS3	-12.7121	12.9489	-3.12064	0.00445289	0.07112	-1.99477	3	11	0	0	23.5459	23.8929	23.6695	23.6341	0	0	25.5379	25.1578	0	0	24.9003	24.8004	24.2817	24.2394	22.9549	23.472	24.0327	0	22.5507	0	0	0	0	0	6.103868	18.816	1.81263	0.542626	0.00000	23.6518	GINS3
AHNAK	12.2824	6.9676	3.11977	0.00446232	0.07112	-1.9964	6	1	0	0	0	0	0	0	0	0	0	0	0	0	18.183	0	0	0	0	0	0	0	27.8599	27.8419	26.9484	26.7106	26.7227	26.891	13.5812	1.298787	1.04481	3.74166	13.3553	0.00000	AHNAK
FAM151A	-12.2845	8.43818	-3.11576	0.00450633	0.0713443	-2.00399	1	8	0	24.3203	0	0	0	0	0	0	0	0	0	0	25.1035	25.1078	0	24.5748	24.6483	24.7308	24.4851	24.5409	0	0	0	0	0	21.8811	1.823428	14.108	3.4641	0.898838	0.0000	24.4027	FAM151A
RBMX	1.90445	26.6571	3.11556	0.00450847	0.0713443	-2.00436	12	14	23.7213	26.8842	25.1578	26.8163	27.184	27.2659	28.5329	28.9405	28.0175	28.2044	28.9142	28.5329	25.4489	24.8369	23.7485	26.5478	26.855	26.8433	23.3748	26.2089	27.0117	27.7866	26.5945	26.5535	26.4793	26.6228	27.6826	25.7781	0.0351594	0.0538691	27.9021	26.3784	RBMX
DAD1	11.1092	16.9311	3.11469	0.0045181	0.0713443	-2.00601	12	7	0	0	0	0	0	26.7492	24.7831	24.1159	23.9025	24.0462	24.1528	24.1856	18.183	23.9756	23.6473	0	26.1507	0	22.9505	23.5966	16.9264	25.4421	20.6215	21.463	20.64	24.6761	22.9129	11.8038	0.108694	1.05	24.0811	9.091509	DAD1
IL4I1	12.0812	6.87472	3.1091	0.00458019	0.0715937	-2.01656	6	1	0	0	0	0	0	0	0	0	0	0	0	0	18.183	0	0	0	0	0	0	0	27.0776	26.809	26.0077	26.8992	26.891	26.8752	13.38	1.298787	1.04464	3.74166	13.0039	0.00000	IL4I1
CKB	12.0075	6.84072	3.10422	0.00463511	0.0715937	-2.02577	6	1	0	0	0	0	0	0	27.1596	27.3493	26.5655	26.4224	25.6283	26.5506	18.183	0	0	0	0	0	0	0	0	0	0	0	0	0	13.3063	1.298787	1.04492	3.74166	12.8141	0.00000	CKB
MX1	11.9717	6.82419	3.10251	0.00465444	0.0715937	-2.02899	6	1	0	0	0	0	0	0	26.3387	26.4988	25.6539	27.0117	27.022	26.7207	18.183	0	0	0	0	0	0	0	0	0	0	0	0	0	13.2705	1.298787	1.04479	3.74166	12.827	0.00000	MX1
NCF2	11.9208	6.80069	3.09957	0.00468799	0.0715937	-2.03454	6	1	0	0	0	0	0	0	0	0	0	0	0	0	18.183	0	0	0	0	0	0	0	25.6173	27.2054	26.4974	26.5734	26.2253	26.5161	13.2196	1.298787	1.0448	3.74166	12.8087	0.00000	NCF2
TGM2	11.8741	6.77915	3.09731	0.00471394	0.0715937	-2.03881	6	1	0	0	0	0	0	0	0	0	0	0	0	0	18.183	0	0	0	0	0	0	0	26.4813	26.194	26.7121	25.8781	26.7525	26.0568	13.1729	1.298787	1.04463	3.74166	12.9391	0.00000	TGM2
CDK6	-11.6499	18.0754	-3.09344	0.00475855	0.0715937	-2.04609	6	13	26.114	25.8072	25.9827	26.4906	26.4247	26.3828	0	0	0	0	0	0	25.4405	0	24.2004	23.9025	24.5102	24.2115	23.8842	24.9809	18.7088	24.835	24.1762	24.3641	24.5663	24.9783	11.8024	23.4523	1.05355	0.290796	9.354396	25.2107	CDK6
VPS29	-12.0023	18.7016	-3.08997	0.00479901	0.0715937	-2.05263	6	13	24.7214	0	24.5847	25.1146	25.2595	26.0465	24.3174	0	0	0	0	0	27.8245	27.3184	23.7773	27.489	26.7419	26.8071	27.184	26.5072	23.5557	25.7112	23.6129	25.3412	24.3276	0	12.2388	24.2412	1.0456	0.292313	11.7779	26.2768	VPS29
CT45A1	11.7314	6.71328	3.08853	0.00481587	0.0715937	-2.05534	6	1	0	0	0	0	0	0	0	0	0	0	0	0	18.183	0	0	0	0	0	0	0	26.1343	26.4918	25.6163	26.1642	25.3454	26.6101	13.0302	1.298787	1.04478	3.74166	12.6727	0.00000	CT45A1
CT45A3	11.7314	6.71328	3.08853	0.00481587	0.0715937	-2.05534	6	1	0	0	0	0	0	0	0	0	0	0	0	0	18.183	0	0	0	0	0	0	0	26.1343	26.4918	25.6163	26.1642	25.3454	26.6101	13.0302	1.298787	1.04478	3.74166	12.6727	0.00000	CT45A3
RASA4	11.7359	6.71536	3.08835	0.00481803	0.0715937	-2.05569	6	1	0	0	0	0	0	0	0	0	0	0	0	0	18.183	0	0	0	0	0	0	0	27.122	25.3385	26.3029	25.8382	26.1387	25.6762	13.0347	1.298787	1.04496	3.74166	12.6692	0.00000	RASA4
NLRP2	11.7223	6.70906	3.08816	0.00482017	0.0715937	-2.05603	6	1	0	0	0	0	0	0	0	0	0	0	0	0	18.183	0	0	0	0	0	0	0	26.2926	26.7338	25.605	25.6892	26.1552	25.7769	13.0211	1.298787	1.04471	3.74166	12.8025	0.00000	NLRP2
CT45A2	11.7221	6.70897	3.08798	0.00482231	0.0715937	-2.05638	6	1	0	0	0	0	0	0	0	0	0	0	0	0	18.183	0	0	0	0	0	0	0	26.1343	26.4918	25.6163	26.0522	25.3454	26.6101	13.0208	1.298787	1.04477	3.74166	12.6727	0.00000	CT45A2
CT45A4	11.7221	6.70897	3.08798	0.00482231	0.0715937	-2.05638	6	1	0	0	0	0	0	0	0	0	0	0	0	0	18.183	0	0	0	0	0	0	0	26.1343	26.4918	25.6163	26.0522	25.3454	26.6101	13.0208	1.298787	1.04477	3.74166	12.6727	0.00000	CT45A4
CT45A8	11.7221	6.70897	3.08798	0.00482231	0.0715937	-2.05638	6	1	0	0	0	0	0	0	0	0	0	0	0	0	18.183	0	0	0	0	0	0	0	26.1343	26.4918	25.6163	26.0522	25.3454	26.6101	13.0208	1.298787	1.04477	3.74166	12.6727	0.00000	CT45A8
CT45A9	11.7221	6.70897	3.08798	0.00482231	0.0715937	-2.05638	6	1	0	0	0	0	0	0	0	0	0	0	0	0	18.183	0	0	0	0	0	0	0	26.1343	26.4918	25.6163	26.0522	25.3454	26.6101	13.0208	1.298787	1.04477	3.74166	12.6727	0.00000	CT45A9
RASA4B	11.707	6.70202	3.08665	0.00483795	0.0715937	-2.05888	6	1	0	0	0	0	0	0	0	0	0	0	0	0	18.183	0	0	0	0	0	0	0	27.122	25.3385	26.1418	25.8109	25.9802	25.6762	13.0058	1.298787	1.04494	3.74166	12.6692	0.00000	RASA4B
PRKAR1A	11.6452	18.1729	3.08248	0.00488739	0.0715937	-2.06674	12	7	27.5235	27.3757	25.2998	24.5832	24.6411	25.349	24.5198	24.5149	25.025	25.8161	25.5603	25.8607	24.403	0	0	0	0	0	0	0	22.404	25.4065	22.6627	22.8674	24.7455	23.938	24.4434	12.7982	0.0502232	1.0401	24.6327	12.2015	PRKAR1A
SP140	11.6261	6.66467	3.08237	0.00488873	0.0715937	-2.06695	6	1	0	0	0	0	0	0	0	0	0	0	0	0	18.183	0	0	0	0	0	0	0	25.7445	26.333	26.1428	26.0689	25.7012	25.1078	12.9249	1.298787	1.04471	3.74166	12.5539	0.00000	SP140
CD44	11.6135	6.65884	3.08158	0.00489815	0.0715937	-2.06844	6	1	0	0	0	0	0	0	0	0	0	0	0	0	18.183	0	0	0	0	0	0	0	25.5862	26.0163	25.0438	25.9554	26.0634	26.2817	12.9122	1.298787	1.04472	3.74166	12.5219	0.00000	CD44
DNMBP	11.6052	6.65502	3.08118	0.00490289	0.0715937	-2.06918	6	1	0	0	0	0	0	0	25.3185	25.3448	25.7289	26.0888	26.2245	26.1418	18.183	0	0	0	0	0	0	0	0	0	0	0	0	0	12.904	1.298787	1.04468	3.74166	12.6593	0.00000	DNMBP
GNL2	11.5767	6.64187	3.07894	0.00492964	0.0715937	-2.07339	6	1	0	0	0	0	0	0	0	0	0	0	0	0	18.183	0	0	0	0	0	0	0	26.1477	26.0919	25.7754	26.0713	24.6578	25.7614	12.8755	1.298787	1.04488	3.74166	12.3289	0.00000	GNL2
KIAA1468	11.5493	6.62924	3.07805	0.00494033	0.0715937	-2.07506	6	1	0	0	0	0	0	0	25.5692	25.2811	25.986	25.6173	25.7049	26.0187	18.183	0	0	0	0	0	0	0	0	0	0	0	0	0	12.8481	1.298787	1.04457	3.74166	12.6405	0.00000	KIAA1468
GORASP2	11.1992	19.2894	3.07781	0.00494326	0.0715937	-2.07552	12	8	26.6345	25.5817	26.5467	25.2611	26.0046	25.9748	25.796	25.1093	25.9106	25.5314	25.5288	25.2137	18.183	0	0	23.5005	0	0	0	0	25.0942	24.9048	25.6959	24.8883	25.0978	25.066	25.3197	14.1205	0.0140104	0.910547	25.1615	20.8418	GORASP2
UTP20	11.5574	6.63299	3.07764	0.00494532	0.0715937	-2.07584	6	1	0	0	0	0	0	0	0	0	0	0	0	0	18.183	0	0	0	0	0	0	0	26.2169	26.1552	26.3105	25.2011	25.4747	24.9164	12.8562	1.298787	1.04493	3.74166	12.4582	0.00000	UTP20
TUBB8P12	-1.59343	25.5553	-3.07568	0.00496901	0.0715937	-2.07954	12	14	26.8124	26.4482	26.842	25.3082	25.0291	25.7723	25.0578	25.6065	25.5771	25.024	24.0719	25.0738	25.3617	26.6166	26.7841	26.4325	26.75	26.9109	26.7841	26.2184	26.0039	22.8409	23.7779	25.2404	25.3067	22.7871	24.6973	26.2908	0.0434795	0.0247486	25.0658	26.5324	TUBB8P12
sp|A6NNZ2|TBB8L_HUMAN Tubulin beta-8 chain-like protein LOC260334 OS=Homo sapiens PE=1 SV=1	-1.59343	25.5553	-3.07568	0.00496901	0.0715937	-2.07954	12	14	26.8124	26.4482	26.842	25.3082	25.0291	25.7723	25.0578	25.6065	25.5771	25.024	24.0719	25.0738	25.3617	26.6166	26.7841	26.4325	26.75	26.9109	26.7841	26.2184	26.0039	22.8409	23.7779	25.2404	25.3067	22.7871	24.6973	26.2908	0.0434795	0.0247486	25.0658	26.5324	sp|A6NNZ2|TBB8L_HUMAN Tubulin beta-8 chain-like protein LOC260334 OS=Homo sapiens PE=1 SV=1
SBNO1	11.5489	6.62903	3.07495	0.00497781	0.0715937	-2.0809	6	1	0	0	0	0	0	0	0	0	0	0	0	0	18.183	0	0	0	0	0	0	0	26.4098	25.5557	26.4665	25.2896	26.5072	23.943	12.8477	1.298787	1.04579	3.74166	11.9715	0.0000	SBNO1
sp|P01766|HV305_HUMAN Ig heavy chain V-III region BRO OS=Homo sapiens PE=1 SV=1	11.506	6.60925	3.07302	0.00500121	0.0715937	-2.08453	6	1	0	0	0	0	0	0	25.37	25.5337	25.6864	24.0966	26.6073	26.3633	18.183	0	0	0	0	0	0	0	0	0	0	0	0	0	12.8048	1.298787	1.04551	3.74166	12.0483	0.00000	sp|P01766|HV305_HUMAN Ig heavy chain V-III region BRO OS=Homo sapiens PE=1 SV=1
CT45A10	11.4782	6.5964	3.07249	0.00500772	0.0715937	-2.08553	6	1	0	0	0	0	0	0	0	0	0	0	0	0	18.183	0	0	0	0	0	0	0	25.278	26.0998	25.3777	25.7021	24.5189	26.3468	12.7769	1.298787	1.04503	3.74166	12.2594	0.00000	CT45A10
DLG3	11.4752	6.59504	3.0719	0.00501485	0.0715937	-2.08663	6	1	0	0	0	0	0	0	25.1516	25.1516	24.9898	26.2501	25.0364	26.7087	18.183	0	0	0	0	0	0	0	0	0	0	0	0	0	12.774	1.298787	1.04519	3.74166	12.4949	0.00000	DLG3
SLC38A5	11.4641	6.5899	3.07141	0.0050208	0.0715937	-2.08755	6	1	0	0	0	0	0	0	0	0	0	0	0	0	18.183	0	0	0	0	0	0	0	25.8089	26.1477	25.9183	25.349	24.2115	25.7191	12.7629	1.298787	1.04511	3.74166	12.1057	0.00000	SLC38A5
RRP7A	11.5191	6.61532	3.07082	0.0050281	0.0715937	-2.08867	6	1	0	0	0	0	0	0	0	0	0	0	0	0	18.183	0	0	0	0	0	0	0	24.8649	24.6958	23.9279	26.4396	26.8953	26.9917	12.8179	1.298787	1.04671	3.74166	11.964	0.00000	RRP7A
CT45A5	11.4508	6.58378	3.07077	0.00502862	0.0715937	-2.08875	6	1	0	0	0	0	0	0	0	0	0	0	0	0	18.183	0	0	0	0	0	0	0	25.1428	25.986	25.2865	25.7143	24.5189	26.3468	12.7496	1.298787	1.04504	3.74166	12.2594	0.00000	CT45A5
CT45A6	11.4508	6.58378	3.07077	0.00502862	0.0715937	-2.08875	6	1	0	0	0	0	0	0	0	0	0	0	0	0	18.183	0	0	0	0	0	0	0	25.1428	25.986	25.2865	25.7143	24.5189	26.3468	12.7496	1.298787	1.04504	3.74166	12.2594	0.00000	CT45A6
CT45A7	11.4508	6.58378	3.07077	0.00502862	0.0715937	-2.08875	6	1	0	0	0	0	0	0	0	0	0	0	0	0	18.183	0	0	0	0	0	0	0	25.1428	25.986	25.2865	25.7143	24.5189	26.3468	12.7496	1.298787	1.04504	3.74166	12.2594	0.00000	CT45A7
RAB29	11.4222	6.57057	3.07016	0.00503611	0.0715937	-2.0899	6	1	0	0	0	0	0	0	0	0	0	0	0	0	18.183	0	0	0	0	0	0	0	25.2427	25	25.5298	25.6316	25.7514	25.4964	12.721	1.298787	1.04457	3.74166	12.5	0.00000	RAB29
GMIP	11.4177	6.56851	3.06708	0.00507403	0.07163	-2.0957	6	1	0	0	0	0	0	0	0	0	0	0	0	0	18.183	0	0	0	0	0	0	0	25.3711	26.1177	25.5973	23.5751	25.8906	26.0465	12.7165	1.298787	1.04569	3.74166	11.7875	0.00000	GMIP
PASK	11.3508	6.53763	3.06238	0.00513225	0.07163	-2.10451	6	1	0	0	0	0	0	0	0	0	0	0	0	0	18.183	0	0	0	0	0	0	0	26.1166	26.2089	25.8525	24.8019	25.2888	23.5266	12.6496	1.298787	1.04588	3.74166	11.7633	0.00000	PASK
RNASEH2B	11.7938	15.3006	3.06138	0.00514478	0.07163	-2.1064	11	6	0	24.9595	0	0	0	0	25.7906	24.7849	25.7012	24.8342	25.8025	25.4703	18.183	0	0	23.5835	23.9127	23.7561	23.6081	0	19.3913	20.1068	0	23.1971	20.679	24.0556	21.6511	9.857352	0.332677	1.20788	24.4202	0.00000	RNASEH2B
GCA	11.3809	6.55153	3.05849	0.00518104	0.07163	-2.11182	6	1	0	0	0	0	0	0	0	0	0	0	26.0163	0	18.183	0	0	0	0	0	0	0	26.6558	23.2798	23.1995	26.7322	0	26.2732	12.6797	1.298787	1.0482	3.74166	11.5998	0.00000	GCA
LY75	11.2156	6.4752	3.05648	0.00520641	0.07163	-2.1156	6	1	0	0	0	0	0	0	0	0	0	0	0	0	18.183	0	0	0	0	0	0	0	24.6623	25.4281	24.3567	24.9261	25.5232	25.2758	12.5143	1.298787	1.04476	3.74166	12.1784	0.00000	LY75
URB1	11.2135	6.47427	3.05619	0.00521008	0.07163	-2.11614	6	1	0	0	0	0	0	0	0	0	0	0	0	0	18.183	0	0	0	0	0	0	0	25.5897	24.3015	24.7747	25.5804	24.7696	25.132	12.5123	1.298787	1.04482	3.74166	12.1508	0.00000	URB1
MALT1	11.2031	6.46945	3.05065	0.00528058	0.07163	-2.12653	6	1	0	0	0	0	0	0	25.3077	25.6457	26.3159	24.6396	25.5024	0	18.183	0	0	0	0	0	0	0	22.6114	0	0	0	0	0	12.5019	1.298787	1.04678	3.74166	11.3057	0.00000	MALT1
ETV6	11.1032	6.42334	3.04949	0.00529545	0.07163	-2.1287	6	1	0	0	0	0	0	0	0	0	0	0	0	0	18.183	0	0	0	0	0	0	0	24.4957	24.3554	24.8748	25.0962	25.0895	24.9121	12.402	1.298787	1.0446	3.74166	12.1777	0.00000	ETV6
INTS3	11.094	6.4191	3.04794	0.00531547	0.07163	-2.13161	6	1	0	0	0	0	0	0	0	0	0	0	0	0	18.183	0	0	0	0	0	0	0	24.7657	25.2387	24.9577	23.5958	25.0129	25.1428	12.3928	1.298787	1.04498	3.74166	11.7979	0.00000	INTS3
DDAH2	11.0797	6.41249	3.0467	0.0053314	0.07163	-2.13393	6	1	0	0	0	0	0	0	25.9554	25.1136	24.2989	24.2466	24.3609	24.5663	18.183	0	0	0	0	0	0	0	0	0	0	0	0	0	12.3785	1.298787	1.0451	3.74166	12.1233	0.00000	DDAH2
GOSR1	11.054	6.40064	3.04645	0.00533464	0.07163	-2.13439	6	1	0	0	0	0	0	0	0	0	0	0	0	0	18.183	0	0	0	0	0	0	0	24.5323	24.8825	24.8649	24.7849	24.6715	24.4974	12.3528	1.298787	1.04451	3.74166	12.2487	0.00000	GOSR1
TUBB8	-1.58919	25.691	-3.04611	0.00533916	0.07163	-2.13505	12	14	27.0094	26.4974	26.701	25.2488	24.3993	25.7625	25.1202	25.6685	24.6997	24.6371	24.0719	25.9304	26.2089	26.5235	26.8825	26.3359	27.1354	27.3038	26.7145	27.2196	26.2089	23.5646	23.94	25.4173	25.5067	23.2582	24.8353	26.4245	0.0387636	0.0308063	24.9099	26.6122	TUBB8
PBK	-9.59017	21.4714	-3.04574	0.00534392	0.07163	-2.13574	8	14	26.5359	26.4793	25.5067	25.1439	25.2395	25.0143	0	0	0	0	25.3758	25.3362	26.7492	26.848	25.2832	25.8109	25.3839	25.6555	26.8163	26.0998	24.1066	24.0023	24.3362	23.9469	24.3567	24.2284	16.3074	25.8976	0.739077	0.0260153	24.0544	25.7332	PBK
SEMA7A	11.0288	6.38899	3.04421	0.00536383	0.07163	-2.13861	6	1	0	0	0	0	0	0	0	0	0	0	0	0	18.183	0	0	0	0	0	0	0	25.1671	25.0614	24.1305	24.3244	24.3865	24.8608	12.3276	1.298787	1.04473	3.74166	12.0653	0.00000	SEMA7A
IGHA2	10.9987	6.37512	3.04072	0.00540941	0.07163	-2.14515	6	1	0	0	0	0	0	0	26.1486	24.1833	24.2419	24.4918	24.1105	24.3941	18.183	0	0	0	0	0	0	0	0	0	0	0	0	0	12.2975	1.298787	1.04533	3.74166	12.0553	0.00000	IGHA2
PGM2	2.37225	25.3464	3.04063	0.00541048	0.07163	-2.1453	12	14	25.1015	25.7012	24.4636	24.4732	25.6767	25.8001	24.7249	27.1953	27.3109	27.3808	27.8146	27.5613	18.183	24.261	24.7249	24.6122	23.0179	23.1358	25.148	25.2218	27.9717	24.6872	24.3031	27.7754	24.7351	28.0246	26.6237	24.2515	0.0567176	0.0800878	27.3458	24.6685	PGM2
VAV2	10.978	6.36554	3.03966	0.00542322	0.07163	-2.14712	6	1	0	0	0	0	0	0	0	0	0	0	0	0	18.183	0	0	0	0	0	0	0	25.066	23.5793	25.5039	24.5086	24.6997	23.9634	12.2767	1.298787	1.04518	3.74166	11.7896	0.00000	VAV2
SLU7	10.9651	6.35962	3.03961	0.00542393	0.07163	-2.14722	6	1	0	0	0	0	0	0	0	0	0	23.8773	24.199	24.1682	18.183	0	0	0	0	0	0	0	24.8369	0	0	25.1975	0	24.8883	12.2639	1.298787	1.04485	3.74166	11.9387	0.00000	SLU7
MRPS5	10.9852	6.36889	3.03915	0.00542999	0.07163	-2.14808	6	1	0	0	0	0	0	0	0	0	0	0	0	0	18.183	0	0	0	0	0	0	0	22.7709	24.9496	24.8963	25.0499	24.9509	24.7906	12.284	1.298787	1.04559	3.74166	11.3855	0.00000	MRPS5
CAMK4	11.2466	6.48952	3.03905	0.00543135	0.07163	-2.14827	6	1	0	0	0	0	0	0	0	0	0	0	0	0	18.183	0	0	0	0	0	0	0	25.8673	24.9955	22.3569	27.6663	27.5442	22.1142	12.5454	1.298787	1.05262	3.74166	11.0571	0.00000	CAMK4
RUNX1	10.9846	6.36861	3.03772	0.00544881	0.07163	-2.15075	6	1	0	0	0	0	0	0	0	0	0	0	0	0	18.183	0	0	0	0	0	0	0	25.0206	24.5484	23.1358	23.4275	25.7754	25.493	12.2834	1.298787	1.04616	3.74166	11.5679	0.0000	RUNX1
GYG1	10.4702	18.104	3.03647	0.00546537	0.07163	-2.1531	12	8	0	0	24.3497	0	0	0	25.7589	25.6654	25.2638	25.7462	26.0606	25.6826	18.183	23.9061	23.3719	23.7037	0	24.4516	23.6648	24.1717	20.9083	20.8079	21.8725	22.3015	22.191	22.6433	23.7418	13.2716	0.0889553	0.905976	23.9536	20.7775	GYG1
DHX37	10.9221	6.33976	3.03643	0.00546596	0.07163	-2.15318	6	1	0	0	0	0	0	0	0	0	0	0	0	0	18.183	0	0	0	0	0	0	0	24.163	24.3567	23.9143	23.9775	25.4173	24.8221	12.2209	1.298787	1.04495	3.74166	11.9571	0.00000	DHX37
PPM1B	11.1864	6.46175	3.03567	0.00547601	0.07163	-2.1546	6	1	0	0	0	0	0	0	0	0	24.5841	24.6306	0	23.9988	18.183	0	0	0	0	0	0	0	27.7139	27.5562	0	0	21.3389	0	12.4852	1.298787	1.05242	3.74166	10.6694	0.00000	PPM1B
NOL10	10.8871	6.3236	3.03347	0.00550529	0.07163	-2.15872	6	1	0	0	0	0	0	0	0	0	0	0	0	0	18.183	0	0	0	0	0	0	0	25.2488	23.7213	24.0902	25.1416	24.4136	23.6148	12.1859	1.298787	1.04518	3.74166	11.8074	0.0000	NOL10
URB2	10.8781	6.31947	3.03044	0.00554582	0.07163	-2.16438	6	1	0	0	0	0	0	0	0	0	0	0	0	0	18.183	0	0	0	0	0	0	0	25.5682	25.6488	23.5751	23.2416	24.5996	23.4898	12.1769	1.298787	1.04617	3.74166	11.6208	0.0000	URB2
RRP8	10.8586	6.31043	3.02882	0.00556755	0.07163	-2.1674	6	1	0	0	0	0	0	0	0	0	0	0	0	0	18.183	0	0	0	0	0	0	0	24.8125	24.9348	24.8989	25.3674	23.3098	22.5647	12.1574	1.298787	1.04628	3.74166	11.2823	0.00000	RRP8
MESDC2	10.7793	6.27384	3.02693	0.0055931	0.07163	-2.17094	6	1	0	0	0	0	0	0	0	0	0	0	0	0	18.183	0	0	0	0	0	0	0	23.4056	23.9337	24.331	24.7214	24.4774	24.0676	12.0781	1.298787	1.04479	3.74166	11.7028	0.0000	MESDC2
RRP7BP	10.9924	6.37219	3.02549	0.0056127	0.07163	-2.17364	6	1	0	0	0	0	0	0	0	0	0	0	0	0	18.183	0	0	0	0	0	0	0	23.0223	22.8109	21.9898	26.3387	26.6943	26.6377	12.2912	1.298787	1.05137	3.74166	10.9949	0.0000	RRP7BP
PTPRE	10.7765	6.27257	3.02536	0.00561445	0.07163	-2.17388	6	1	0	0	0	0	0	0	0	0	0	0	0	0	18.183	0	0	0	0	0	0	0	22.8378	23.97	24.0207	24.4113	25.1538	24.5102	12.0753	1.298787	1.04535	3.74166	11.4189	0.00000	PTPRE
APOL2	10.7507	6.26064	3.02521	0.00561649	0.07163	-2.17416	6	1	0	0	0	0	0	0	0	0	0	0	0	0	18.183	0	0	0	0	0	0	0	24.0267	24.0902	23.8643	23.9556	24.8208	23.8358	12.0495	1.298787	1.04467	3.74166	11.9179	0.00000	APOL2
SMARCAD1	10.806	6.28616	3.02475	0.00562268	0.07163	-2.17501	6	1	0	0	0	0	0	0	0	0	0	0	0	0	18.183	0	0	0	0	0	0	0	22.4633	25.3127	23.4607	23.8578	24.7544	25.4082	12.1048	1.298787	1.04645	3.74166	11.2317	0.00000	SMARCAD1
PARP14	10.7553	6.26276	3.02439	0.00562759	0.07163	-2.17569	6	1	0	0	0	0	0	0	0	0	0	0	0	0	18.183	0	0	0	0	0	0	0	24.8899	23.9198	22.9033	24.2926	24.4057	24.2373	12.0541	1.298787	1.04514	3.74166	11.4517	0.00000	PARP14
PDIA2	10.7527	6.26157	3.02381	0.0056355	0.07163	-2.17677	6	1	0	0	0	0	0	0	0	0	0	0	0	0	18.183	0	0	0	0	0	0	0	23.1613	23.5098	24.8608	23.7726	24.3031	25.01	12.0515	1.298787	1.0453	3.74166	11.5807	0.00000	PDIA2
NR3C1	10.9628	6.35856	3.02249	0.0056536	0.07163	-2.17925	6	1	0	0	0	0	0	0	0	0	0	0	0	0	18.183	0	0	0	0	0	0	0	26.3009	26.0406	25.0962	24.6652	24.9224	20.1143	12.2616	1.298787	1.0518	3.74166	10.0572	0.00000	NR3C1
DHCR7	10.8271	6.29589	3.02177	0.00566347	0.07163	-2.18059	6	1	0	0	0	0	0	0	0	0	0	0	0	0	18.183	0	0	0	0	0	0	0	25.381	24.7197	25.148	24.6254	21.0337	24.6025	12.1259	1.298787	1.04828	3.74166	10.5169	0.00000	DHCR7
NDUFA7	10.7415	6.25639	3.01861	0.00570692	0.07163	-2.1865	6	1	0	0	0	0	0	0	24.036	0	0	24.063	25.758	24.0005	18.183	0	0	0	0	0	0	0	0	0	24.8703	0	0	21.7553	12.0403	1.298787	1.04712	3.74166	10.8776	0.00000	NDUFA7
FGD2	10.6916	6.23335	3.0176	0.00572083	0.07163	-2.18838	6	1	0	0	0	0	0	0	0	0	0	0	0	0	18.183	0	0	0	0	0	0	0	24.9898	24.4157	22.9605	25.0834	23.8059	22.6288	11.9903	1.298787	1.04608	3.74166	11.3144	0.0000	FGD2
SLC35A4	10.8584	6.31034	3.0174	0.00572355	0.07163	-2.18874	6	1	0	0	0	0	0	0	0	0	0	0	0	0	18.183	0	0	0	0	0	0	0	26.501	21.3562	25.466	23.2686	22.9177	26.3766	12.1572	1.298787	1.05097	3.74166	10.6781	0.00000	SLC35A4
DNAJC5	10.7082	6.24102	3.0174	0.00572357	0.07163	-2.18875	6	1	0	0	0	0	0	0	0	25.5024	0	0	25.132	0	18.183	0	0	0	0	0	0	0	22.7249	22.7602	24.4957	0	23.4684	0	12.007	1.298787	1.04665	3.74166	11.3624	0.00000	DNAJC5
VCL	11.9003	18.6627	3.01575	0.00574655	0.07163	-2.19184	12	7	27.9443	27.4119	27.5978	27.7214	28.3293	27.1953	26.2665	26.4565	26.2296	26.2253	26.7308	26.77	18.183	0	0	0	0	0	0	0	23.7467	24.8125	23.8317	22.6091	22.7602	24.4077	25.0706	13.1702	0.0623318	1.05438	25.5189	9.091509	VCL
HYPK	10.5734	6.17881	3.01213	0.00579702	0.07163	-2.19859	6	1	0	0	0	0	0	0	0	0	0	0	0	0	18.183	0	0	0	0	0	0	0	24.3609	23.4107	23.4558	23.1419	23.9603	24.1364	11.8722	1.298787	1.04482	3.74166	11.5709	0.00000	HYPK
IDH2	10.5726	20.7077	3.01018	0.00582433	0.07163	-2.20222	12	9	25.2071	0	0	0	0	0	26.9985	27.1748	26.5186	26.9323	26.8576	27.4591	18.183	25.4602	25.275	25.184	24.9436	25.857	25.8109	25.6721	26.5622	25.2998	26.0568	25.4682	26.0866	25.3939	26.4007	15.8281	0.0277879	0.782842	26.5404	25.0638	IDH2
PIK3CD	10.5437	6.16509	3.00992	0.00582804	0.07163	-2.20271	6	1	0	0	0	0	0	0	0	0	0	0	0	0	18.183	0	0	0	0	0	0	0	23.8358	23.9171	23.7577	23.4087	22.8856	24.3044	11.8424	1.298787	1.04483	3.74166	11.4428	0.00000	PIK3CD
CHD1	10.5924	6.18761	3.00895	0.00584179	0.07163	-2.20453	6	1	0	0	0	0	0	0	0	0	0	0	0	0	18.183	0	0	0	0	0	0	0	24.7607	24.953	24.7455	23.4402	22.1646	22.6307	11.8912	1.298787	1.04672	3.74166	11.0823	0.00000	CHD1
XPO4	10.6141	6.19761	3.00768	0.00585963	0.07163	-2.20689	6	1	0	0	0	0	0	0	0	0	0	0	0	0	18.183	0	0	0	0	0	0	0	21.352	23.0071	23.6237	25.314	24.5763	25.0819	11.9129	1.298787	1.04789	3.74166	10.676	0.00000	XPO4
HMOX1	10.5341	6.16069	3.00703	0.00586884	0.07163	-2.2081	6	1	0	0	0	0	0	0	0	0	0	0	0	0	18.183	0	0	0	0	0	0	0	24.8863	22.6583	24.1667	23.582	24.1091	22.5924	11.8329	1.298787	1.04574	3.74166	11.2962	0.00000	HMOX1
GLTSCR2	10.5154	6.15205	3.00692	0.00587044	0.07163	-2.20831	6	1	0	0	0	0	0	0	0	0	0	0	0	0	18.183	0	0	0	0	0	0	0	24.5901	23.4684	23.8593	23.97	23.3584	22.5242	11.8142	1.298787	1.04522	3.74166	11.2621	0.0000	GLTSCR2
THEM4	10.5196	6.154	3.00674	0.00587296	0.07163	-2.20864	6	1	0	0	0	0	0	0	0	0	0	0	0	0	18.183	0	0	0	0	0	0	0	23.9542	24.3845	22.2134	24.1762	23.7379	23.3547	11.8184	1.298787	1.04542	3.74166	11.1067	0.00000	THEM4
QRICH1	10.4708	6.13145	3.00455	0.00590411	0.07163	-2.21272	6	1	0	0	0	0	0	0	0	0	0	0	0	0	18.183	0	0	0	0	0	0	0	23.1714	23.2075	23.9171	23.0532	23.6218	24.2637	11.7696	1.298787	1.04483	3.74166	11.5266	0.0000	QRICH1
PFKFB2	10.495	6.14265	3.00295	0.00592703	0.07163	-2.21572	6	1	0	0	0	0	0	0	0	0	0	0	0	0	18.183	0	0	0	0	0	0	0	24.182	24.6633	23.7708	24.3115	21.9018	22.6965	11.7938	1.298787	1.04625	3.74166	10.9509	0.00000	PFKFB2
DIDO1	10.4595	6.12624	3.00068	0.00595955	0.07163	-2.21994	6	1	0	0	0	0	0	0	0	0	0	0	0	0	18.183	0	0	0	0	0	0	0	24.3134	23.1388	23.2391	25.1093	23.03	22.2687	11.7583	1.298787	1.0461	3.74166	11.1344	0.00000	DIDO1
DHODH	10.4026	6.09998	2.99923	0.00598054	0.07163	-2.22266	6	1	0	0	0	0	0	0	0	0	0	0	0	0	18.183	0	0	0	0	0	0	0	23.8578	23.2391	22.9865	24.0073	23.6932	22.6325	11.7014	1.298787	1.04493	3.74166	11.3162	0.00000	DHODH
SOD1	-10.4015	20.62	-2.99813	0.00599639	0.07163	-2.2247	7	14	23.6802	26.7207	25.2832	23.6715	25.5125	25.4265	0	0	23.7747	0	0	0	27.046	24.4804	25.6234	25.8477	25.67	25.6211	26.7389	24.5683	26.2296	26.0665	26.4522	26.182	25.6685	25.857	15.0192	25.4208	0.883859	0.0410006	24.7216	25.5668	SOD1
CTDP1	10.7416	6.25646	2.99795	0.00599895	0.07163	-2.22503	6	1	0	0	0	0	0	0	0	0	0	0	0	0	18.183	0	0	0	0	0	0	0	21.9301	24.1735	26.6315	20.3975	23.6948	27.6577	12.0404	1.298787	1.05571	3.74166	10.1988	0.00000	CTDP1
POLR2E	12.2055	16.2734	2.9975	0.00600546	0.07163	-2.22587	11	6	24.893	0	0	0	0	0	25.5504	24.9348	25.322	23.9257	0	25.3448	24.9918	24.9955	24.616	24.909	0	0	24.5559	0	27.8295	24.4554	25.381	24.2628	22.5763	24.5647	22.8456	10.6401	0.319496	1.19834	24.7497	0.00000	POLR2E
TRIP12	10.3914	6.09483	2.99702	0.00601239	0.07163	-2.22676	6	1	0	0	0	0	0	0	0	0	0	0	0	0	18.183	0	0	0	0	0	0	0	23.462	23.808	24.3641	22.0777	22.8547	23.7161	11.6902	1.298787	1.0455	3.74166	11.0388	0.00000	TRIP12
TLR9	10.4731	6.13253	2.99631	0.00602279	0.07163	-2.22809	6	1	0	0	0	0	0	0	0	0	0	0	0	0	18.183	0	0	0	0	0	0	0	25.6474	24.2144	23.8892	22.5507	23.9217	21.0394	11.7719	1.298787	1.04835	3.74166	10.5197	0.00000	TLR9
TMEM214	10.4039	6.10058	2.99539	0.00603621	0.07163	-2.22981	6	1	0	0	0	0	0	0	0	0	0	0	0	0	18.183	0	0	0	0	0	0	0	23.5286	21.9451	24.3183	23.9487	24.6438	22.0474	11.7027	1.298787	1.04658	3.74166	10.9726	0.00000	TMEM214
MRRF	10.3428	6.0724	2.99256	0.00607755	0.07163	-2.23508	6	1	0	0	0	0	0	0	0	0	0	0	0	0	18.183	0	0	0	0	0	0	0	24.2205	23.9645	22.5049	22.4969	24.1762	22.3364	11.6416	1.298787	1.04583	3.74166	11.1682	0.00000	MRRF
ARID3A	10.3015	6.05332	2.99146	0.0060937	0.07163	-2.23712	6	1	0	0	0	0	0	0	0	0	0	0	0	0	18.183	0	0	0	0	0	0	0	23.968	23.4738	23.363	22.5924	22.5029	23.3031	11.6003	1.298787	1.04497	3.74166	11.2515	0.00000	ARID3A
ALDH2	-11.8746	18.9874	-2.99041	0.0061091	0.07163	-2.23907	6	13	26.5377	25.3471	0	24.712	24.1726	25.8109	0	0	0	0	0	0	27.3721	27.3038	27.1487	26.8873	26.4396	26.6073	26.4765	27.7356	23.4297	24.9395	25.5817	26.0063	25.2638	25.899	12.5933	24.4679	1.0457	0.29085	11.7148	26.5071	ALDH2
CAAP1	10.2703	6.03891	2.98883	0.00613246	0.07163	-2.24202	6	1	0	0	0	0	0	0	0	0	0	0	0	0	18.183	0	0	0	0	0	0	0	22.6178	23.4558	22.3584	22.9421	23.9912	23.4635	11.5691	1.298787	1.04507	3.74166	11.1792	0.0000	CAAP1
BTAF1	10.3746	6.08704	2.98864	0.0061352	0.07163	-2.24236	6	1	0	0	0	0	0	0	0	0	0	0	0	0	18.183	0	0	0	0	0	0	0	24.9048	24.4636	23.02	24.3413	22.7401	20.6102	11.6733	1.298787	1.04849	3.74166	10.3051	0.00000	BTAF1
GCLC	10.2979	6.05166	2.98794	0.00614561	0.07163	-2.24367	6	1	0	0	0	0	0	0	0	0	0	0	0	0	18.183	0	0	0	0	0	0	0	24.1141	24.1537	21.3847	22.6325	23.8334	23.0419	11.5967	1.298787	1.04634	3.74166	10.6924	0.00000	GCLC
CXCL13	10.2492	6.02917	2.98642	0.00616812	0.07163	-2.2465	6	1	0	0	0	0	0	0	0	0	0	0	0	0	18.183	0	0	0	0	0	0	0	23.1568	23.0027	24.3933	22.0382	22.9013	23.083	11.548	1.298787	1.0454	3.74166	11.0191	0.0000	CXCL13
AMPD3	10.3715	6.08565	2.98623	0.00617101	0.07163	-2.24686	6	1	0	0	0	0	0	0	0	0	0	0	0	0	18.183	0	0	0	0	0	0	0	21.2321	21.1195	23.6743	24.9509	25.0781	23.9889	11.6703	1.298787	1.04941	3.74166	10.5598	0.00000	AMPD3
TMEM43	10.3434	6.07265	2.98614	0.00617232	0.07163	-2.24702	6	1	0	0	0	0	0	0	0	0	0	0	0	0	18.183	0	0	0	0	0	0	0	24.4591	22.6325	20.7061	22.6193	24.3531	24.9359	11.6422	1.298787	1.04856	3.74166	10.3531	0.00000	TMEM43
LSM14B	10.2907	6.04833	2.98524	0.00618575	0.07163	-2.2487	6	1	0	0	0	0	0	0	0	0	0	0	0	0	18.183	0	0	0	0	0	0	0	23.8752	24.9736	22.3034	24.063	22.2551	21.6032	11.5895	1.298787	1.04725	3.74166	10.8016	0.00000	LSM14B
ARID3B	10.2225	6.01685	2.98522	0.00618593	0.07163	-2.24872	6	1	0	0	0	0	0	0	0	0	0	0	0	0	18.183	0	0	0	0	0	0	0	23.4435	23.8317	22.9764	23.2278	22.257	22.5186	11.5213	1.298787	1.04503	3.74166	11.1285	0.00000	ARID3B
CAPG	10.2176	6.0146	2.98507	0.00618821	0.07163	-2.249	6	1	0	0	0	0	0	0	0	0	0	0	0	0	18.183	0	0	0	0	0	0	0	22.5464	23.503	22.4081	23.6579	22.7379	23.3433	11.5164	1.298787	1.04493	3.74166	11.2041	0.00000	CAPG
CNOT7	10.289	6.04756	2.98479	0.00619243	0.07163	-2.24953	6	1	0	0	0	0	0	0	0	0	0	0	0	0	18.183	0	0	0	0	0	0	0	22.6457	22.2984	24.435	23.2098	21.4486	25.0162	11.5878	1.298787	1.04738	3.74166	10.7243	0.00000	CNOT7
ATP1B1	10.6073	6.19445	2.98364	0.00620959	0.07163	-2.25167	6	1	0	0	0	0	0	0	0	0	0	0	0	0	18.183	0	0	0	0	0	0	0	18.9014	26.6049	24.2628	23.1213	27.0172	22.9651	11.9061	1.298787	1.05776	3.74166	9.45069	0	ATP1B1
AIM2	10.1978	6.00545	2.98115	0.00624692	0.07163	-2.25629	6	1	0	0	0	0	0	0	0	0	0	0	0	0	18.183	0	0	0	0	0	0	0	24.0155	23.6948	22.6041	23.6818	21.6165	22.3461	11.4966	1.298787	1.04594	3.74166	10.8082	0.00000	AIM2
RPF1	10.1531	5.98485	2.97955	0.00627109	0.07163	-2.25927	6	1	0	0	0	0	0	0	0	0	0	0	0	0	18.183	0	0	0	0	0	0	0	23.1149	23.5966	21.9043	22.404	23.0147	23.3887	11.4519	1.298787	1.04514	3.74166	10.9521	0.00000	RPF1
MNDA	10.3216	6.06259	2.97877	0.00628288	0.07163	-2.26072	6	1	0	0	0	0	0	0	0	0	0	0	0	0	18.183	0	0	0	0	0	0	0	25.2071	20.3362	23.6876	21.373	25.2865	23.5539	11.6204	1.298787	1.05098	3.74166	10.1681	0.00000	MNDA
MRPS22	11.5903	16.8373	2.9787	0.006284	0.07163	-2.26086	11	7	23.5706	0	23.938	0	0	0	25.4777	25.494	25.9554	25.6295	24.8883	0	18.183	0	23.9234	23.7523	24.5922	0	0	22.8718	25.2693	25.4326	23.617	24.2726	26.2352	24.6675	23.0783	11.4879	0.316483	1.04569	25.3509	9.091509	MRPS22
NELFA	10.1312	5.9747	2.97752	0.00630184	0.07163	-2.26305	6	1	0	0	0	0	0	0	0	0	0	0	0	0	18.183	0	0	0	0	0	0	0	23.7121	21.6521	23.2798	22.981	22.7817	22.7526	11.4299	1.298787	1.04526	3.74166	10.826	0.00000	NELFA
ANKRD17	10.1918	6.00269	2.97745	0.00630286	0.07163	-2.26317	6	1	0	0	0	0	0	0	0	0	0	0	0	0	18.183	0	0	0	0	0	0	0	23.8964	22.949	25.0319	21.7987	21.5239	22.6871	11.4906	1.298787	1.04731	3.74166	10.762	0.00000	ANKRD17
FARS2	12.3343	13.9871	2.97654	0.00631676	0.07163	-2.26487	10	5	23.2932	26.0237	0	24.7474	0	0	24.0804	0	23.9837	23.9487	23.9965	24.275	18.183	0	0	0	23.8731	0	0	0	26.0944	25.7021	0	25.2865	25.0879	25.0879	20.6286	8.294326	0.468401	1.40667	24.1777	0.00000	FARS2
PPP1R10	10.1428	5.98007	2.97601	0.00632471	0.07163	-2.26584	6	1	0	0	0	0	0	0	0	0	0	0	0	0	18.183	0	0	0	0	0	0	0	24.4774	21.8811	23.8578	22.7022	22.1051	22.2752	11.4416	1.298787	1.04629	3.74166	10.9406	0.00000	PPP1R10
EXOSC1	10.0931	5.95714	2.97374	0.00635942	0.07163	-2.27007	6	1	0	0	0	0	0	0	0	0	0	0	0	0	18.183	0	0	0	0	0	0	0	23.5369	23.401	23.2647	22.7345	21.3615	22.404	11.3919	1.298787	1.04559	3.74166	10.6807	0.00000	EXOSC1
CHD2	10.0812	5.95167	2.97337	0.00636514	0.07163	-2.27076	6	1	0	0	0	0	0	0	0	0	0	0	0	0	18.183	0	0	0	0	0	0	0	22.2606	22.1736	23.0092	23.7602	21.9898	23.367	11.38	1.298787	1.04534	3.74166	10.9949	0.0000	CHD2
UROD	-11.5423	8.17217	-2.97175	0.00638992	0.07163	-2.27376	1	8	0	0	0	0	0	0	0	0	0	0	0	0	18.183	24.8491	24.4395	24.3031	24.7214	23.6283	24.4591	24.4077	0	0	0	0	23.485	0	1.957086	13.4994	3.4641	0.906841	0.00000	20.9057	UROD
CBWD1	10.0626	5.94306	2.9716	0.0063923	0.07163	-2.27405	6	1	0	0	0	0	0	0	0	0	0	0	0	0	18.183	0	0	0	0	0	0	0	23.3755	23.667	23.0366	21.6222	22.3825	22.2527	11.3614	1.298787	1.04547	3.74166	10.8111	0.00000	CBWD1
CBWD2	10.0626	5.94306	2.9716	0.0063923	0.07163	-2.27405	6	1	0	0	0	0	0	0	0	0	0	0	0	0	18.183	0	0	0	0	0	0	0	23.3755	23.667	23.0366	21.6222	22.3825	22.2527	11.3614	1.298787	1.04547	3.74166	10.8111	0.00000	CBWD2
CBWD3	10.0626	5.94306	2.9716	0.0063923	0.07163	-2.27405	6	1	0	0	0	0	0	0	0	0	0	0	0	0	18.183	0	0	0	0	0	0	0	23.3755	23.667	23.0366	21.6222	22.3825	22.2527	11.3614	1.298787	1.04547	3.74166	10.8111	0.00000	CBWD3
CBWD5	10.0626	5.94306	2.9716	0.0063923	0.07163	-2.27405	6	1	0	0	0	0	0	0	0	0	0	0	0	0	18.183	0	0	0	0	0	0	0	23.3755	23.667	23.0366	21.6222	22.3825	22.2527	11.3614	1.298787	1.04547	3.74166	10.8111	0.00000	CBWD5
CBWD6	10.0626	5.94306	2.9716	0.0063923	0.07163	-2.27405	6	1	0	0	0	0	0	0	0	0	0	0	0	0	18.183	0	0	0	0	0	0	0	23.3755	23.667	23.0366	21.6222	22.3825	22.2527	11.3614	1.298787	1.04547	3.74166	10.8111	0.00000	CBWD6
UQCC1	10.0888	5.95516	2.96904	0.00643176	0.07163	-2.2788	6	1	0	0	0	0	0	0	0	0	0	0	0	0	18.183	0	0	0	0	0	0	0	24.7197	24.0439	21.3915	22.5608	22.3238	21.6115	11.3876	1.298787	1.04745	3.74166	10.6958	0.00000	UQCC1
ZYX	10.1285	5.97348	2.96882	0.00643517	0.07163	-2.2792	6	1	0	0	0	0	0	0	0	0	0	0	0	0	18.183	0	0	0	0	0	0	0	22.2288	26.0313	21.8111	22.2606	21.7096	23.086	11.4273	1.298787	1.04889	3.74166	10.8548	0.0000	ZYX
TRIP10	10.0201	5.92343	2.96758	0.00645435	0.07163	-2.2815	6	1	0	0	0	0	0	0	0	0	0	0	0	0	18.183	0	0	0	0	0	0	0	23.4804	21.6456	23.0051	22.1264	23.6695	21.8991	11.3188	1.298787	1.04572	3.74166	10.8228	0.00000	TRIP10
PHIP	9.97877	5.90437	2.96503	0.00649407	0.07163	-2.28623	6	1	0	0	0	0	0	0	0	0	0	0	0	0	18.183	0	0	0	0	0	0	0	23.1267	21.4052	22.9916	22.9698	21.8548	22.9825	11.2776	1.298787	1.04538	3.74166	10.7026	0.0000	PHIP
LARP7	-11.0283	17.6347	-2.96402	0.00650986	0.07163	-2.28811	6	13	25.9981	26.0512	25.6959	23.9795	0	24.3898	0	0	0	0	0	0	18.183	24.4574	24.6382	24.4286	24.098	24.454	25.7259	26.0465	23.8929	23.0712	23.1312	22.9148	23.078	24.269	11.6964	22.7247	1.04495	0.300565	11.4574	24.4557	LARP7
GMDS	10.2617	6.03495	2.96341	0.00651944	0.07163	-2.28924	6	1	0	0	0	0	0	0	24.2549	24.9261	24.9656	24.7831	0	0	18.183	0	0	0	0	0	0	0	18.6958	21.1003	0	0	0	0	11.5605	1.298787	1.0556	3.74166	9.34791	0	GMDS
SLC25A32	10.0885	5.95502	2.9633	0.00652111	0.07163	-2.28944	6	1	0	0	0	0	0	0	0	0	0	0	0	0	18.183	0	0	0	0	0	0	0	22.6143	22.7379	25.4638	19.9039	23.5387	22.3888	11.3873	1.298787	1.0499	3.74166	9.95196	0	SLC25A32
TOMM7	9.95034	5.89125	2.96141	0.00655088	0.07163	-2.29295	6	1	0	0	0	0	0	0	0	0	0	0	0	0	18.183	0	0	0	0	0	0	0	23.4262	21.8991	22.1816	23.0257	21.0961	23.3608	11.2491	1.298787	1.04595	3.74166	10.5481	0.00000	TOMM7
CBWD7	9.93534	5.88433	2.96129	0.00655275	0.07163	-2.29317	6	1	0	0	0	0	0	0	0	0	0	0	0	0	18.183	0	0	0	0	0	0	0	21.8486	23.667	23.0366	21.6222	22.3825	22.2527	11.2341	1.298787	1.04547	3.74166	10.8111	0.00000	CBWD7
CNBP	11.5079	15.5141	2.95745	0.00661338	0.07163	-2.30028	11	6	0	0	0	0	0	0	24.0439	24.0719	23.8948	23.8593	23.9171	0	24.6997	0	23.3175	0	23.5958	23.4275	23.3123	24.4865	22.8275	22.6288	24.3483	22.8718	23.972	24.0925	21.7107	10.2028	0.316021	1.19888	23.9059	0.00000	CNBP
NOSIP	12.6926	10.5858	2.95703	0.00662005	0.07163	-2.30106	8	3	0	0	24.4723	0	0	0	0	24.4444	24.4136	26.7027	0	0	18.183	0	0	23.5327	0	0	0	0	25.8227	25.494	27.4405	27.2591	0	27.4664	17.4203	4.727715	0.740856	2.00697	24.9692	0.00000	NOSIP
JMJD6	9.90091	5.86844	2.95576	0.0066403	0.07163	-2.30341	6	1	0	0	0	0	0	0	0	0	0	0	0	0	18.183	0	0	0	0	0	0	0	22.6904	23.047	21.255	23.1686	20.7593	23.4761	11.1997	1.298787	1.04663	3.74166	10.3796	0.00000	JMJD6
RABL6	9.92226	5.87829	2.95492	0.00665379	0.07163	-2.30498	6	1	0	0	0	0	0	0	0	0	0	0	0	0	18.183	0	0	0	0	0	0	0	22.8856	22.6193	22.1657	24.087	19.9401	22.9549	11.221	1.298787	1.04776	3.74166	9.97004	0	RABL6
DDX55	9.85141	5.84559	2.95443	0.00666155	0.07163	-2.30588	6	1	0	0	0	0	0	0	0	0	0	0	0	0	18.183	0	0	0	0	0	0	0	22.7132	22.0539	23.086	20.9973	22.1829	22.769	11.1502	1.298787	1.04544	3.74166	10.4987	0.00000	DDX55
TIMM13	-11.8462	13.5458	-2.95438	0.00666235	0.07163	-2.30597	4	11	0	0	23.9653	24.8945	24.7056	25.1015	0	0	0	0	0	0	24.6396	23.8397	24.182	23.8977	24.379	23.3617	0	23.2201	21.6719	21.5379	0	0	21.4681	21.3273	7.167107	19.0133	1.47713	0.542676	0.00000	23.9315	TIMM13
TOX2	9.90398	5.86985	2.95429	0.00666381	0.07163	-2.30614	6	1	0	0	0	0	0	0	0	0	0	0	0	0	18.183	0	0	0	0	0	0	0	21.4801	21.1646	22.2303	24.8369	22.5471	22.1743	11.2028	1.298787	1.04738	3.74166	10.5823	0.00000	TOX2
TOX4	9.82828	5.83492	2.95424	0.00666458	0.07163	-2.30623	6	1	0	0	0	0	0	0	0	0	0	0	0	0	18.183	0	0	0	0	0	0	0	22.0339	21.6928	22.5956	22.4812	22.5471	22.1743	11.1271	1.298787	1.04469	3.74166	10.8464	0.00000	TOX4
FKBP15	10.0284	5.92726	2.95333	0.00667923	0.07163	-2.30792	6	1	0	0	0	0	0	0	0	0	0	0	0	0	18.183	0	0	0	0	0	0	0	22.3255	19.3895	24.4685	24.4173	20.9973	24.3276	11.3271	1.298787	1.05214	3.74166	9.69474	0	FKBP15
MRPS9	12.2314	8.67799	2.95215	0.00669821	0.07163	-2.31011	7	2	24.275	0	0	0	0	0	0	0	0	0	0	24.5841	18.183	0	0	0	0	0	0	0	27.4086	27.3584	26.0888	27.0443	25.3584	25.3271	15.2641	3.032718	0.884413	2.5723	24.9556	0.0000	MRPS9
IMP3	9.8895	5.86317	2.95181	0.00670364	0.07163	-2.31074	6	1	0	0	0	0	0	0	0	0	0	0	0	0	18.183	0	0	0	0	0	0	0	23.2253	21.3343	22.8768	19.9847	23.2582	23.5802	11.1883	1.298787	1.04794	3.74166	9.99234	0	IMP3
ADPGK	9.7944	5.81928	2.95099	0.00671693	0.07163	-2.31226	6	1	0	0	0	0	0	0	0	0	0	0	0	0	18.183	0	0	0	0	0	0	0	22.5447	22.3238	22.0231	21.3422	22.6783	22.2061	11.0932	1.298787	1.04486	3.74166	10.6711	0.00000	ADPGK
CCNT1	10.0934	5.95726	2.95079	0.00671999	0.07163	-2.31262	6	1	0	0	0	0	0	0	0	24.8369	25.0861	0	0	0	18.183	0	0	0	0	0	0	0	0	18.6328	0	24.6623	22.2441	21.2436	11.3921	1.298787	1.05545	3.74166	9.31638	0	CCNT1
GOSR2	9.86843	5.85344	2.94904	0.00674831	0.07163	-2.31586	6	1	0	0	0	0	0	0	0	0	0	0	24.7175	0	18.183	0	0	0	0	0	0	0	22.5485	0	21.3896	20.5483	23.2482	21.5544	11.1672	1.298787	1.04838	3.74166	10.2741	0.00000	GOSR2
tr|E7EQ34|E7EQ34_HUMAN Uncharacterized protein OS=Homo sapiens PE=4 SV=2	9.86843	5.85344	2.94904	0.00674831	0.07163	-2.31586	6	1	0	0	0	0	0	0	0	0	0	0	24.7175	0	18.183	0	0	0	0	0	0	0	22.5485	0	21.3896	20.5483	23.2482	21.5544	11.1672	1.298787	1.04838	3.74166	10.2741	0.00000	tr|E7EQ34|E7EQ34_HUMAN Uncharacterized protein OS=Homo sapiens PE=4 SV=2
RASSF4	9.92739	5.88066	2.94866	0.00675448	0.07163	-2.31657	6	1	0	0	0	0	0	0	0	0	24.7941	24.8125	0	0	18.183	0	0	0	0	0	0	0	0	20.3746	0	21.4309	22.0053	21.2968	11.2262	1.298787	1.05065	3.74166	10.1873	0.00000	RASSF4
CPT1A	-10.7785	5.80383	-2.9482	0.00676192	0.07163	-2.31741	0	6	0	0	0	0	0	0	0	0	0	0	0	0	25.8414	26.0046	0	0	25.3044	24.5634	24.994	24.1918	0	0	0	0	0	0	0.00000	10.7785	0	1.19898	0	0	CPT1A
EXOSC4	-9.46946	21.7466	-2.94649	0.0067898	0.07163	-2.32059	8	14	25.1401	25.1887	24.5877	26.8576	25.9183	26.891	25.8461	24.4685	0	0	0	0	26.6073	26.7256	26.3525	26.1896	26.701	26.582	25.6855	26.2121	24.9379	25.3777	24.9656	25.4326	24.6093	24.1337	16.6476	26.1171	0.739044	0.0276224	24.5389	26.2823	EXOSC4
MTFP1	9.73658	5.79259	2.94548	0.00680619	0.07163	-2.32245	6	1	0	0	0	0	0	0	0	0	0	0	0	0	18.183	0	0	0	0	0	0	0	22.4275	22.8568	22.06	21.5332	21.2053	22.3416	11.0354	1.298787	1.04513	3.74166	10.6026	0.00000	MTFP1
FOXRED1	10.223	6.01708	2.94511	0.00681235	0.07163	-2.32315	6	1	0	0	0	0	0	0	0	0	0	0	0	0	18.183	0	0	0	0	0	0	0	18.7222	23.0147	27.2364	26.5571	21.8159	20.9146	11.5217	1.298787	1.06223	3.74166	9.36111	0	FOXRED1
HMCES	-11.7561	8.42647	-2.94266	0.0068525	0.07163	-2.32768	1	8	0	0	0	0	0	0	0	0	0	25.1554	0	0	24.9387	24.163	24.3949	23.2219	24.219	23.47	24.6429	24.8825	0	0	0	0	0	0	2.096283	13.8523	3.4641	0.899324	0.00000	23.346	HMCES
ADPRH	9.81621	5.82934	2.94248	0.00685543	0.07163	-2.32801	6	1	0	0	0	0	0	0	0	0	0	0	0	0	18.183	0	0	0	0	0	0	0	20.5164	20.8605	23.8094	24.4757	22.664	21.0539	11.115	1.298787	1.04936	3.74166	10.2582	0.00000	ADPRH
TOX	9.69151	5.77179	2.94197	0.00686377	0.07163	-2.32895	6	1	0	0	0	0	0	0	0	0	0	0	0	0	18.183	0	0	0	0	0	0	0	21.4801	21.1646	22.2303	22.2873	22.5471	22.1743	10.9903	1.298787	1.04498	3.74166	10.5823	0.00000	TOX
TOX3	9.69151	5.77179	2.94197	0.00686377	0.07163	-2.32895	6	1	0	0	0	0	0	0	0	0	0	0	0	0	18.183	0	0	0	0	0	0	0	21.4801	21.1646	22.2303	22.2873	22.5471	22.1743	10.9903	1.298787	1.04498	3.74166	10.5823	0.00000	TOX3
ILKAP3	-12.0026	16.2083	-2.94172	0.00686788	0.07163	-2.32941	5	12	0	24.4717	0	24.0344	26.3444	26.2115	0	0	0	0	0	0	26.6481	25.0638	23.7983	25.6004	24.3845	25.9342	25.8781	26.1022	23.3608	0	24.0155	23.508	22.7863	23.2742	9.745407	21.748	1.23613	0.425686	0.00000	25.3321	ILKAP3
DRG2	-10.8833	17.4989	-2.94114	0.00687743	0.07163	-2.33048	6	13	23.8964	23.8397	24.9509	24.2772	24.1192	24.5279	0	0	0	0	0	0	18.183	25.1159	25.8488	24.2337	24.9348	25.7098	25.67	0	21.7644	24.9379	22.2606	23.7523	24.2034	22.7457	11.6387	22.522	1.04686	0.299595	10.8822	24.4025	DRG2
NUP214	10.7211	19.0875	2.94072	0.00688433	0.07163	-2.33125	12	8	23.1944	0	0	0	0	0	24.1597	25.4218	24.5704	24.6623	24.7969	24.7497	18.183	0	26.1633	26.412	26.564	25.915	25.5682	25.9497	25.758	24.8748	25.3609	24.2653	24.4501	25.2548	24.8604	14.1393	0.0198557	0.91085	24.7733	20.6887	NUP214
DES	9.72762	5.78846	2.94005	0.00689552	0.07163	-2.33251	6	1	0	0	0	0	0	0	0	0	0	0	0	0	18.183	0	0	0	0	0	0	0	22.1243	22.9888	22.8649	23.2201	20.2443	20.8745	11.0264	1.298787	1.04717	3.74166	10.1222	0.00000	DES
ABCF2	-10.26	20.6555	-2.93746	0.00693849	0.07163	-2.3373	7	14	24.494	25.8488	23.7969	24.1017	26.1087	26.6848	0	24.2549	0	0	0	0	26.4724	25.4887	23.822	25.7289	25.5288	25.1516	25.6555	26.59	25.5844	25.8461	26.7678	26.2868	26.59	26.2413	15.1309	25.3909	0.8837	0.0389968	24.9196	25.5921	ABCF2
MCCC1	9.64457	5.75013	2.93481	0.00698261	0.07163	-2.34218	6	1	0	0	0	0	0	0	0	0	0	0	0	0	18.183	0	0	0	0	0	0	0	23.7855	21.9409	20.7361	21.5562	21.5332	21.7685	10.9434	1.298787	1.04635	3.74166	10.368	0.00000	MCCC1
UTP11L	9.62216	5.73978	2.93471	0.00698435	0.07163	-2.34238	6	1	0	0	0	0	0	0	0	0	0	0	0	0	18.183	0	0	0	0	0	0	0	22.4451	20.8339	20.9736	22.4429	22.513	21.8428	10.9209	1.298787	1.04554	3.74166	10.417	0.00000	UTP11L
MEPCE	9.67026	5.76199	2.93445	0.00698862	0.07163	-2.34285	6	1	0	0	0	0	0	0	0	0	0	0	0	0	18.183	0	0	0	0	0	0	0	20.3823	21.398	22.1646	21.8269	24.269	21.5877	10.9691	1.298787	1.04747	3.74166	10.1912	0.00000	MEPCE
CA2	9.65437	5.75465	2.93313	0.00701075	0.07163	-2.34529	6	1	0	0	0	0	0	0	0	0	0	0	0	0	18.183	0	0	0	0	0	0	0	19.7123	21.3389	21.9602	22.2385	22.7925	23.3955	10.9532	1.298787	1.04746	3.74166	9.85615	0	CA2
SARNP	1.73043	25.4214	2.9322	0.00702633	0.07163	-2.347	12	14	26.1816	24.3663	27.1172	24.9559	23.5378	24.2841	26.754	26.5667	26.1563	25.9992	26.263	27.2107	25.9815	24.0313	23.4673	23.5562	23.4729	25.6775	25.213	22.876	26.9163	27.596	25.914	23.8035	25.8354	27.2233	26.3532	24.6228	0.037415	0.0511526	26.4149	24.3252	SARNP
NUSAP1	11.3563	15.2621	2.93134	0.00704088	0.07163	-2.34859	11	6	0	0	0	0	0	0	25.3626	25.7934	24.0821	24.1391	24.2837	24.2807	18.183	0	25.498	24.7308	24.7109	23.9869	23.1804	0	0	21.2436	20.6324	20.7361	23.6464	22.3238	21.377	10.0207	0.325084	1.20958	23.8642	0.00000	NUSAP1
PNPO	-11.778	9.90712	-2.92846	0.00708966	0.07163	-2.35392	2	9	0	0	25.0962	25.1136	25.0336	24.7382	0	0	0	0	0	0	18.183	24.2144	0	0	24.1537	23.9143	0	24.3567	22.2551	0	20.5261	0	0	0	3.565107	15.3431	2.33778	0.781465	0.00000	24.034	PNPO
GSTM3	-9.74914	5.24954	-2.92518	0.00714544	0.07163	-2.35996	0	6	0	0	0	0	0	0	0	0	0	0	0	0	18.183	24.3594	23.7262	23.582	23.2604	0	23.377	0	0	0	0	0	0	0	0	9.74914	0	1.20695	0	0	GSTM3
IGLV3-21	9.49951	5.68318	2.92496	0.00714931	0.07163	-2.36038	6	1	0	0	0	0	0	0	0	0	0	0	0	0	18.183	0	0	0	0	0	0	0	20.7512	21.1533	21.5176	22.322	21.9201	21.9153	10.7983	1.298787	1.04508	3.74166	10.3756	0.00000	IGLV3-21
sp|P01719|LV501_HUMAN Ig lambda chain V-V region DEL OS=Homo sapiens PE=1 SV=1	9.49951	5.68318	2.92496	0.00714931	0.07163	-2.36038	6	1	0	0	0	0	0	0	0	0	0	0	0	0	18.183	0	0	0	0	0	0	0	20.7512	21.1533	21.5176	22.322	21.9201	21.9153	10.7983	1.298787	1.04508	3.74166	10.3756	0.00000	sp|P01719|LV501_HUMAN Ig lambda chain V-V region DEL OS=Homo sapiens PE=1 SV=1
sp|P01720|LV701_HUMAN Ig lambda chain V-VII region MOT OS=Homo sapiens PE=1 SV=1	9.49951	5.68318	2.92496	0.00714931	0.07163	-2.36038	6	1	0	0	0	0	0	0	0	0	0	0	0	0	18.183	0	0	0	0	0	0	0	20.7512	21.1533	21.5176	22.322	21.9201	21.9153	10.7983	1.298787	1.04508	3.74166	10.3756	0.00000	sp|P01720|LV701_HUMAN Ig lambda chain V-VII region MOT OS=Homo sapiens PE=1 SV=1
GCAT	-9.79402	5.2737	-2.92489	0.0071504	0.07163	-2.36049	0	6	0	23.8277	23.367	24.1257	23.5539	24.0588	0	0	0	0	0	0	18.183	0	0	0	0	0	0	0	0	0	0	0	0	0	0	9.79402	0	1.20715	0	0	GCAT
C11orf98	9.49194	5.67968	2.92475	0.00715278	0.07163	-2.36075	6	1	0	0	0	0	0	0	0	0	0	0	0	0	18.183	0	0	0	0	0	0	0	21.0509	21.8548	21.1629	21.745	22.2843	21.3907	10.7907	1.298787	1.04487	3.74166	10.5255	0.00000	C11orf98
tr|E9PLD3|E9PLD3_HUMAN Uncharacterized protein OS=Homo sapiens PE=4 SV=1	9.49194	5.67968	2.92475	0.00715278	0.07163	-2.36075	6	1	0	0	0	0	0	0	0	0	0	0	0	0	18.183	0	0	0	0	0	0	0	21.0509	21.8548	21.1629	21.745	22.2843	21.3907	10.7907	1.298787	1.04487	3.74166	10.5255	0.00000	tr|E9PLD3|E9PLD3_HUMAN Uncharacterized protein OS=Homo sapiens PE=4 SV=1
CLTCL1	-1.65282	26.8496	-2.92458	0.0071558	0.07163	-2.36108	12	14	26.7054	31.0574	28.4228	28.3699	25.3903	26.5214	25.977	25.7713	26.0965	26.3898	26.1762	26.8825	27.5613	27.3477	27.405	27.3786	27.282	27.302	27.1137	28.7163	26.2245	26.4396	25.6909	25.7769	25.899	24.1907	25.9596	27.6124	0.0251181	0.0469973	26.0367	27.3631	CLTCL1
RAB27A	-9.84869	5.30314	-2.92417	0.00716278	0.07163	-2.36183	0	6	0	23.7784	0	0	0	0	0	0	0	0	0	0	18.183	0	0	23.9889	0	24.0053	24.4362	23.4898	0	0	0	0	0	0	0	9.84869	0	1.20755	0	0	RAB27A
TEX264	-9.87851	5.3192	-2.92387	0.00716794	0.07163	-2.36238	0	6	0	0	0	0	23.7855	0	0	0	0	0	0	0	18.183	24.5138	24.1337	0	0	0	23.9217	23.7615	0	0	0	0	0	0	0	9.87851	0	1.20773	0	0	TEX264
CWF19L2	-9.84021	5.29857	-2.92351	0.00717415	0.07163	-2.36305	0	6	0	0	0	0	0	0	0	0	0	0	0	0	18.183	0	23.9965	23.7093	0	24.8825	23.2469	23.7447	0	0	0	0	0	0	0	9.84021	0	1.20781	0	0	CWF19L2
ATAD1	-9.86854	5.31383	-2.92348	0.00717471	0.07163	-2.36311	0	6	0	0	0	0	0	0	0	0	0	0	0	0	18.183	0	24.8608	23.9234	23.8842	0	23.8197	23.4884	0	0	0	0	0	0	0	9.86854	0	1.20788	0	0	ATAD1
CTH	-11.8117	9.94734	-2.9229	0.0071846	0.07163	-2.36417	2	9	24.5763	0	24.1856	24.6137	0	24.91	0	0	0	0	0	0	18.183	0	0	0	25.1887	24.3845	24.7969	24.7455	0	0	0	0	22.9129	20.1337	3.587218	15.3989	2.34133	0.78145	0.00000	24.2851	CTH
CD81	-9.80674	5.28055	-2.92288	0.00718501	0.07163	-2.36422	0	6	24.454	24.199	24.6083	0	0	0	0	0	0	0	0	0	18.183	0	0	0	0	0	22.8649	22.9851	0	0	0	0	0	0	0	9.80674	0	1.20802	0	0	CD81
WNK1	9.6793	5.76616	2.92278	0.00718668	0.07163	-2.3644	6	1	0	0	0	0	0	0	24.2584	0	0	0	0	0	18.183	0	0	0	0	0	0	0	0	19.005	21.3236	20.5847	21.9054	24.66	10.9781	1.298787	1.05296	3.74166	9.50251	0	WNK1
SPTLC2	-9.96527	5.36592	-2.92223	0.00719619	0.07163	-2.36542	0	6	0	0	0	0	0	0	0	0	0	0	0	0	18.183	25.0846	23.8869	0	24.3621	23.7507	0	24.2466	0	0	0	0	0	0	0	9.96527	0	1.20856	0	0	SPTLC2
CBR3	-9.98569	5.37691	-2.92188	0.00720207	0.07163	-2.36605	0	6	0	23.8445	0	24.9955	24.6744	24.398	0	0	0	0	0	0	18.183	23.7042	0	0	0	0	0	0	0	0	0	0	0	0	0	9.98569	0	1.20874	0	0	CBR3
CEACAM1	-10.0232	5.39709	-2.92158	0.00720739	0.07163	-2.36661	0	6	24.1305	0	24.087	24.0516	25.1554	24.7167	0	0	0	0	0	0	18.183	0	0	0	0	0	0	0	0	0	0	0	0	0	0.00000	10.0232	0	1.20893	0	0	CEACAM1
SIRT1	-10.0472	5.41005	-2.92131	0.007212	0.07163	-2.36711	0	6	0	0	0	0	0	0	0	0	0	0	0	0	18.183	0	0	24.5922	24.9359	24.8621	24.3174	23.7708	0	0	0	0	0	0	0.00000	10.0472	0	1.20908	0	0	SIRT1
OTULIN	-10.1039	5.44056	-2.92081	0.00722053	0.07163	-2.36802	0	6	0	0	0	24.4286	25.1946	0	0	0	0	0	0	0	18.183	0	0	0	24.2628	0	24.8511	24.5343	0	0	0	0	0	0	0.00000	10.1039	0	1.20938	0	0	OTULIN
SNX8	-10.0897	5.4329	-2.92018	0.00723152	0.07163	-2.36919	0	6	23.822	24.0786	24.893	24.8989	25.3797	0	0	0	0	0	0	0	18.183	0	0	0	0	0	0	0	0	0	0	0	0	0	0.00000	10.0897	0	1.20963	0	0	SNX8
DIEXF	9.48383	5.67594	2.91938	0.00724533	0.07163	-2.37066	6	1	0	0	0	0	0	0	0	0	0	0	0	0	18.183	0	0	0	0	0	0	0	19.9401	20.6033	22.3015	23.013	22.1626	21.3709	10.7826	1.298787	1.04693	3.74166	9.97004	0	DIEXF
CMBL	-10.2512	5.51988	-2.91845	0.0072614	0.07163	-2.37237	0	6	0	24.5149	25.3271	25.8121	24.7818	24.8978	0	0	0	0	0	0	18.183	0	0	0	0	0	0	0	0	0	0	0	0	0	0.0000	10.2512	0	1.2106	0	0	CMBL
SMYD3	-10.3261	5.5602	-2.91745	0.00727893	0.07163	-2.37423	0	6	0	24.9852	24.6761	25.1416	25.7537	25.8257	0	0	0	0	0	0	18.183	0	0	0	0	0	0	0	0	0	0	0	0	0	0.00000	10.3261	0	1.21114	0	0	SMYD3
CBR4	-10.3445	5.57009	-2.91709	0.00728509	0.07163	-2.37488	0	6	25.3337	25.9475	25.1921	25.6338	0	24.5323	0	0	0	0	0	0	18.183	0	0	0	0	0	0	0	0	0	0	0	0	0	0.00000	10.3445	0	1.21132	0	0	CBR4
WASF1	-10.3373	5.56625	-2.91637	0.00729761	0.07163	-2.37621	0	6	25.9913	26.2121	24.4591	25.0067	24.8703	0	0	0	0	0	0	0	18.183	0	0	0	0	0	0	0	0	0	0	0	0	0	0.00000	10.3373	0	1.21161	0	0	WASF1
URI1	-10.1889	5.48633	-2.91487	0.00732397	0.07163	-2.37899	0	6	0	0	24.5121	24.199	23.446	25.3609	0	0	0	0	0	0	18.183	0	0	26.9437	0	0	0	0	0	0	0	0	0	0	0.00000	10.1889	0	1.21202	0	0	URI1
PDK1	-10.5738	5.69358	-2.91449	0.00733055	0.07163	-2.37968	0	6	25.9538	0	26.1251	26.0812	26.0015	25.6885	0	0	0	0	0	0	18.183	0	0	0	0	0	0	0	0	0	0	0	0	0	0.00000	10.5738	0	1.21274	0	0	PDK1
RASGRP3	-10.6319	5.72486	-2.91366	0.00734515	0.07163	-2.38121	0	6	0	0	0	0	0	0	0	0	0	0	0	0	18.183	26.2961	26.1876	0	26.0998	26.1633	25.9166	0	0	0	0	0	0	0	0.00000	10.6319	0	1.21317	0	0	RASGRP3
PEG10	-10.2315	5.50925	-2.91286	0.00735924	0.07163	-2.38269	0	6	23.0605	0	26.3249	24.5847	26.7492	24.338	0	0	0	0	0	0	18.183	0	0	0	0	0	0	0	0	0	0	0	0	0	0.00000	10.2315	0	1.21293	0	0	PEG10
NFKBIB	-10.4969	5.65218	-2.91188	0.00737643	0.07163	-2.38449	0	6	0	24.3063	24.9306	26.544	25.7589	27.2339	0	0	0	0	0	0	18.183	0	0	0	0	0	0	0	0	0	0	0	0	0	0.00000	10.4969	0	1.21374	0	0	NFKBIB
PACS1	-10.2599	5.52459	-2.91185	0.00737703	0.07163	-2.38455	0	6	26.1274	0	26.7367	0	0	0	0	0	0	0	0	0	18.183	0	23.7333	0	0	23.0877	0	25.7713	0	0	0	0	0	0	0.00000	10.2599	0	1.2134	0	0	PACS1
IGLC6	11.194	15.0989	2.91175	0.00737868	0.07163	-2.38472	11	6	23.0992	24.2284	24.8099	24.2466	24.4865	0	24.5479	24.9595	25.0819	25.1176	24.7906	24.1772	18.183	0	0	0	0	0	0	0	21.5467	20.275	0	21.6444	19.7356	21.6405	21.1264	9.932402	0.328686	1.20852	22.9108	0.00000	IGLC6
NADK2	-10.552	5.68183	-2.91148	0.00738353	0.07163	-2.38523	0	6	25.1146	25.2218	24.9387	0	27.0904	27.1791	0	0	0	0	0	0	18.183	0	0	0	0	0	0	0	0	0	0	0	0	0	0.00000	10.552	0	1.21398	0	0	NADK2
TPX2	-10.0673	20.4182	-2.90805	0.00744417	0.0718538	-2.39153	7	14	24.6633	23.6743	23.3839	23.8473	24.4574	24.1091	0	24.7779	0	0	0	0	26.6228	25.501	25.76	26.2992	25.6685	25.5758	26.4833	24.8593	25.7848	25.9445	25.6767	25.908	25.7191	26.1574	14.9974	25.0647	0.883003	0.042841	25.2273	25.1802	TPX2
SH3BP1	10.0261	20.1728	2.90611	0.0074788	0.0718538	-2.39511	12	9	23.9319	24.3882	25.5369	24.0853	26.8873	0	25.1464	26.3438	25.7365	25.2611	24.9387	25.1464	18.183	0	0	0	23.8197	25.6153	0	25.1874	25.2307	25.6802	25.9802	25.1715	26.2609	25.9612	25.5715	15.5454	0.0188798	0.783399	25.4706	23.8758	SH3BP1
CDC2L1	10.3861	18.7943	2.90525	0.00749421	0.0718538	-2.3967	12	8	0	0	0	0	0	0	24.9065	25.8607	24.6438	23.9061	25.7906	25.8525	24.9736	25.1237	23.7577	24.219	24.199	24.6382	25.039	24.0588	22.1388	23.943	23.7485	23.6035	25.01	23.2375	24.3868	14.0007	0.0476273	0.899118	24.2934	23.9083	CDC2L1
CDK11A	10.3861	18.7943	2.90525	0.00749421	0.0718538	-2.3967	12	8	0	0	0	0	0	0	24.9065	25.8607	24.6438	23.9061	25.7906	25.8525	24.9736	25.1237	23.7577	24.219	24.199	24.6382	25.039	24.0588	22.1388	23.943	23.7485	23.6035	25.01	23.2375	24.3868	14.0007	0.0476273	0.899118	24.2934	23.9083	CDK11A
CDK11B	10.3861	18.7943	2.90525	0.00749421	0.0718538	-2.3967	12	8	0	0	0	0	0	0	24.9065	25.8607	24.6438	23.9061	25.7906	25.8525	24.9736	25.1237	23.7577	24.219	24.199	24.6382	25.039	24.0588	22.1388	23.943	23.7485	23.6035	25.01	23.2375	24.3868	14.0007	0.0476273	0.899118	24.2934	23.9083	CDK11B
SEPT3	9.33513	5.60731	2.90479	0.00750239	0.0718538	-2.39754	6	1	0	0	0	0	0	0	0	0	0	0	0	0	18.183	0	0	0	0	0	0	0	21.7296	19.0607	22.3682	22.3816	20.7836	21.2834	10.6339	1.298787	1.04745	3.74166	9.53037	0	SEPT3
TOMM5	11.6985	8.40111	2.9042	0.00751293	0.0718538	-2.39862	7	2	0	0	0	0	0	0	0	0	0	0	0	24.6744	18.183	0	23.8424	0	0	0	0	0	24.3339	24.0242	24.2568	27.9547	24.0242	27.1354	14.7003	3.001814	0.886543	2.56871	24.0242	0.00000	TOMM5
IGLL5	11.1777	15.1076	2.90389	0.0075186	0.0718538	-2.3992	11	6	23.3276	24.2284	24.8099	24.2466	24.4865	0	24.5479	24.9595	25.0819	25.1176	24.7906	24.1772	18.183	0	0	0	0	0	0	0	21.5467	20.275	0	21.6444	19.7356	21.6405	21.1264	9.948718	0.328686	1.20849	22.9108	0.00000	IGLL5
SRPK1	-8.82421	20.463	-2.89637	0.00765471	0.0730185	-2.41303	8	14	23.5966	24.291	23.4607	25.7879	23.7467	23.8455	0	0	24.4974	23.8703	0	0	25.3777	25.1685	24.6371	24.7597	24.9184	25.4281	23.1568	25.3254	21.1533	24.3292	22.6728	24.4019	24.222	23.3912	15.7115	24.5357	0.740869	0.0346611	23.032	24.6984	SRPK1
SEPT6	9.98225	20.0988	2.89397	0.00769857	0.0733007	-2.41743	12	9	25.5274	25.4999	0	25.6574	0	27.0261	24.6675	25.132	24.8844	25.0895	25.1864	25.01	18.183	0	23.943	23.3433	24.8025	0	0	22.9003	24.2715	25.4052	25.3305	27.6325	27.1399	25.9373	25.4739	15.4916	0.0386825	0.7843	25.1592	23.1218	SEPT6
SAMHD1	-9.97943	20.3341	-2.89146	0.00774476	0.0736039	-2.42204	7	14	26.9704	25.636	24.6662	25.2395	25.9106	25.6802	0	25.2113	0	0	0	0	24.7563	24.0556	23.4761	23.3098	25.3827	25.1887	24.4466	24.4414	26.1957	25.7462	25.8227	25.0082	25.9285	25.6143	14.9606	24.94	0.882969	0.0395183	25.1097	24.9725	SAMHD1
PSMB1	1.43212	26.3492	2.88977	0.00777604	0.0737646	-2.42514	12	14	24.5242	25.6004	25.3127	26.2709	26.3387	25.9458	26.9323	27.1289	27.1653	27.8419	27.5195	27.3971	24.633	26.1428	26.4033	25.8161	25.3963	25.6173	26.1211	25.5125	26.7308	27.4849	24.3745	28.1174	27.6986	27.053	27.1203	25.6882	0.0350712	0.0228755	27.2812	25.7167	PSMB1
PRKAR1B	9.49028	5.67892	2.8865	0.0078368	0.0742038	-2.43114	6	1	0	0	0	0	0	0	0	0	0	0	0	23.9514	18.183	0	0	0	0	0	0	0	16.3572	0	20.3417	20.7968	24.3426	23.6791	10.7891	1.298787	1.06192	3.74166	8.17862	0	PRKAR1B
ST14	9.1474	5.52066	2.87632	0.00802904	0.0758841	-2.44981	6	1	0	0	0	0	0	0	0	0	0	0	0	0	18.183	0	0	0	0	0	0	0	17.5997	20.6461	21.0439	21.2277	23.9006	20.9363	10.4462	1.298787	1.05245	3.74166	8.79985	0	ST14
TOR1A	8.99296	5.44938	2.87508	0.00805282	0.0758996	-2.45209	6	1	0	0	0	0	0	0	0	0	0	0	0	0	18.183	0	0	0	0	0	0	0	20.2203	18.9675	20.5619	21.5309	20.949	21.2712	10.2917	1.298787	1.04621	3.74166	9.48376	0	TOR1A
VIM	12.609	14.7307	2.87408	0.00807196	0.0758996	-2.45392	10	5	0	0	0	0	0	0	0	0	24.125	24.0053	24.0902	23.9198	25.3584	0	0	23.8059	25.498	24.7849	25.3087	0	27.4998	27.0606	27.1399	26.6943	25.9648	27.7425	21.5202	8.911139	0.471981	1.39296	25.0449	0.0000	VIM
PPP1R16B	9.20516	5.54732	2.87343	0.00808444	0.0758996	-2.45511	6	1	0	0	0	0	0	0	0	0	0	0	0	0	18.183	0	0	0	0	0	0	0	18.6232	19.3332	21.7483	25.4851	20.0662	20.7913	10.5039	1.298787	1.05624	3.74166	9.3116	0	PPP1R16B
tr|E5RI56|E5RI56_HUMAN Uncharacterized protein (Fragment) OS=Homo sapiens PE=1 SV=1	-11.0613	8.0298	-2.87315	0.00808984	0.0758996	-2.45562	1	8	23.2219	0	24.7441	0	25.1114	0	24.8844	0	0	0	0	0	18.183	23.6536	0	0	22.9764	23.1581	0	22.842	0	0	0	0	0	0	2.073703	13.135	3.4641	0.90643	0.00000	20.5125	tr|E5RI56|E5RI56_HUMAN Uncharacterized protein (Fragment) OS=Homo sapiens PE=1 SV=1
ZNF346	8.90532	5.40894	2.8601	0.00834468	0.0781476	-2.4795	6	1	0	0	0	0	0	0	0	0	0	0	0	0	18.183	0	0	0	0	0	0	0	18.1347	21.6087	20.8711	22.2795	19.6153	19.9401	10.2041	1.298787	1.04913	3.74166	9.06733	0	ZNF346
PYHIN1	11.7352	10.0284	2.85849	0.0083766	0.0783037	-2.48244	8	3	0	0	0	0	0	0	26.1428	0	24.2083	25.7049	25.5589	0	18.183	0	0	23.54	0	0	22.8466	0	25.073	0	25.9445	19.5891	0	23.9469	16.3474	4.61212	0.745926	2.00253	24.0776	0.00000	PYHIN1
H1FX	12.3634	12.311	2.85663	0.00841375	0.0785079	-2.48585	9	4	0	0	0	0	0	0	27.2797	27.3038	26.8889	26.6515	26.891	27.1072	18.183	24.8549	0	0	24.7046	0	0	24.7249	0	21.3042	0	21.9602	22.2322	0	18.9682	6.60481	0.614358	1.65818	24.4418	0.00000	H1FX
SDF2L1	11.2358	13.1465	2.8541	0.00846446	0.0788378	-2.49048	10	5	23.7666	0	0	0	0	0	24.596	0	24.3609	24.3465	24.243	24.3413	18.183	0	0	23.2582	23.3755	0	0	22.8674	22.1264	21.3106	21.9201	0	21.8097	21.3042	19.1966	7.960765	0.471991	1.40163	22.0232	0.00000	SDF2L1
FXR2	-12.1286	12.2123	-2.85159	0.00851489	0.0791638	-2.49505	3	10	0	25.0753	25.5432	25.6885	0	0	0	0	23.9328	0	0	0	24.4698	25.6574	26.4578	24.243	24.3691	24.2989	0	23.5387	0	0	22.191	22.0539	0	0	5.681473	17.8101	1.81078	0.657653	0.00000	24.334	FXR2
RDX	1.61776	26.1301	2.84806	0.00858651	0.0795629	-2.5015	12	14	25.2318	24.8662	25.4209	26.0665	24.7906	26.6151	27.5118	25.2379	25.6943	26.3485	26.3621	25.343	26.7322	25.9166	25.3077	25.636	25.9458	25.4851	24.5515	22.8015	28.5583	27.4504	28.0747	27.4591	27.8716	28.1021	27.0011	25.3834	0.0426964	0.0386077	27.4548	25.453	RDX
POP1	11.1786	8.15109	2.84776	0.00859256	0.0795629	-2.50204	7	2	23.7011	0	0	0	0	0	0	0	0	0	0	27.7565	18.183	0	0	0	0	0	0	0	23.6648	24.6109	24.3865	22.7213	22.3682	24.536	14.1703	2.991725	0.887526	2.56756	22.5447	0.00000	POP1
SAFB2	11.9877	14.1478	2.84573	0.00863413	0.0795629	-2.50576	10	5	0	24.1918	0	0	0	0	25.1114	24.6785	0	24.5279	24.7544	0	25.0695	0	23.4389	0	0	0	23.7879	24.1216	25.0012	24.7145	24.829	24.2817	24.8099	24.5242	20.6027	8.614982	0.467219	1.39284	24.6965	0.00000	SAFB2
MYCBP	-11.5188	15.9346	-2.84567	0.00863533	0.0795629	-2.50586	5	12	23.7496	23.7628	23.5783	23.8387	23.99	23.9406	0	0	0	0	0	0	25.2788	0	26.4551	0	26.2876	26.0039	25.4177	25.2104	24.0451	24.1913	24.0451	0	20.6479	23.8573	9.732214	21.251	1.23941	0.426299	0.00000	23.9653	MYCBP
tr|A0A087WV05|A0A087WV05_HUMAN Uncharacterized protein OS=Homo sapiens PE=4 SV=1	-11.5188	15.9346	-2.84567	0.00863533	0.0795629	-2.50586	5	12	23.7496	23.7628	23.5783	23.8387	23.99	23.9406	0	0	0	0	0	0	25.2788	0	26.4551	0	26.2876	26.0039	25.4177	25.2104	24.0451	24.1913	24.0451	0	20.6479	23.8573	9.732214	21.251	1.23941	0.426299	0.00000	23.9653	tr|A0A087WV05|A0A087WV05_HUMAN Uncharacterized protein OS=Homo sapiens PE=4 SV=1
FOXP1	11.4358	8.3592	2.84266	0.0086971	0.0797894	-2.51135	7	2	0	0	24.953	0	0	0	26.9642	0	0	24.9637	0	0	18.183	0	0	0	0	0	0	0	24.6872	24.8608	25.2505	24.2273	0	23.2496	14.5169	3.081144	0.884592	2.57822	23.7384	0.00000	FOXP1
DHRS7	-11.5886	10.0202	-2.84232	0.00870406	0.0797894	-2.51196	2	9	0	0	23.3066	23.7357	23.5681	23.9171	0	0	0	0	0	24.2409	26.3123	0	23.7905	23.7773	0	23.7577	0	22.998	21.1217	0	0	0	0	0	3.780214	15.3688	2.34211	0.775	0.00000	23.4374	DHRS7
PAF1	10.9852	8.03733	2.8422	0.00870656	0.0797894	-2.51219	7	2	0	0	0	0	0	0	0	0	0	25.899	0	0	18.183	0	0	0	0	0	23.3584	0	23.9889	24.536	22.2916	23.6218	22.9505	24.1413	13.9524	2.967246	0.884856	2.56487	22.6211	0.00000	PAF1
AMPD2	-11.5247	8.4259	-2.84066	0.00873831	0.0799377	-2.51499	1	8	25.2844	0	23.8059	0	24.4191	24.222	0	0	26.6432	0	0	0	18.183	0	0	24.9019	0	24.7617	26.8522	0	0	0	0	0	0	0	2.220267	13.745	3.4641	0.90891	0.00000	20.9945	AMPD2
MBNL1	10.3325	19.0374	2.83862	0.00878066	0.0801821	-2.51871	12	8	23.0082	0	0	0	0	0	24.3641	26.0672	24.9003	24.1986	24.8899	24.6701	25.8161	24.9783	24.8963	0	25.4376	25.6802	25.0586	24.8844	25.1516	24.3726	25.0499	22.4732	23.7333	25.3412	24.601	14.2685	0.0366274	0.899832	24.78	23.9463	MBNL1
SRPK3	8.77689	5.34966	2.83016	0.00895839	0.0814364	-2.53413	6	1	0	0	0	0	0	0	0	0	0	23.8703	0	0	18.183	0	0	0	0	0	0	0	16.4662	18.8754	20.6193	0	20.8272	20.2498	10.0757	1.298787	1.05713	3.74166	8.23308	0	SRPK3
NUP153	11.2988	17.0618	2.83002	0.00896128	0.0814364	-2.53438	11	7	24.219	0	0	0	0	0	0	26.7338	26.3029	24.3134	25.6685	24.9338	18.183	25.7128	25.3305	24.163	0	23.7905	0	24.4591	25.6105	25.5883	24.4019	24.7368	25.1975	24.2623	23.1458	11.847	0.31671	1.04779	25.0656	9.091509	NUP153
ARHGAP25	11.5788	17.4785	2.82982	0.00896562	0.0814364	-2.53475	11	7	25.6527	25.6685	23.8317	24.1105	26.0998	26.3359	26.0568	0	26.4906	26.2884	25.7275	25.844	18.183	0	0	0	0	0	0	0	25.896	24.9019	25.0627	26.3359	26.1418	25.8138	23.7133	12.1344	0.315559	1.04995	25.87	9.091509	ARHGAP25
SUMO4	-11.7045	11.8643	-2.82901	0.00898271	0.0814475	-2.53621	3	10	24.2458	0	0	23.5335	23.396	0	0	0	0	0	0	0	25.1247	0	23.897	24.5323	23.986	24.5871	24.3386	24.0879	21.1408	0	23.2443	0	0	22.3577	5.561893	17.2664	1.81088	0.656796	0.00000	23.9415	SUMO4
CPNE1	11.4758	17.3691	2.81847	0.00920936	0.0833552	-2.55539	11	7	26.3554	25.5862	23.8018	24.1159	25.1578	25.8161	26.9383	25.6364	24.9509	26.1495	0	25.7789	18.183	0	0	0	0	0	0	0	25.6404	26.2429	25.4831	23.6365	25.8053	26.318	23.5483	12.0726	0.316813	1.04949	25.7096	9.091509	CPNE1
TRA2A	11.6477	10.107	2.81739	0.00923286	0.0834208	-2.55735	8	3	0	0	0	0	0	0	0	0	24.269	0	0	24.5026	18.183	0	23.3066	0	0	0	24.7455	0	24.1285	25.0942	24.9003	24.7779	23.9634	24.91	16.3788	4.731082	0.738824	2.00761	24.1988	0.00000	TRA2A
UBE2N	2.03472	24.577	2.81649	0.00925236	0.0834501	-2.55897	12	14	24.0657	24.0276	23.968	24.0994	23.7249	23.8368	24.5655	24.5213	27.147	24.2516	26.2283	27.6014	18.183	24.8519	23.2219	24.7094	24.6827	25.1035	23.184	23.272	27.4755	27.5235	24.4636	25.5332	23.7666	24.994	25.6726	23.6379	0.0563539	0.0712104	25.2636	23.9978	UBE2N
ARFIP1	11.7404	10.1724	2.81146	0.00936301	0.0843	-2.56811	8	3	23.8491	24.5198	0	0	0	0	25.1093	26.4493	25.2548	0	24.6633	24.8608	18.183	0	0	0	0	0	0	0	0	0	27.1973	21.2968	23.098	0	16.4941	4.753713	0.743944	2.00779	23.8806	0.00000	ARFIP1
CTBP1	10.9898	16.6983	2.80801	0.00943945	0.0848393	-2.57437	11	7	0	25.1856	23.3689	23.9447	25.6885	23.5327	26.3701	24.7229	24.1877	24.3413	0	24.8511	18.183	0	0	0	0	0	0	22.8615	24.5164	24.6693	25.275	24.1565	24.8726	23.4275	22.6159	11.6261	0.316468	1.0476	24.5928	9.091509	CTBP1
PRKAA1	11.2156	13.2732	2.80624	0.00947905	0.0850463	-2.57758	10	5	0	0	0	0	0	0	24.3898	0	24.3834	24.8491	0	25.0319	18.183	0	0	24.0999	24.2466	23.7642	23.0605	0	20.7985	24.0696	20.6851	21.1195	23.7093	22.7115	19.3123	8.096728	0.473979	1.40321	23.2104	0.00000	PRKAA1
TRAPPC3	-10.0173	20.723	-2.79878	0.00964704	0.0864025	-2.59109	7	14	27.2915	24.5468	23.8277	25.5709	25.7445	25.9673	26.5306	0	0	0	25.3688	0	18.183	26.6816	26.2296	26.3715	26.0792	26.135	26.3275	25.8924	0	26.5771	26.385	26.3307	26.3633	26.3932	15.3291	25.3463	0.882957	0.0879969	25.8497	26.0233	TRAPPC3
DDX56	-10.6228	17.8687	-2.79488	0.00973609	0.0870481	-2.59816	6	13	23.9603	24.1528	23.4786	24.2595	23.4275	23.5911	0	0	0	0	0	0	25.6721	0	25.1375	25.0319	25.6202	24.7818	25.3305	24.3578	25.5543	25.4489	25.2796	24.6093	23.0447	21.8486	12.1488	22.7716	1.04786	0.289769	10.9243	24.3087	DDX56
PPIE	11.6976	11.9099	2.7855	0.00995349	0.0888371	-2.61513	9	4	0	0	0	0	0	0	25.987	25.8804	26.0713	0	25.8138	0	18.183	0	24.4636	0	24.5499	0	0	23.958	0	25.2525	24.7514	21.048	21.9124	21.787	18.2087	6.511042	0.610809	1.6565	23.3319	0.00000	PPIE
RTCB	-9.08466	21.8053	-2.78022	0.0100777	0.0897896	-2.62466	8	14	24.8726	26.4686	26.754	26.1718	26.0063	27.3038	0	0	0	0	24.2671	24.506	25.3197	26.4056	25.7713	24.2671	26.6848	25.9445	25.7979	26.2069	26.6363	25.4243	25.5369	26.3621	25.2034	25.0265	16.9136	25.9982	0.739565	0.0302238	24.7662	26.0891	RTCB
MRPS33	10.7578	8.01465	2.77526	0.0101958	0.0906847	-2.63362	7	2	0	0	0	0	24.5102	0	0	0	24.8272	23.9977	24.6055	0	18.183	0	0	0	0	0	0	0	21.3898	23.4402	24.4723	0	22.9549	0	13.8073	3.049515	0.885089	2.57432	22.1724	0.00000	MRPS33
CCDC86	11.9372	12.3614	2.75554	0.0106785	0.0948129	-2.66914	9	4	0	0	0	0	0	0	24.4774	0	25.7614	0	24.3933	0	24.4723	24.0073	0	23.2294	24.2177	0	0	0	24.6853	24.7747	25.3903	25.4197	25.9554	24.6122	18.7891	6.851911	0.603607	1.64126	24.6488	0.00000	CCDC86
SGTA	-11.037	18.8069	-2.75247	0.0107555	0.0950698	-2.67467	6	13	26.8163	23.6404	0	26.8408	24.7131	24.3183	0	0	0	0	0	0	26.4974	26.204	26.3196	25.8499	25.6892	26.496	26.0237	25.2034	25.4024	26.1235	25.8839	26.9437	25.8461	24.1667	12.8639	23.9009	1.04557	0.290598	12.0833	25.9368	SGTA
SMPD4	11.7062	10.2976	2.7516	0.0107774	0.0950698	-2.67622	8	3	26.493	23.8506	0	0	0	0	0	0	25.1375	25.1058	24.427	24.7308	18.183	0	0	0	0	0	0	0	21.8097	27.6901	0	0	27.5942	22.717	16.601	4.89476	0.745154	2.01605	23.572	0.00000	SMPD4
VAV1	-10.8747	18.384	-2.75155	0.0107787	0.0950698	-2.67632	6	13	25.1093	26.5622	27.227	0	26.2253	26.7419	0	0	0	0	0	0	18.183	26.6769	26.3249	24.6187	24.7685	24.0719	26.3387	24.795	24.9261	26.4604	24.5611	24.8418	24.3015	25.2505	12.5284	23.4031	1.04527	0.303344	12.1508	25.6673	VAV1
SEC61B	10.7519	8.06424	2.75144	0.0107815	0.0950698	-2.67652	7	2	0	0	0	0	0	0	0	24.5704	0	0	0	0	18.183	0	0	0	0	25.2427	0	0	22.2916	22.3148	24.222	24.1192	24.4299	24.2966	13.8537	3.101834	0.884338	2.58085	22.3032	0.00000	SEC61B
SUMO1	9.89386	18.7015	2.74827	0.0108617	0.0956131	-2.68221	12	8	0	24.7167	24.0804	24.1735	0	23.6035	24.2273	24.554	24.398	24.5041	24.309	23.9319	26.3159	0	0	0	0	25.01	25.0819	24.909	23.8179	23.5459	24.0676	23.2058	24.0073	23.7784	24.0289	14.1351	0.0167643	0.899734	24.0375	23.842	SUMO1
NAA20	10.5046	7.90427	2.74267	0.0110048	0.0967066	-2.69226	7	2	24.6011	0	0	0	0	0	0	0	0	0	0	24.7368	18.183	0	0	0	0	0	0	0	22.5705	22.9865	23.2932	22.1688	23.3175	23.6536	13.5606	3.056008	0.883876	2.57511	22.3697	0.00000	NAA20
BPNT1	-8.99898	21.7465	-2.73894	0.0111013	0.0973882	-2.69896	8	14	25.1578	24.0194	23.8568	23.8197	26.2121	24.1364	26.4396	26.59	0	0	0	0	26.107	27.5667	27.3584	26.9463	27.3808	26.5864	26.9678	26.4833	23.3323	24.3865	25.4573	26.1999	24.8989	25.5067	16.9009	25.8999	0.740418	0.0545862	24.6427	26.3477	BPNT1
PTPN6	10.6276	20.1712	2.73232	0.0112742	0.0986509	-2.71082	12	8	0	0	0	0	0	0	26.114	25.7625	25.5274	24.8674	25.3271	25.3939	27.7866	25.6721	26.6796	25.8804	26.3196	27.2591	26.8135	27.3156	24.5041	26.1855	26.5289	26.0213	26.2089	28.2846	25.8938	15.2662	0.0369611	0.899407	25.8919	25.7762	PTPN6
HSPA1A	-1.58705	25.5073	-2.73123	0.011303	0.0986509	-2.71277	12	14	27.3132	26.5753	27.4902	26.4837	26.9004	26.556	25.5059	25.9158	25.5306	26.0559	24.879	24.6247	25.1285	26.147	26.2364	26.5269	26.6548	24.2278	25.0445	26.0722	24.9314	25.242	23.9299	21.1962	23.6178	24.4036	24.6527	26.2398	0.0535106	0.0341318	24.9052	26.5053	HSPA1A
HSPA1B	-1.58705	25.5073	-2.73123	0.011303	0.0986509	-2.71277	12	14	27.3132	26.5753	27.4902	26.4837	26.9004	26.556	25.5059	25.9158	25.5306	26.0559	24.879	24.6247	25.1285	26.147	26.2364	26.5269	26.6548	24.2278	25.0445	26.0722	24.9314	25.242	23.9299	21.1962	23.6178	24.4036	24.6527	26.2398	0.0535106	0.0341318	24.9052	26.5053	HSPA1B
AIMP1	-10.5095	18.0355	-2.73002	0.0113351	0.0987635	-2.71495	6	13	25.0861	23.9061	25.0942	24.4838	23.6186	0	0	0	0	0	0	0	24.6907	23.822	24.0676	25.5462	25.5954	24.2163	25.3448	24.9321	24.4395	26.0438	24.2653	24.9294	24.6508	24.1893	12.3765	22.886	1.04514	0.289221	12.0946	24.5873	AIMP1
MRPS15	10.007	7.5565	2.7275	0.0114019	0.0991095	-2.71946	7	2	0	0	0	0	0	0	0	0	0	0	24.9852	0	18.183	0	0	0	0	0	22.9473	0	23.1213	22.7081	21.0071	20.6971	21.794	21.0259	12.9449	2.937878	0.887054	2.56177	20.8521	0.00000	MRPS15
NUF2	-11.139	9.91373	-2.72706	0.0114134	0.0991095	-2.72024	2	9	22.9259	0	0	0	0	0	0	0	0	0	0	0	18.183	24.559	24.2595	23.5344	24.1772	24.0114	24.7878	24.3292	23.0355	0	23.9542	0	0	0	3.915807	15.0548	2.33603	0.780765	0.00000	23.2301	NUF2
REEP5	-11.3002	10.0561	-2.72598	0.0114425	0.0991937	-2.72219	2	9	23.6743	0	0	0	24.2939	25.8541	0	0	0	0	0	0	18.183	0	23.9795	25.1416	24.4395	24.1305	0	24.1057	24.0174	23.6389	0	0	0	0	3.971356	15.2716	2.33559	0.781649	0.00000	23.8269	REEP5
VPS4A	11.0241	15.7514	2.72483	0.011473	0.0992911	-2.72423	11	6	0	24.9503	25.9704	0	24.6785	24.9206	24.6978	25.3665	25.37	25.2118	24.1305	25.2042	24.3301	0	24.4373	0	0	0	0	0	22.072	23.3058	22.115	21.4721	21.3042	0	21.6875	10.6634	0.323187	1.19878	23.7181	0.00000	VPS4A
tr|E7EWF7|E7EWF7_HUMAN Uncharacterized protein (Fragment) OS=Homo sapiens PE=4 SV=2	9.42595	19.8124	2.72177	0.0115552	0.0998341	-2.72971	12	9	25.8138	0	23.6138	25.5412	23.8009	26.4875	25.1416	27.3004	26.091	25.4273	23.97	25.087	18.183	0	0	25.525	23.6743	23.8277	0	0	26.3061	22.06	20.7836	25.1035	24.9595	26.4247	24.8879	15.4619	0.0744564	0.783477	25.1225	23.6441	tr|E7EWF7|E7EWF7_HUMAN Uncharacterized protein (Fragment) OS=Homo sapiens PE=4 SV=2
IGHG4	10.4833	7.87144	2.71603	0.0117107	0.101008	-2.73996	7	2	0	24.2786	0	0	0	0	0	25.1265	0	0	0	0	18.183	0	0	0	0	0	0	0	15.7051	24.2595	24.3465	24.536	24.1062	24.1159	13.5163	3.032974	0.901079	2.57233	19.9057	0.00000	IGHG4
GABARAP	-11.522	11.9948	-2.71448	0.0117531	0.101203	-2.74273	3	10	0	23.7262	0	0	24.2466	25.4309	0	0	23.882	0	0	0	18.183	25.8659	25.7979	0	25.6457	25.5298	24.975	22.9764	0	0	22.8688	0	0	22.7375	5.790692	17.3127	1.80966	0.665883	0.00000	23.9864	GABARAP
GTF2B	11.7398	15.3965	2.71347	0.0117809	0.101273	-2.74455	10	6	0	0	0	0	0	0	27.9094	24.7791	28.5673	28.7482	0	24.8767	18.183	24.5683	23.9556	24.03	23.3547	25.602	0	0	24.6578	24.1123	25.3172	25.8868	0	25.76	21.7179	9.978117	0.472516	1.20922	25.097	0.00000	GTF2B
CHMP7	10.1131	7.62985	2.7122	0.0118158	0.101402	-2.74681	7	2	23.2885	0	0	0	0	0	24.5996	0	24.4097	24.5198	0	0	18.183	0	0	0	0	0	0	0	18.4936	18.6232	0	23.0566	23.2021	0	13.0754	2.962251	0.89588	2.56433	18.5584	0.00000	CHMP7
tr|I3L4J1|I3L4J1_HUMAN Uncharacterized protein (Fragment) OS=Homo sapiens PE=1 SV=3	10.9426	15.6971	2.70692	0.0119617	0.102483	-2.75623	11	6	0	24.9503	25.9704	0	24.6785	24.6863	24.6978	25.3665	25.37	25.2118	24.1305	25.2042	24.3301	0	24.4373	0	0	0	0	0	22.072	23.3058	22.115	21.4721	20.1252	0	21.5892	10.6466	0.325311	1.19879	23.7181	0.00000	tr|I3L4J1|I3L4J1_HUMAN Uncharacterized protein (Fragment) OS=Homo sapiens PE=1 SV=3
HLA-DQB1	9.90847	6.31914	2.70156	0.0121118	0.103596	-2.76579	6	1	0	0	0	0	0	0	0	0	0	0	0	0	24.444	0	0	0	0	0	0	0	23.4635	22.9194	23.0508	23.6341	23.6627	23.1233	11.6545	1.745999	1.04463	3.74166	11.4597	0.0000	HLA-DQB1
LTA4H	-1.25086	26.6497	-2.69978	0.0121621	0.103727	-2.76897	12	14	26.5122	27.7754	28.3892	26.5549	27.7918	27.302	25.6998	24.9763	26.1477	26.5306	25.5504	25.7098	27.249	27.4811	27.24	25.5504	27.4274	27.9094	26.6481	27.3477	25.7306	26.6816	26.3701	26.0866	26.4724	25.758	25.9762	27.227	0.0190177	0.0263091	25.9223	27.3248	LTA4H
KPNA5	-11.005	13.4364	-2.69959	0.0121675	0.103727	-2.7693	4	11	23.9542	24.8908	23.8387	23.7294	0	23.9337	0	0	0	0	0	0	18.183	0	24.536	23.6743	23.9305	0	23.7467	24.8019	25.0402	22.4081	21.4355	21.2436	0	0	7.510624	18.5157	1.48209	0.548892	0.0000	23.7927	KPNA5
VASP	10.1331	19.3804	2.69878	0.0121903	0.103749	-2.77074	12	8	0	0	0	0	0	0	24.8385	24.7514	24.616	26.6182	24.3044	24.4838	26.0919	25.3391	26.5122	26.1798	26.6796	25.1898	24.6055	25.2525	25.7732	25.7365	25.6685	21.9473	23.3966	25.9063	24.8367	14.7036	0.050904	0.899466	24.795	24.8976	VASP
TFG	10.6667	9.54984	2.69705	0.0122395	0.103836	-2.77382	8	3	0	0	0	0	0	0	0	23.9732	23.7855	0	23.9207	0	18.183	0	0	0	23.7784	0	0	22.8129	22.8015	18.5995	22.8275	24.8025	0	22.8109	15.2935	4.626736	0.745125	2.00325	22.8062	0.00000	TFG
PSMB3	11.3782	15.0491	2.69699	0.012241	0.103836	-2.77392	10	6	24.036	23.516	23.8792	24.7308	0	0	25.0714	25.8325	25.1578	0	24.3594	0	18.183	0	0	0	0	0	0	22.8212	25.3115	26.2619	26.3249	24.8463	25.2137	25.7306	21.1758	9.797593	0.467857	1.20769	25.1858	0.00000	PSMB3
DDX52	-10.2396	17.6274	-2.69492	0.0123002	0.104006	-2.77762	6	13	24.9184	25.1659	25.4173	25.5088	24.8405	24.7441	0	0	0	0	0	0	18.183	0	23.9469	24.7145	23.8018	23.9293	23.9207	23.8568	24.9474	24.9809	24.9206	22.1091	24.199	24.2083	12.1138	22.3534	1.04626	0.298867	11.0546	24.3307	DDX52
LANCL1	9.63341	18.2748	2.69487	0.0123016	0.104006	-2.77771	12	8	23.0223	25.177	0	0	25.7049	0	25.1898	24.9708	25.6153	25.1439	25.4182	25.5942	24.3845	0	0	24.1682	23.7642	23.2375	0	24.1424	22.7817	18.5561	22.9431	20.5126	23.8378	20.9812	23.4621	13.8286	0.100283	0.900005	24.4043	23.1299	LANCL1
TBL2	11.3879	11.8327	2.69313	0.0123513	0.104204	-2.7808	9	4	23.3807	0	0	0	25.4536	25.0569	26.2884	26.5478	0	27.0872	26.0753	25.8257	18.183	0	0	0	0	0	0	0	18.9986	0	0	23.086	20.7707	20.8961	17.9646	6.576733	0.620245	1.65893	21.9911	0.00000	TBL2
CYB561A3	10.1536	7.71198	2.69263	0.0123656	0.104204	-2.78168	7	2	24.1772	0	0	0	0	0	0	25.3362	0	0	24.7724	25.3197	18.183	0	0	0	0	0	0	0	20.8856	21.5212	0	20.1337	20.1827	0	13.1793	3.025726	0.893235	2.57148	20.1582	0.00000	CYB561A3
ELMO1	2.36791	25.8709	2.68432	0.0126065	0.10606	-2.79647	12	14	24.5005	24.9864	24.7724	27.3786	27.5076	27.1399	25.0467	26.1876	26.1462	26.0512	25.1296	26.1166	18.183	25.5105	23.8	25.4309	23.4582	25.4243	25.1346	23.6648	26.7462	26.8005	29.6211	29.0471	29.2965	29.5612	27.1459	24.778	0.0639277	0.0928798	26.4669	25.0605	ELMO1
CUL1	-8.73908	21.576	-2.68354	0.0126292	0.106077	-2.79785	8	14	26.9562	25.7395	24.8945	25.4908	25.6316	25.0834	0	24.4974	24.226	0	0	0	24.4113	25.7934	25.0569	25.8607	26.318	26.3123	25.0265	25.9569	25.7906	25.5168	25.3448	24.8161	26.2546	25.9981	16.8704	25.6094	0.739353	0.0263676	24.6568	25.6856	CUL1
MRPL16	10.4214	6.68587	2.68208	0.012672	0.106263	-2.80044	6	1	0	0	0	0	0	0	0	0	0	0	0	0	26.2641	0	0	0	0	0	0	0	25.1191	24.6524	24.2595	24.6872	24.6072	24.243	12.2974	1.876005	1.04462	3.74166	12.1215	0.00000	MRPL16
COX6C	-8.67829	21.3568	-2.67392	0.0129139	0.108065	-2.81493	8	14	24.3203	23.8491	24.1877	24.454	26.4765	24.2637	25.6721	25.5942	0	0	0	0	27.4405	27.3263	26.3233	26.7287	26.6001	23.943	23.113	26.0438	24.6187	24.8549	22.7097	25.6283	25.3231	25.8053	16.6839	25.3621	0.740174	0.0579337	24.7368	25.2489	COX6C
SRSF1	8.63208	21.0056	2.67341	0.0129291	0.108065	-2.81583	12	10	24.182	23.9279	26.1448	24.182	23.8842	23.516	24.3203	24.3921	25.7537	25.4024	24.2394	24.0696	18.183	0	0	0	22.9947	25.5804	0	25.7063	27.2339	27.5442	27.1323	24.309	26.5029	26.9437	25.6536	17.0215	0.0530888	0.665347	25.578	23.7001	SRSF1
ITGAL	-11.5518	9.59006	-2.6715	0.0129865	0.108331	-2.81922	2	8	0	0	0	0	0	0	0	0	0	0	0	0	27.3109	25.1035	26.0753	27.0872	26.809	25.7514	26.0919	24.6744	16.8842	0	0	0	23.5539	0	3.369838	14.9217	2.37331	0.899887	0.00000	24.8889	ITGAL
HSP90AA2P	-9.61983	18.4773	-2.67095	0.0130031	0.108331	-2.8202	7	13	23.4496	23.5428	23.8731	24.7351	24.2099	0	0	0	26.009	0	0	0	25.3517	25.8197	26.5377	25.6998	24.5864	23.6899	25.2096	24.1364	21.373	22.0942	22.7709	21.9054	22.6583	22.7585	13.2974	22.9173	0.886702	0.290728	21.6392	24.3982	HSP90AA2P
MRPS11	10.9733	11.5528	2.66662	0.0131339	0.109243	-2.82786	9	4	23.282	0	0	0	24.2115	25.1578	24.9836	24.4383	25.2658	25.132	24.2034	0	18.183	0	0	0	0	0	0	0	18.9195	0	22.2271	21.6654	0	22.7022	17.4614	6.488163	0.611744	1.65693	22.4647	0.00000	MRPS11
GNPNAT1	-10.019	7.04667	-2.66341	0.0132319	0.10988	-2.83356	1	7	22.9888	0	0	0	0	0	0	0	0	0	0	0	18.183	0	24.5026	24.4485	24.2134	0	24.7657	24.2893	0	19.8222	0	0	0	0	1.651852	11.6708	3.4641	1.04669	0	9.09151	GNPNAT1
RPS6KA1	9.20142	19.937	2.66044	0.0133229	0.110458	-2.83881	12	9	23.9355	23.4962	0	0	0	24.3882	25.4887	24.93	25.0051	24.5559	25.5758	25.3903	25.2611	24.3663	23.7357	0	25.1153	0	23.153	26.211	26.1855	26.3685	23.2075	22.2968	26.1535	23.5413	24.8916	15.6902	0.051449	0.775018	25.1977	23.6159	RPS6KA1
RPS27L	8.52747	21.1222	2.65406	0.0135207	0.111916	-2.85008	12	10	0	0	25.4405	24.4191	24.5227	24.6958	24.0462	25.6767	25.5817	25.0627	25.605	25.6998	24.8776	23.7892	0	23.508	23.2496	0	22.9947	23.113	26.7678	26.6676	26.6539	27.0373	25.67	24.098	25.7139	17.1864	0.0380035	0.657596	25.6734	23.3788	RPS27L
SASH3	9.38434	20.2444	2.65215	0.0135804	0.112125	-2.85346	12	9	0	0	25.9445	24.8526	25.4326	25.1497	24.9679	24.2584	25.3115	24.1957	24.2637	24.2034	18.183	27.1196	0	0	25.2427	25.6234	0	25.236	26.6345	26.4988	25.2233	26.3961	25.148	26.4686	25.2975	15.9131	0.0386307	0.783645	25.1856	25.0012	SASH3
TUBB1	-7.6857	22.2817	-2.65182	0.0135909	0.112125	-2.85405	9	14	26.3275	26.3715	26.2709	24.3339	23.8995	23.9603	24.8526	24.5447	24.5515	0	0	24.596	25.132	26.4317	26.6744	26.1211	26.9184	26.7508	26.6182	25.7945	25.9593	0	23.4446	24.6524	25.1621	19.9552	18.1432	25.8289	0.608412	0.0408867	24.5481	26.2992	TUBB1
PLCG1	9.67799	18.4906	2.65116	0.0136114	0.112125	-2.85521	12	8	24.2004	26.1251	27.0067	25.2729	26.4618	25.7289	25.3827	24.4043	25.5196	24.6907	25.1516	24.9279	18.183	0	23.3547	0	0	0	0	0	18.9384	22.7985	24.9261	21.0961	23.4275	23.1581	23.7018	14.0238	0.083777	0.910859	24.5475	20.7689	PLCG1
NOP58	1.45251	25.9223	2.64957	0.0136616	0.112358	-2.85802	12	14	22.8856	25.1058	25.1401	25.0614	25.0942	26.1741	26.7054	26.3743	26.3701	26.1762	26.1211	26.2912	25.3733	25.275	25.8309	25.8488	25.4777	26.1448	25.6669	24.4485	26.3123	25.756	26.227	28.0623	29.8872	26.1702	26.7044	25.2519	0.0430699	0.032799	26.3018	25.3242	NOP58
KIF22	10.6931	11.3394	2.64614	0.0137701	0.113069	-2.86408	9	4	23.0532	0	0	0	0	0	25.0185	25.2525	0	24.8385	0	0	18.183	0	0	0	0	24.3621	24.0602	0	22.9591	21.2712	22.4593	22.4769	20.3746	20.5164	17.0973	6.404176	0.610397	1.65495	21.8653	0.00000	KIF22
OCIAD2	11.0255	11.6845	2.64493	0.0138085	0.113204	-2.86621	9	4	0	0	0	24.3621	24.7969	25	25.4682	26.7027	0	0	0	24.1216	18.183	0	0	0	0	0	0	0	24.2083	24.2134	23.2058	20.2935	21.1421	22.1004	17.6213	6.595859	0.61108	1.65811	22.6531	0.00000	OCIAD2
SLC9A3R1	9.78722	18.8699	2.64377	0.0138455	0.113326	-2.86825	12	8	0	0	0	0	0	0	25.6555	26.1812	26.1087	26.1337	26.4209	25.3058	26.4906	24.8883	24.6429	25.9497	25.1715	25.7214	23.4868	24.5864	21.8948	21.411	24.1216	22.1982	24.6137	19.6338	24.1399	14.3527	0.0948467	0.899997	24.9598	24.0366	SLC9A3R1
PFDN4	-11.1279	10.1515	-2.63833	0.0140202	0.114572	-2.87784	2	9	0	0	24.5922	25.039	25.6202	25.322	0	0	0	0	23.9556	25.9593	18.183	0	0	0	23.013	23.8792	23.8792	24.4974	0	0	0	0	0	0	4.159574	15.2875	2.33775	0.782053	0.0000	23.4461	PFDN4
LPXN	-8.41293	20.7804	-2.63244	0.0142116	0.115952	-2.88822	8	14	24.7474	24.2064	24.1893	25.2348	23.6048	24.5447	0	0	24.2671	24.1537	0	0	18.183	25.6143	26.3105	25.7848	24.893	26.1718	26.0313	25.7696	24.2177	21.2053	24.8767	24.8221	25.5589	25.9025	16.2503	24.6633	0.741879	0.0827858	24.1857	25.0639	LPXN
AKR1B15	-9.99903	17.5729	-2.62802	0.0143567	0.11695	-2.89599	6	13	24.9065	25.1921	24.9003	0	23.401	23.7213	24.6083	24.4669	24.7696	0	25.2693	0	18.183	24.199	24.2796	24.5213	24.5005	24.2466	24.4865	24.0925	23.2323	0	0	0	23.9198	0	12.1888	22.1879	1.04521	0.29799	11.6162	24.2631	AKR1B15
SNX5	-9.01099	22.4547	-2.62603	0.0144227	0.117301	-2.89949	8	14	27.8351	26.2619	26.7492	26.5655	26.7177	26.501	0	28.3566	24.8004	0	0	0	31.2573	24.893	25.0781	26.2253	25.3883	26.5802	26.0418	26.496	28.5168	28.2736	26.0792	25.184	24.8085	25.2123	17.6026	26.6136	0.742492	0.0575879	24.9962	26.4985	SNX5
LSM8	11.1667	13.9478	2.61971	0.0146335	0.118255	-2.91059	10	5	25.494	0	0	24.6633	0	0	25.591	26.4842	25.901	0	26.1702	26.248	25.5897	0	0	0	0	0	24.5279	22.8399	21.1562	23.4389	22.4812	20.5932	0	21.463	19.9606	8.793913	0.479348	1.39403	22.96	0.00000	LSM8
KRT18	-11.9301	12.8595	-2.61634	0.0147473	0.118255	-2.91651	3	10	24.1698	24.3465	24.0676	0	0	0	26.213	0	0	0	0	0	27.0904	26.3307	26.7653	26.6796	26.2069	25.8727	0	25.591	0	0	0	25.3226	0	25.6917	6.435606	18.3657	1.80931	0.658336	0.00000	24.9687	KRT18
KRT31	-11.9301	12.8595	-2.61634	0.0147473	0.118255	-2.91651	3	10	24.1698	24.3465	24.0676	0	0	0	26.213	0	0	0	0	0	27.0904	26.3307	26.7653	26.6796	26.2069	25.8727	0	25.591	0	0	0	25.3226	0	25.6917	6.435606	18.3657	1.80931	0.658336	0.00000	24.9687	KRT31
KRT32	-11.9301	12.8595	-2.61634	0.0147473	0.118255	-2.91651	3	10	24.1698	24.3465	24.0676	0	0	0	26.213	0	0	0	0	0	27.0904	26.3307	26.7653	26.6796	26.2069	25.8727	0	25.591	0	0	0	25.3226	0	25.6917	6.435606	18.3657	1.80931	0.658336	0.00000	24.9687	KRT32
KRT33B	-11.9301	12.8595	-2.61634	0.0147473	0.118255	-2.91651	3	10	24.1698	24.3465	24.0676	0	0	0	26.213	0	0	0	0	0	27.0904	26.3307	26.7653	26.6796	26.2069	25.8727	0	25.591	0	0	0	25.3226	0	25.6917	6.435606	18.3657	1.80931	0.658336	0.00000	24.9687	KRT33B
KRT35	-11.9301	12.8595	-2.61634	0.0147473	0.118255	-2.91651	3	10	24.1698	24.3465	24.0676	0	0	0	26.213	0	0	0	0	0	27.0904	26.3307	26.7653	26.6796	26.2069	25.8727	0	25.591	0	0	0	25.3226	0	25.6917	6.435606	18.3657	1.80931	0.658336	0.00000	24.9687	KRT35
KRT36	-11.9301	12.8595	-2.61634	0.0147473	0.118255	-2.91651	3	10	24.1698	24.3465	24.0676	0	0	0	26.213	0	0	0	0	0	27.0904	26.3307	26.7653	26.6796	26.2069	25.8727	0	25.591	0	0	0	25.3226	0	25.6917	6.435606	18.3657	1.80931	0.658336	0.00000	24.9687	KRT36
KRT37	-11.9301	12.8595	-2.61634	0.0147473	0.118255	-2.91651	3	10	24.1698	24.3465	24.0676	0	0	0	26.213	0	0	0	0	0	27.0904	26.3307	26.7653	26.6796	26.2069	25.8727	0	25.591	0	0	0	25.3226	0	25.6917	6.435606	18.3657	1.80931	0.658336	0.00000	24.9687	KRT37
KRT38	-11.9301	12.8595	-2.61634	0.0147473	0.118255	-2.91651	3	10	24.1698	24.3465	24.0676	0	0	0	26.213	0	0	0	0	0	27.0904	26.3307	26.7653	26.6796	26.2069	25.8727	0	25.591	0	0	0	25.3226	0	25.6917	6.435606	18.3657	1.80931	0.658336	0.00000	24.9687	KRT38
ERO1A	-9.71198	18.968	-2.61269	0.0148711	0.119061	-2.9229	7	13	24.5847	24.7351	24.6997	25.6129	27.2749	0	0	24.3578	0	0	0	0	24.5198	24.0999	23.9127	25.8673	23.2253	27.0008	26.4274	26.345	23.8977	25.901	23.3983	23.6404	20.3975	23.2686	13.7384	23.4504	0.887184	0.292405	21.833	24.7174	ERO1A
PSPH	-10.5781	15.6158	-2.60792	0.0150348	0.120083	-2.93127	5	12	25.3797	23.6695	25.8161	25.6721	23.7138	0	0	0	24.2837	0	24.1471	0	18.183	0	23.7379	24.6701	24.6853	24.7077	23.5266	23.2098	0	23.7602	0	23.3807	23.4662	0	9.919835	20.498	1.23607	0.43312	0.00000	23.7259	PSPH
RHOT1	-10.1706	7.27693	-2.60761	0.0150454	0.120083	-2.93181	1	7	25.2658	25.7112	0	0	0	0	0	0	0	0	0	0	18.183	24.7969	0	0	24.163	24.2859	25.1887	0	0	0	0	0	0	21.6056	1.800467	11.971	3.4641	1.04817	0	9.09151	RHOT1
HARS2	10.5009	17.014	2.60406	0.0151685	0.120877	-2.93803	11	7	0	0	0	24.7428	23.4558	24.1833	25.8227	24.9338	26.3359	24.8989	25.4243	25.184	25.314	0	24.243	0	0	23.9469	0	24.4574	23.5861	24.7229	23.9813	22.4185	0	24.7109	22.6683	12.1674	0.3182	1.03827	24.8109	11.7279	HARS2
RPS29	9.93922	16.0083	2.59581	0.0154578	0.122992	-2.95246	11	7	0	0	0	0	23.7642	24.5864	23.9965	24.0542	23.7652	23.8752	24.0602	23.9469	18.183	23.7236	23.437	23.3005	22.8992	0	0	0	17.8897	0	23.7602	23.0907	24.2653	23.6186	21.3602	11.421	0.325239	1.04538	23.8202	9.091509	RPS29
GFPT2	10.7262	8.47111	2.59367	0.0155336	0.123071	-2.9562	7	2	0	0	0	0	0	0	0	0	23.9653	0	0	0	24.9971	0	24.291	0	0	0	0	0	23.7879	24.1471	25.7514	25.2998	24.5704	23.4389	14.2467	3.520575	0.883803	2.54226	23.6134	0.00000	GFPT2
OSGEP	10.2078	16.3563	2.59348	0.0155404	0.123071	-2.95653	11	7	23.5387	25.8089	0	0	0	0	25.9933	25.7365	26.0313	24.2337	26.5802	27.1452	18.183	24.1717	0	0	24.4319	0	23.352	23.5442	21.1477	20.2251	0	22.2551	21.9644	20.9219	21.8529	11.645	0.33441	1.04717	23.2444	9.091509	OSGEP
SETSIP	8.84983	19.3944	2.593	0.0155575	0.123071	-2.95737	12	9	0	0	24.2568	24.9395	26.4274	25.4671	24.8483	26.1403	25.5981	26.0634	24.4157	24.6088	18.183	24.1091	0	0	22.9013	24.2177	23.8358	0	23.1059	22.9591	22.0623	22.3658	23.083	24.6652	24.1597	15.3098	0.0584576	0.782733	24.5122	23.3686	SETSIP
NXF1	10.2769	16.6004	2.59282	0.0155637	0.123071	-2.95768	11	7	0	0	0	0	23.4389	0	25.3044	23.9556	24.8463	24.8549	0	24.9656	18.183	25.6295	0	24.4173	25.0819	23.1613	0	26.0888	24.2772	22.2606	23.5122	22.3865	25.1176	24.1285	22.1341	11.8572	0.318159	1.04893	24.2029	9.091509	NXF1
PABPN1L	-10.9532	11.913	-2.58867	0.015712	0.124052	-2.96492	3	10	23.4056	0	0	24.0174	23.9447	24.5484	0	24.1123	23.8773	24.1918	0	0	24.3621	0	23.4044	0	23.03	23.6095	23.4786	23.7561	0	0	0	0	0	0	6.015119	16.9683	1.80911	0.656731	0.0000	23.4421	PABPN1L
ACACA	-8.67433	21.7497	-2.58385	0.0158861	0.125172	-2.97333	8	14	26.5249	27.7827	27.8095	27.1422	27.227	26.6345	25.0067	24.9164	0	0	0	0	18.183	25.7365	25.321	24.494	25.8121	25.7021	26.0264	26.1495	25.996	25.4105	25.6669	24.8767	26.3275	26.7462	17.0789	25.7533	0.739262	0.0921023	24.9616	26.0879	ACACA
SEC13	10.2416	18.1806	2.5834	0.0159026	0.125172	-2.97413	11	8	23.3031	0	0	0	0	0	26.3159	26.182	27.1791	26.0753	0	25.9356	18.183	0	24.903	24.6729	24.4957	24.1747	25.5024	23.1164	26.0237	25.3688	25.8972	25.8477	25.8673	23.6511	23.6953	13.4537	0.316777	0.90748	25.9164	20.6497	SEC13
C20orf27	-10.2921	7.4321	-2.57667	0.0161488	0.12689	-2.98585	1	7	24.1937	26.2992	24.9708	25.4405	25.9802	25.4851	0	0	0	0	0	0	18.183	0	0	0	0	0	0	0	0	0	0	0	0	22.6821	1.890175	12.1823	3.4641	1.04951	0	9.09151	C20orf27
EEF1E1-BLOC1S5	-7.8833	22.94	-2.57608	0.0161703	0.12689	-2.98687	9	14	27.904	27.8226	28.4809	28.021	28.399	24.9971	0	24.5623	24.5946	24.903	0	0	18.183	25.8382	27.1937	27.2974	26.8243	27.317	26.3672	27.4524	25.9569	25.9546	25.9643	25.9295	26.161	20.3153	18.6951	26.5784	0.608868	0.0979803	24.7488	27.3072	EEF1E1-BLOC1S5
CRMP1	8.05486	20.3705	2.57056	0.0163752	0.128302	-2.99648	12	10	22.9556	23.8842	23.4318	0	23.587	23.73	24.8308	24.771	24.7229	24.5922	25.2595	25.6654	18.183	0	0	23.8643	24.5252	25.1153	23.8643	0	24.1735	23.9813	24.2807	24.1918	24.9184	25.1058	24.7078	16.6529	0.0201209	0.663133	24.747	23.5094	CRMP1
SAFB	-7.70214	23.1431	-2.5685	0.0164522	0.128495	-3.00006	9	14	27.0194	26.8228	27.6187	26.7087	27.0872	26.7145	25.9356	25.0452	0	23.9337	0	0	26.5987	26.6001	26.4875	26.5467	26.7475	26.6515	26.1418	26.0264	25.913	25.5638	25.9213	23.7983	26.493	25.3461	18.9958	26.698	0.60445	0.0145812	25.1956	26.6801	SAFB
SFXN4	-9.98428	7.23957	-2.56765	0.016484	0.128495	-3.00153	1	7	24.7906	24.7867	23.9603	24.5748	24.7295	24.8429	0	0	0	0	0	0	18.183	0	0	0	0	0	0	0	0	0	0	22.361	0	0	1.86342	11.8477	3.4641	1.04721	0	9.09151	SFXN4
SAE1	1.36308	26.3002	2.56759	0.0164865	0.128495	-3.00164	12	14	25.5989	27.1653	25.381	25.4218	24.7867	26.0944	26.783	27.3525	26.9537	27.3786	26.3123	26.6539	27.5562	23.6695	26.5802	24.903	24.8978	27.3263	25.2922	24.7214	27.1791	26.3105	27.1072	28.196	27.7356	26.4472	27.0341	25.6711	0.0214286	0.0441573	27.0305	25.4014	SAE1
ARPC1A	9.5946	7.5791	2.56723	0.0165	0.128495	-3.00227	7	2	0	25.9285	0	0	0	0	0	0	0	0	0	24.4436	18.183	0	0	0	0	0	0	0	19.802	21.6604	21.6246	21.2097	21.0577	23.1472	12.7454	3.150825	0.887076	2.58727	20.4299	0.00000	ARPC1A
MRPS31	10.74	14.8034	2.56334	0.0166467	0.12944	-3.00902	10	6	23.9514	24.0888	24.66	0	0	0	24.0285	0	24.2653	24.202	23.9109	0	18.183	0	0	0	0	24.0242	0	22.9431	25.3231	25.3337	25.4265	25.4812	24.2451	24.8208	20.5864	9.84646	0.467939	1.20788	24.2552	0.00000	MRPS31
OAT	-10.1285	18.1439	-2.55588	0.0169316	0.131457	-3.02196	6	13	25.6757	26.0334	26.2392	26.4004	25.9269	26.1664	0	0	0	0	0	0	18.183	24.2466	24.9693	0	23.6762	25.3271	22.9698	23.6464	25.8138	26.0634	25.8781	24.8556	25.4265	24.2441	12.6901	22.8186	1.04513	0.302762	12.122	25.1482	OAT
PTPN2	10.0475	9.40122	2.55152	0.0171004	0.132567	-3.02953	8	3	0	0	0	24.6693	0	0	0	24.6382	24.4414	0	0	0	18.183	0	0	0	0	0	0	23.8424	22.4288	20.9363	21.2644	22.21	20.869	20.949	14.8114	4.763904	0.743255	2.00829	20.9427	0.00000	PTPN2
MRPL48	-9.85833	16.0225	-2.54971	0.0171709	0.132912	-3.03266	6	12	24.1801	24.3949	23.7169	23.7561	23.9439	0	0	0	0	0	0	0	18.183	24.9918	23.8133	25.1975	0	25.4618	24.8608	25.5149	20.8779	17.4094	22.2743	24.0114	22.2061	21.7908	10.7142	20.5725	1.05374	0.432531	8.704715	24.062	MRPL48
ARGLU1	10.7144	8.57607	2.5459	0.0173201	0.133789	-3.03926	7	2	0	0	0	0	0	0	0	25.8227	25.6509	25.5088	25.7696	0	24.454	26.3792	0	0	0	0	0	0	0	0	22.3306	0	23.4402	23.6218	14.3454	3.630946	0.885794	2.54408	22.8854	0.0000	ARGLU1
HBS1L	-10.4081	7.58786	-2.54549	0.0173362	0.133789	-3.03997	1	7	0	0	0	0	0	0	0	0	0	0	0	0	18.183	25.6943	25.414	26.8933	25.0297	25.7754	0	26.493	0	23.8018	0	0	0	0	1.983479	12.3916	3.4641	1.05051	0	9.09151	HBS1L
TXNDC17	-7.93155	20.205	-2.54478	0.0173643	0.133804	-3.0412	8	14	25.7333	24.9436	23.4738	24.2354	23.6511	24.598	24.7514	0	0	23.9234	0	0	18.183	24.3554	24.4319	24.5559	22.9516	24.6011	23.9556	24.4501	24.291	25.0129	24.1141	23.1233	21.8695	24.1243	15.9342	23.8657	0.740229	0.0740286	23.5234	24.3937	TXNDC17
SRSF2	8.56778	21.5394	2.54318	0.0174271	0.133868	-3.04395	12	10	0	23.8691	24.4436	24.5499	24.6633	25.3362	27.2862	27.3263	26.3813	26.2961	31.5991	31.329	24.5432	0	24.0828	24.6271	0	0	25.9842	24.0909	20.4993	24.3465	23.9257	25.6234	24.5041	24.7167	26.1528	17.585	0.117817	0.657003	25.9597	24.2673	SRSF2
IGHV3OR16-9	9.47956	5.67397	2.54215	0.0174681	0.133868	-3.04574	5	1	0	0	0	0	0	0	25.37	25.4999	25.6457	0	26.5122	26.3123	18.183	0	0	0	0	0	0	0	0	0	0	0	0	0	10.7784	1.298787	1.23616	3.74166	0	0	IGHV3OR16-9
IGHV3-72	9.47647	5.67254	2.54193	0.0174769	0.133868	-3.04613	5	1	0	0	0	0	0	0	25.37	25.4628	25.6457	0	26.5122	26.3123	18.183	0	0	0	0	0	0	0	0	0	0	0	0	0	10.7753	1.298787	1.23617	3.74166	0	0	IGHV3-72
sp|P01777|HV316_HUMAN Ig heavy chain V-III region TEI OS=Homo sapiens PE=1 SV=1	9.47647	5.67254	2.54193	0.0174769	0.133868	-3.04613	5	1	0	0	0	0	0	0	25.37	25.4628	25.6457	0	26.5122	26.3123	18.183	0	0	0	0	0	0	0	0	0	0	0	0	0	10.7753	1.298787	1.23617	3.74166	0	0	sp|P01777|HV316_HUMAN Ig heavy chain V-III region TEI OS=Homo sapiens PE=1 SV=1
UBA3	7.51114	22.3304	2.53787	0.0176383	0.134759	-3.05313	12	11	25.3412	23.9412	23.8445	24.6853	0	0	25.723	26.1428	25.619	25.4851	25.986	25.6547	18.183	25.661	24.1123	24.3567	23.9257	0	24.9955	25.0452	26.3275	27.8095	24.4485	27.6422	27.7798	27.8799	26.3748	18.8637	0.0429687	0.550087	26.0644	24.0268	UBA3
C9orf78	-9.93832	7.27481	-2.53769	0.0176457	0.134759	-3.05345	1	7	0	0	0	0	0	0	0	0	0	0	0	0	18.183	25.2729	0	25.0638	24.8099	24.559	24.0902	24.0853	23.0809	0	0	0	0	0	1.923408	11.8617	3.4641	1.04746	0	9.09151	C9orf78
DCAKD	-8.82194	4.75027	-2.53633	0.0177	0.134973	-3.05579	0	5	0	0	0	0	0	0	0	0	0	0	0	0	25.2888	25.2187	24.727	0	0	24.4782	23.7944	0	0	0	0	0	0	0	0	8.82194	0	1.39281	0	0	DCAKD
KIN27	9.39053	5.63288	2.53487	0.0177589	0.135166	-3.05832	5	1	0	0	0	0	0	0	0	0	0	0	0	0	18.183	0	0	0	0	0	0	0	25.2525	25.3864	26.6489	0	24.4793	26.5046	10.6893	1.298787	1.2369	3.74166	0	0	KIN27
HVCN1	-8.41246	4.52979	-2.53439	0.0177781	0.135166	-3.05915	0	5	0	0	0	0	0	0	0	0	0	0	0	0	24.5343	23.8578	0	23.4206	0	0	22.8306	23.1312	0	0	0	0	0	0	0	8.41246	0	1.39298	0	0	HVCN1
MOB3A	-8.54339	4.60028	-2.53257	0.0178514	0.135482	-3.06228	0	5	0	0	0	0	0	0	0	0	0	0	0	0	25.836	24.1877	23.2201	0	0	23.1971	23.1665	0	0	0	0	0	0	0	0	8.54339	0	1.3943	0	0	MOB3A
UBE2T	-9.0963	4.89801	-2.53174	0.0178853	0.135482	-3.06372	0	5	22.9678	0	0	0	26.77	26.7525	0	0	0	0	0	0	26.2352	0	0	24.6228	0	0	0	0	0	0	0	0	0	0	0	9.0963	0	1.39592	0	0	UBE2T
UQCRC2	9.01002	20.3531	2.5314	0.0178989	0.135482	-3.0643	12	9	0	0	0	0	23.6677	0	24.7428	25.1755	24.7747	24.9474	24.2099	24.5468	25.2548	24.0242	26.496	25.5724	23.8148	26.5921	26.2245	25.0781	25.3077	24.5409	25.6574	25.638	26.0568	26.8576	25.2046	16.1946	0.0297615	0.775475	25.0614	23.9195	UQCRC2
GNPDA1	10.8357	13.829	2.53071	0.0179271	0.135496	-3.0655	10	5	26.3408	0	27.112	27.2233	24.732	0	25.0781	24.3641	0	24.1424	23.9305	0	18.183	0	0	0	0	0	0	0	21.2277	22.5049	20.9058	26.6228	21.1491	26.0382	19.6636	8.827942	0.476653	1.41247	23.2177	0.0000	GNPDA1
SLTM	9.18144	20.7689	2.52428	0.0181896	0.136337	-3.07658	12	9	25.4014	0	0	0	0	0	26.248	25.9648	24.536	24.5484	24.1192	24.598	26.6968	25.3711	25.6474	25.76	25.9329	25.2011	25.9612	25.466	25.0162	25.8821	28.4228	25.148	25.8072	28.2617	25.7127	16.5313	0.054442	0.773787	25.4776	25.3862	SLTM
CELF2	9.26901	5.57679	2.52417	0.0181944	0.136337	-3.07677	5	1	0	0	0	0	0	0	0	0	24.6693	24.7818	24.8325	24.7382	18.183	0	0	0	0	0	0	0	0	27.7918	0	0	0	0	10.5678	1.298787	1.23826	3.74166	0	0	CELF2
CCDC91	9.18132	5.53632	2.52202	0.0182831	0.136337	-3.08048	5	1	0	0	0	0	0	0	0	25.4489	24.8963	24.771	25.4024	25.2427	18.183	0	0	0	0	0	0	0	0	0	0	0	0	0	10.4801	1.298787	1.23595	3.74166	0	0	CCDC91
IMPA2	9.14706	5.52051	2.51967	0.0183803	0.136337	-3.08451	5	1	0	0	0	0	0	0	24.9454	25.1538	0	24.7685	25.381	25.1015	18.183	0	0	0	0	0	0	0	0	0	0	0	0	0	10.4458	1.298787	1.2359	3.74166	0	0	IMPA2
PPHLN1	8.86877	5.93084	2.51854	0.0184273	0.136337	-3.08646	6	1	0	0	0	0	0	0	0	0	0	0	0	23.943	25.7259	0	0	0	0	0	0	0	17.8239	21.1394	21.2097	23.1164	21.2436	0	10.7063	1.837561	1.05291	3.74166	8.91196	0	PPHLN1
EIF4A3	1.06832	26.9879	2.51635	0.0185186	0.136337	-3.09022	12	14	26.5921	27.0373	26.5377	26.5046	26.0418	26.4332	27.586	27.0499	27.3584	26.7308	27.2132	27.4333	26.1774	26.8605	26.1177	26.7027	26.6377	26.3621	26.9184	26.0046	27.8896	28.1354	28.3388	27.5286	27.9231	27.571	27.5632	26.4948	0.0166059	0.012352	27.5498	26.5212	EIF4A3
GPALPP1	-8.02764	4.32258	-2.51608	0.0185301	0.136337	-3.09069	0	5	0	0	0	0	0	0	0	0	0	0	0	0	18.183	0	0	0	23.6464	23.5566	23.1004	23.9006	0	0	0	0	0	0	0	8.02764	0	1.40228	0	0	GPALPP1
RAD18	-8.01076	4.31349	-2.51597	0.0185347	0.136337	-3.09088	0	5	0	0	0	0	0	0	0	0	0	0	0	0	18.183	0	23.9207	23.9439	0	23.083	23.02	0	0	0	0	0	0	0	0	8.01076	0	1.40229	0	0	RAD18
MKKS	-8.10131	4.36225	-2.51525	0.018565	0.136337	-3.09213	0	5	23.6341	23.9965	23.6609	23.9439	0	0	0	0	0	0	0	0	18.183	0	0	0	0	0	0	0	0	0	0	0	0	0	0	8.10131	0	1.40295	0	0	MKKS
tr|H3BRB1|H3BRB1_HUMAN Uncharacterized protein OS=Homo sapiens PE=4 SV=1	-8.11747	4.37094	-2.51493	0.0185783	0.136337	-3.09267	0	5	0	0	23.4876	23.8831	24.1528	23.938	0	0	0	0	0	0	18.183	0	0	0	0	0	0	0	0	0	0	0	0	0	0	8.11747	0	1.40317	0	0	tr|H3BRB1|H3BRB1_HUMAN Uncharacterized protein OS=Homo sapiens PE=4 SV=1
SKA3	-8.14396	4.38521	-2.51448	0.018597	0.136337	-3.09344	0	5	0	0	0	0	0	0	0	0	0	0	0	0	18.183	0	23.4982	0	24.2549	24.1364	23.943	0	0	0	0	0	0	0	0	8.14396	0	1.40349	0	0	SKA3
KCNAB2	-8.12995	4.37767	-2.51389	0.018622	0.136337	-3.09446	0	5	24.8649	0	0	23.6048	0	0	0	0	0	0	0	0	18.183	0	0	23.8964	0	0	23.2702	0	0	0	0	0	0	0	0	8.12995	0	1.40379	0	0	KCNAB2
NEK6	-8.21396	4.4229	-2.51332	0.0186461	0.136337	-3.09544	0	5	0	0	0	0	0	0	0	0	0	0	0	0	18.183	0	0	23.8792	0	23.9813	24.1159	24.8359	0	0	0	0	0	0	0	8.21396	0	1.40434	0	0	NEK6
RWDD4	-8.21821	4.42519	-2.51325	0.0186488	0.136337	-3.09556	0	5	24.8703	0	0	23.9837	0	24.0267	0	0	0	0	0	0	18.183	0	0	23.9912	0	0	0	0	0	0	0	0	0	0	0	8.21821	0	1.40438	0	0	RWDD4
KDM3B	9.14512	5.51961	2.51323	0.0186496	0.136337	-3.09559	5	1	0	0	0	0	0	0	24.7056	0	0	0	0	0	18.183	0	0	0	0	0	0	0	26.7717	0	0	22.4058	25.494	25.9497	10.4439	1.298787	1.23956	3.74166	0	0	KDM3B
MAPK1IP1L	-8.25196	4.44336	-2.51299	0.0186599	0.136337	-3.09601	0	5	0	0	0	0	0	0	0	0	0	0	0	0	18.183	0	24.6827	24.4395	24.1937	0	0	24.0285	0	0	0	0	0	0	0	8.25196	0	1.40462	0	0	MAPK1IP1L
PCYOX1	-8.20402	4.41755	-2.51285	0.0186657	0.136337	-3.09624	0	5	23.1516	0	24.3675	24.5332	24.6209	0	0	0	0	0	0	0	18.183	0	0	0	0	0	0	0	0	0	0	0	0	0	0	8.20402	0	1.40457	0	0	PCYOX1
STOM	-8.24528	4.43977	-2.51261	0.0186759	0.136337	-3.09666	0	5	23.5369	0	24.4685	24.3993	24.8463	0	0	0	0	0	0	0	18.183	0	0	0	0	0	0	0	0	0	0	0	0	0	0	8.24528	0	1.40482	0	0	STOM
BIN1	-8.30867	4.4739	-2.51198	0.0187026	0.136337	-3.09775	0	5	24.6588	24.6371	24.8883	23.9542	0	0	0	0	0	0	0	0	18.183	0	0	0	0	0	0	0	0	0	0	0	0	0	0	8.30867	0	1.40534	0	0	BIN1
MCU	-8.29995	4.46921	-2.5118	0.0187099	0.136337	-3.09804	0	5	0	0	0	0	0	24.8099	0	0	0	0	0	0	18.183	0	0	23.7969	0	0	24.3554	25.0541	0	0	0	0	0	0	0	8.29995	0	1.40541	0	0	MCU
TWF1	-8.25234	4.44357	-2.51094	0.0187466	0.136337	-3.09953	0	5	0	0	0	0	0	0	0	0	0	0	0	0	18.183	25.7537	0	24.3873	23.4402	23.7687	0	0	0	0	0	0	0	0	0	8.25235	0	1.40579	0	0	TWF1
EXOC3	9.02482	5.46409	2.51067	0.018758	0.136337	-3.1	5	1	0	0	0	0	0	0	24.3865	25.0185	0	24.5499	24.6701	25.2583	18.183	0	0	0	0	0	0	0	0	0	0	0	0	0	10.3236	1.298787	1.236	3.74166	0	0	EXOC3
HIBADH	-8.37269	4.50837	-2.51018	0.0187786	0.136337	-3.10083	0	5	23.7855	25.5973	0	24.6958	24.9559	0	0	0	0	0	0	0	18.183	0	0	0	0	0	0	0	0	0	0	0	0	0	0	8.37269	0	1.40651	0	0	HIBADH
MAP4K2	-8.45425	4.55229	-2.50985	0.0187928	0.136337	-3.10141	0	5	0	0	24.771	24.91	24.9617	25.5337	0	0	0	0	0	0	18.183	0	0	0	0	0	0	0	0	0	0	0	0	0	0	8.45425	0	1.4069	0	0	MAP4K2
ESYT2	-8.45699	4.55376	-2.50878	0.0188379	0.136337	-3.10323	0	5	0	25.2758	24.4757	0	26.0713	24.3921	0	0	0	0	0	0	18.183	0	0	0	0	0	0	0	0	0	0	0	0	0	0	8.45699	0	1.40751	0	0	ESYT2
ALB	9.39936	20.9446	2.50864	0.0188438	0.136337	-3.10347	12	9	26.3233	27.526	27.4119	27.6959	27.9443	29.1892	27.7214	28.3699	27.7866	27.9897	28.003	27.8146	18.183	0	0	0	24.1957	0	0	24.0207	24.6228	23.6899	24.2637	22.9651	24.4851	24.3578	26.0058	16.6064	0.0798939	0.789426	26.1721	24.1082	ALB
ANKHD1	-8.5585	4.60842	-2.50819	0.018863	0.136337	-3.10425	0	5	0	0	0	0	0	0	0	0	0	0	0	0	18.183	0	0	25.8001	25.2278	25.5557	0	25.0522	0	0	0	0	0	0	0	8.5585	0	1.40808	0	0	ANKHD1
MDC1	-8.46667	4.55897	-2.50796	0.0188727	0.136337	-3.10464	0	5	0	0	0	0	0	0	0	0	0	0	0	0	18.183	0	0	24.8844	25.3337	23.8929	26.2392	0	0	0	0	0	0	0	0	8.46667	0	1.408	0	0	MDC1
HBA1	9.38465	18.723	2.50707	0.0189107	0.136337	-3.10617	12	8	25.735	26.5235	26.4842	27.0904	25.8659	26.8605	25.8821	24.6578	26.0418	25.1982	25.1237	24.7873	18.183	0	0	0	0	0	24.7403	0	22.8453	18.9436	22.4761	22.7611	23.4934	23.1049	23.7763	14.3916	0.0828434	0.911012	24.0756	21.4617	HBA1
SLC12A2	-8.46274	4.55686	-2.50695	0.0189158	0.136337	-3.10637	0	5	24.3691	0	24.4299	24.6011	26.8953	0	0	0	0	0	0	0	18.183	0	0	0	0	0	0	0	0	0	0	0	0	0	0	8.46274	0	1.40856	0	0	SLC12A2
NPEPPSL1	9.16825	20.8744	2.50633	0.0189425	0.136337	-3.10744	12	9	22.7863	26.0222	26.1812	25.4209	26.3029	25.6429	25.7275	26.5699	26.135	26.4906	26.1552	26.5945	26.194	0	0	0	0	27.2163	27.2339	0	26.2884	24.9595	25.8089	24.5499	24.8057	25.6488	25.8112	16.6429	0.0273012	0.775974	25.9719	25.5319	NPEPPSL1
MACROD1	-8.43545	4.54217	-2.50528	0.0189873	0.136337	-3.10924	0	5	22.949	24.4838	26.2429	0	26.2376	0	0	0	0	0	0	0	18.183	0	0	0	0	0	0	0	0	0	0	0	0	0	0	8.43545	0	1.40945	0	0	MACROD1
FAM213A	8.92742	5.41913	2.50303	0.019084	0.136337	-3.11311	5	1	0	0	0	0	0	0	23.9988	24.3183	24.5005	24.4191	25.4777	0	18.183	0	0	0	0	0	0	0	0	0	0	0	0	0	10.2262	1.298787	1.23626	3.74166	0	0	FAM213A
GTF3C1	8.96332	5.4357	2.50231	0.0191151	0.136337	-3.11435	5	1	0	0	0	0	0	0	0	0	0	0	0	0	18.183	0	0	0	0	0	0	0	23.8948	22.6965	0	25.1822	25.4243	25.9475	10.2621	1.298787	1.23825	3.74166	0	0	GTF3C1
TPI1	-1.99726	28.2194	-2.50187	0.0191338	0.136337	-3.11509	12	14	27.2901	27.5076	27.5038	27.7469	28.0623	27.0194	26.3233	28.1411	27.7754	28.6822	24.6578	24.4652	31.2087	31.5991	30.4516	31.2573	31.329	26.9704	29.7933	30.2371	25.8763	25.4433	29.2965	26.8433	28.9532	29.2695	27.1439	29.1412	0.0655305	0.0631474	27.3093	28.9278	TPI1
EML3	-8.75509	4.71428	-2.50133	0.019157	0.136337	-3.11601	0	5	23.972	0	26.6744	26.6345	0	27.1072	0	0	0	0	0	0	18.183	0	0	0	0	0	0	0	0	0	0	0	0	0	0	8.75509	0	1.41242	0	0	EML3
MAPK8IP3	-8.59025	4.62552	-2.50121	0.0191623	0.136337	-3.11622	0	5	27.1527	26.3438	0	0	25.6998	0	0	0	0	0	0	0	18.183	0	0	0	0	0	0	22.8842	0	0	0	0	0	0	0	8.59025	0	1.41213	0	0	MAPK8IP3
TMED8	-8.50119	4.57756	-2.5007	0.0191845	0.136337	-3.1171	0	5	28.155	24.844	0	24.5877	0	0	0	0	0	0	0	0	18.183	0	0	0	23.2469	0	0	0	0	0	0	0	0	0	0	8.50119	0	1.41222	0	0	TMED8
IGHV3-7	8.89389	5.40366	2.50039	0.0191977	0.136337	-3.11763	5	1	0	0	0	0	0	0	0	24.1927	23.8237	24.0966	25.1849	25.0143	18.183	0	0	0	0	0	0	0	0	0	0	0	0	0	10.1927	1.298787	1.23634	3.74166	0	0	IGHV3-7
KCTD12	9.19968	5.54479	2.50014	0.0192085	0.136337	-3.11806	5	1	0	0	0	0	0	0	0	0	0	0	0	0	18.183	0	0	0	0	0	0	0	27.7311	23.3237	0	27.5442	20.4443	26.9383	10.4985	1.298787	1.24946	3.74166	0	0	KCTD12
CHMP4BP1	-8.78155	4.72853	-2.49902	0.0192572	0.136337	-3.11998	0	5	23.7905	0	0	0	0	0	0	0	0	0	0	0	18.183	27.7496	0	26.0213	0	27.1973	0	0	0	0	0	0	0	0	0	8.78155	0	1.4138	0	0	CHMP4BP1
STT3B	8.00939	20.6671	2.49782	0.0193093	0.136337	-3.12203	12	10	23.2201	23.7944	25.2978	0	0	0	24.8243	25.6539	26.8258	25.661	25.9229	24.8185	18.183	0	24.953	24.1305	24.2034	24.5303	24.7544	24.5198	23.7161	22.9764	25.4024	24.8899	25.5989	23.4684	24.9799	16.9705	0.0447261	0.663952	25.1462	23.9625	STT3B
MOSPD2	-8.51129	4.583	-2.49736	0.0193294	0.136337	-3.12283	0	5	0	0	24.4782	0	0	0	0	0	0	0	0	0	18.183	0	0	24.2628	0	28.8429	0	23.3912	0	0	0	0	0	0	0	8.51129	0	1.41416	0	0	MOSPD2
UQCC2	8.84487	5.38103	2.4969	0.0193495	0.136337	-3.12361	5	1	0	0	0	0	0	0	0	0	0	0	0	0	18.183	0	0	0	0	0	0	0	23.437	24.435	24.5559	24.5303	24.7657	0	10.1437	1.298787	1.23622	3.74166	0	0	UQCC2
LIMA1	-9.75397	17.8244	-2.49675	0.0193558	0.136337	-3.12386	6	13	24.0155	24.3826	0	25.3963	24.1893	25.6855	0	0	0	0	0	0	18.183	24.6545	24.8221	25.3292	23.5598	24.6271	23.0092	24.7131	26.1535	25.8972	23.2164	25.5692	25.0834	24.9474	12.5723	22.3262	1.04599	0.299315	11.6082	24.5049	LIMA1
IPO9	8.07286	20.8897	2.49526	0.019421	0.136337	-3.12642	12	10	25.3688	25.0129	24.7167	24.5149	24.454	0	24.5832	25.5619	24.3675	25.5603	26.4724	26.1876	18.183	0	0	24.3675	24.1972	0	24.8342	24.6438	25.4682	25.1003	25.0978	23.8397	25.337	25.2638	25.2367	17.1638	0.028966	0.664042	25.3004	24.4108	IPO9
HSPBP1	-7.08481	21.7253	-2.49504	0.0194306	0.136337	-3.1268	9	14	24.6137	24.7544	25.4024	24.9509	23.3983	24.3531	0	0	25.5462	24.5901	0	24.6937	25.525	25.6685	25.148	26.0532	25.3626	23.6378	26.3743	24.6907	23.5442	23.0691	24.2337	23.4651	23.1944	22.5882	17.9104	24.9952	0.6047	0.033625	23.3298	25.0494	HSPBP1
CARS	-8.36359	21.759	-2.49414	0.01947	0.136337	-3.12834	8	14	25.1416	26.4906	26.6632	25.9593	24.9993	25.0627	24.6524	25.0819	0	0	0	0	25.2758	25.6757	26.2926	24.6937	25.6263	25.6864	25.3044	25.796	25.2278	30.1684	25.7815	22.842	26.496	26.8163	17.2555	25.6191	0.745022	0.0228451	24.8672	25.651	CARS
UTP3	8.82284	5.37087	2.49382	0.0194839	0.136337	-3.12888	5	1	0	0	0	0	0	0	0	0	0	0	0	0	18.183	0	0	0	0	0	0	0	25.4052	24.8726	24.1833	24.022	22.9764	0	10.1216	1.298787	1.23705	3.74166	0	0	UTP3
SERPINB6	8.79727	5.35907	2.49348	0.0194987	0.136337	-3.12946	5	1	0	0	0	0	0	0	0	0	0	0	0	0	18.183	0	0	0	0	0	0	0	0	23.8892	23.7549	24.4851	24.7906	24.2328	10.0961	1.298787	1.23609	3.74166	0	0	SERPINB6
RPS26P11	10.5565	14.8864	2.49322	0.0195103	0.136337	-3.12991	10	6	0	24.2401	24.4966	0	24.9174	23.8956	24.6122	24.454	24.5584	24.7302	24.6364	24.8971	18.183	0	0	0	0	0	24.4652	0	24.8281	0	24.137	25.047	24.9479	0	20.5707	10.0141	0.467248	1.20874	24.6243	0.0000	RPS26P11
IGHV3-11	8.74396	5.33446	2.48971	0.019665	0.136337	-3.13592	5	1	0	0	0	0	0	0	0	24.1927	23.8237	24.0966	24.3816	24.0184	18.183	0	0	0	0	0	0	0	0	0	0	0	0	0	10.0428	1.298787	1.23589	3.74166	0	0	IGHV3-11
IGHV3-21	8.74396	5.33446	2.48971	0.019665	0.136337	-3.13592	5	1	0	0	0	0	0	0	0	24.1927	23.8237	24.0966	24.3816	24.0184	18.183	0	0	0	0	0	0	0	0	0	0	0	0	0	10.0428	1.298787	1.23589	3.74166	0	0	IGHV3-21
IGHV3-48	8.74396	5.33446	2.48971	0.019665	0.136337	-3.13592	5	1	0	0	0	0	0	0	0	24.1927	23.8237	24.0966	24.3816	24.0184	18.183	0	0	0	0	0	0	0	0	0	0	0	0	0	10.0428	1.298787	1.23589	3.74166	0	0	IGHV3-48
IGHV3-33	8.73826	5.33183	2.48927	0.0196844	0.136337	-3.13666	5	1	0	0	0	0	0	0	0	24.1243	23.8237	24.0966	24.3816	24.0184	18.183	0	0	0	0	0	0	0	0	0	0	0	0	0	10.037	1.298787	1.23589	3.74166	0	0	IGHV3-33
IGHV3-53	8.73826	5.33183	2.48927	0.0196844	0.136337	-3.13666	5	1	0	0	0	0	0	0	0	24.1243	23.8237	24.0966	24.3816	24.0184	18.183	0	0	0	0	0	0	0	0	0	0	0	0	0	10.037	1.298787	1.23589	3.74166	0	0	IGHV3-53
IGHV3-66	8.73826	5.33183	2.48927	0.0196844	0.136337	-3.13666	5	1	0	0	0	0	0	0	0	24.1243	23.8237	24.0966	24.3816	24.0184	18.183	0	0	0	0	0	0	0	0	0	0	0	0	0	10.037	1.298787	1.23589	3.74166	0	0	IGHV3-66
IGHV3-74	8.73826	5.33183	2.48927	0.0196844	0.136337	-3.13666	5	1	0	0	0	0	0	0	0	24.1243	23.8237	24.0966	24.3816	24.0184	18.183	0	0	0	0	0	0	0	0	0	0	0	0	0	10.037	1.298787	1.23589	3.74166	0	0	IGHV3-74
sp|P01763|HV302_HUMAN Ig heavy chain V-III region WEA OS=Homo sapiens PE=1 SV=1	8.73826	5.33183	2.48927	0.0196844	0.136337	-3.13666	5	1	0	0	0	0	0	0	0	24.1243	23.8237	24.0966	24.3816	24.0184	18.183	0	0	0	0	0	0	0	0	0	0	0	0	0	10.037	1.298787	1.23589	3.74166	0	0	sp|P01763|HV302_HUMAN Ig heavy chain V-III region WEA OS=Homo sapiens PE=1 SV=1
sp|P01767|HV306_HUMAN Ig heavy chain V-III region BUT OS=Homo sapiens PE=1 SV=1	8.73826	5.33183	2.48927	0.0196844	0.136337	-3.13666	5	1	0	0	0	0	0	0	0	24.1243	23.8237	24.0966	24.3816	24.0184	18.183	0	0	0	0	0	0	0	0	0	0	0	0	0	10.037	1.298787	1.23589	3.74166	0	0	sp|P01767|HV306_HUMAN Ig heavy chain V-III region BUT OS=Homo sapiens PE=1 SV=1
tr|A0A0J9YVY3|A0A0J9YVY3_HUMAN Uncharacterized protein (Fragment) OS=Homo sapiens PE=4 SV=1	8.73826	5.33183	2.48927	0.0196844	0.136337	-3.13666	5	1	0	0	0	0	0	0	0	24.1243	23.8237	24.0966	24.3816	24.0184	18.183	0	0	0	0	0	0	0	0	0	0	0	0	0	10.037	1.298787	1.23589	3.74166	0	0	tr|A0A0J9YVY3|A0A0J9YVY3_HUMAN Uncharacterized protein (Fragment) OS=Homo sapiens PE=4 SV=1
MYL1	9.82451	16.3542	2.48846	0.0197204	0.136337	-3.13805	11	7	0	24.1786	24.7941	0	0	24.5755	24.5601	0	24.2738	24.3927	25.0633	24.6289	18.183	25.062	0	0	0	24.513	24.171	0	20.4795	25.1934	24.5655	21.0234	24.7101	20.8412	21.6443	11.8198	0.325193	1.04708	24.4764	9.091509	MYL1
MYL3	9.82451	16.3542	2.48846	0.0197204	0.136337	-3.13805	11	7	0	24.1786	24.7941	0	0	24.5755	24.5601	0	24.2738	24.3927	25.0633	24.6289	18.183	25.062	0	0	0	24.513	24.171	0	20.4795	25.1934	24.5655	21.0234	24.7101	20.8412	21.6443	11.8198	0.325193	1.04708	24.4764	9.091509	MYL3
MGMT	-9.87568	7.33696	-2.48722	0.0197755	0.136337	-3.14018	1	7	0	26.2961	0	23.9603	0	26.699	0	24.2315	0	0	0	0	18.183	0	23.9775	0	24.0207	0	0	23.3929	0	0	0	0	0	0	2.019289	11.895	3.4641	1.04985	0	9.09151	MGMT
RCN2	8.72631	5.32631	2.48661	0.0198026	0.136337	-3.14122	5	1	0	0	0	0	0	0	0	0	0	0	0	0	18.183	0	0	0	0	0	0	0	24.8784	24.4319	24.4732	0	23.8593	22.6583	10.0251	1.298787	1.23692	3.74166	0	0	RCN2
NHLRC2	8.78515	5.35347	2.48634	0.0198145	0.136337	-3.14167	5	1	0	0	0	0	0	0	0	25.7667	0	25.0467	24.3921	24.3762	18.183	0	0	0	0	0	0	0	0	0	0	0	21.4255	0	10.0839	1.298787	1.23978	3.74166	0	0	NHLRC2
CLTA	-7.09031	21.583	-2.48616	0.0198227	0.136337	-3.14199	9	14	22.9098	23.8378	24.2845	24.1305	25.8868	26.284	24.4711	0	27.8146	25.7713	0	0	25.6802	25.4507	25.6998	25.278	24.5949	25.7087	23.3689	24.8621	23.0106	23.0223	22.4542	20.8198	22.1816	23.6365	17.7652	24.8555	0.611302	0.0413152	22.7324	25.07	CLTA
RPRD2	8.69508	5.3119	2.48548	0.019853	0.136337	-3.14315	5	1	0	0	0	0	0	0	0	0	0	0	0	0	18.183	0	0	0	0	0	0	0	0	23.7905	23.9934	24.2004	24.5901	23.352	9.99386	1.29879	1.23614	3.74166	0	0	RPRD2
NOP9	10.4853	14.7965	2.48506	0.0198715	0.136337	-3.14385	10	6	0	0	24.8825	0	0	0	26.1448	26.1387	0	25.0614	25.636	24.8243	18.183	0	24.1041	0	24.331	23.6365	0	24.2623	22.1158	23.2356	23.5344	24.1682	0	24.4501	20.4424	9.957094	0.470676	1.20842	24.3092	0.00000	NOP9
RIC8A	-9.98773	7.43328	-2.48114	0.0200472	0.13736	-3.15055	1	7	25.8477	0	0	0	26.2609	0	0	24.6633	0	0	0	0	18.183	24.7585	0	0	22.9473	0	26.3597	24.2451	0	0	0	0	0	0	2.055273	12.043	3.4641	1.05035	0	9.09151	RIC8A
DHX29	8.63683	5.28502	2.48044	0.0200791	0.137395	-3.15176	5	1	0	0	0	0	0	0	0	0	0	0	0	0	18.183	0	0	0	0	0	0	0	24.5647	24.1682	0	24.0174	22.9384	23.5387	9.93562	1.29879	1.23641	3.74166	0	0	DHX29
PIK3C3	8.60543	5.27053	2.47797	0.0201905	0.137973	-3.15596	5	1	0	0	0	0	0	0	0	0	0	0	0	0	18.183	0	0	0	0	0	0	0	24.2337	23.9889	24.269	23.5646	22.7945	0	9.90422	1.29879	1.23639	3.74166	0	0	PIK3C3
PURB	9.61103	9.16727	2.47635	0.020264	0.138291	-3.15872	8	3	0	0	0	0	0	0	0	0	24.8491	25.0678	0	0	18.183	0	0	0	0	0	24.9148	23.1419	19.5129	18.484	21.172	21.7007	22.0431	19.2798	14.3424	4.731405	0.751116	2.00808	19.3963	0.00000	PURB
REPIN1	8.55255	5.24612	2.47308	0.0204132	0.139017	-3.16429	5	1	0	0	0	0	0	0	0	0	0	0	0	0	18.183	0	0	0	0	0	0	0	23.7549	24.331	22.3065	0	24.1337	23.6899	9.85134	1.29879	1.23678	3.74166	0	0	REPIN1
NUDT4	8.54065	5.24062	2.47284	0.0204246	0.139017	-3.16472	5	1	0	0	0	0	0	0	0	0	0	0	0	0	18.183	0	0	0	0	0	0	0	22.7678	23.516	23.5442	24.379	0	23.8662	9.83943	1.29879	1.23635	3.74166	0	0	NUDT4
PIN4	8.54933	5.24463	2.47197	0.0204644	0.139104	-3.1662	5	1	0	0	0	0	0	0	0	0	0	0	0	0	18.183	0	0	0	0	0	0	0	25.1741	0	22.4288	23.4206	23.5459	23.6081	9.84812	1.29879	1.2373	3.74166	0	0	PIN4
TIMM50	8.83409	20.3643	2.46858	0.0206202	0.139839	-3.17196	12	9	0	24.8688	0	25.0819	25.0067	24.2099	24.0925	24.8025	24.4636	24.2409	24.4444	27.4243	26.1918	25.0978	0	0	0	26.4472	25.8309	25.2832	25.9842	25.0834	25.4703	24.3449	26.5679	24.5343	25.1211	16.287	0.0416426	0.774229	24.6684	24.9378	TIMM50
LSM7	-10.4317	9.28299	-2.46844	0.0206271	0.139839	-3.17221	2	8	24.9918	25.322	0	0	0	25.7049	0	0	23.9487	0	0	0	25.6443	25.4156	0	24.3426	22.9129	0	23.0326	0	0	0	20.0423	0	0	0	3.66592	14.0976	2.34652	0.900649	0.00000	22.9727	LSM7
MTMR14	8.47204	5.20896	2.46647	0.020718	0.139985	-3.17555	5	1	0	0	0	0	0	0	0	0	0	0	0	0	18.183	0	0	0	0	0	0	0	24.036	23.3401	0	24.036	23.7287	22.1091	9.77083	1.29879	1.23682	3.74166	0	0	MTMR14
SCAF4	-10.297	15.8649	-2.46534	0.0207705	0.139985	-3.17747	5	12	26.22	23.8568	23.5539	23.9813	23.7666	24.8655	0	26.4396	0	0	0	27.2054	18.183	0	25.5897	0	25.0265	24.9918	24.1192	24.4883	22.8702	24.398	0	22.9307	0	0	10.3203	20.6173	1.24129	0.433074	0.00000	24.0503	SCAF4
LIMD1	8.50299	5.22324	2.46504	0.0207845	0.139985	-3.17798	5	1	0	0	0	0	0	0	0	0	0	0	0	0	18.183	0	0	0	0	0	0	0	25.1621	24.8844	22.1388	0	21.974	23.462	9.80178	1.29879	1.23922	3.74166	0	0	LIMD1
WDR89	8.44497	5.19647	2.46502	0.0207853	0.139985	-3.17801	5	1	0	0	0	0	0	0	0	0	0	0	0	0	18.183	0	0	0	0	0	0	0	23.6664	22.4633	23.943	23.2075	23.645	0	9.74376	1.29879	1.23635	3.74166	0	0	WDR89
LCP1	1.21071	29.4052	2.46487	0.0207926	0.139985	-3.17828	12	14	27.8495	27.9767	28.2044	27.9767	27.6838	28.0175	29.2238	29.2695	29.9635	29.9635	29.9635	29.8872	29.8364	29.7933	29.1149	29.2238	29.6211	29.6211	29.3373	29.5934	31.1494	31.2573	30.2371	29.2965	30.2371	30.2371	30.0572	28.8464	0.0216987	0.0289211	29.9635	29.1694	LCP1
SELL	8.45288	5.20012	2.46444	0.0208123	0.139985	-3.179	5	1	0	0	0	0	0	0	0	0	0	0	0	0	18.183	0	0	0	0	0	0	0	22.9279	23.6129	24.8243	22.4256	23.2294	0	9.75167	1.29879	1.2371	3.74166	0	0	SELL
BNIP1	8.52643	5.23406	2.46163	0.0209438	0.140494	-3.18378	5	1	0	0	0	0	0	0	0	0	0	0	0	0	18.183	0	0	0	0	0	0	0	25.466	24.8342	20.715	22.0282	24.8593	0	9.82522	1.29879	1.24243	3.74166	0	0	BNIP1
BUD31	10.7089	12.109	2.46119	0.0209646	0.140494	-3.18453	9	4	0	0	0	0	0	0	25.9538	24.0462	0	0	0	24.3203	25.5088	25.1202	25.0467	0	24.6545	0	0	0	23.9171	21.7296	23.0532	23.4558	23.822	24.2064	17.8754	7.166436	0.605401	1.64099	23.6389	0.00000	BUD31
MGST1	8.42745	5.18838	2.46032	0.0210054	0.140494	-3.18601	5	1	0	0	0	0	0	0	0	0	0	0	0	0	18.183	0	0	0	0	0	0	0	24.2409	23.2429	0	24.0821	23.968	21.181	9.72623	1.29879	1.23833	3.74166	0	0	MGST1
MEF2D	8.37814	5.16562	2.45984	0.0210279	0.140494	-3.18682	5	1	0	0	0	0	0	0	0	0	0	0	0	0	18.183	0	0	0	0	0	0	0	23.2742	23.1971	23.8929	23.0419	22.717	0	9.67693	1.29879	1.23612	3.74166	0	0	MEF2D
LLPH	8.40911	5.17992	2.4597	0.0210347	0.140494	-3.18707	5	1	0	0	0	0	0	0	0	0	0	0	0	0	18.183	0	0	0	0	0	0	0	25.0185	23.3617	23.2021	21.9018	23.0106	0	9.7079	1.29879	1.23778	3.74166	0	0	LLPH
PSMC6	-1.09534	26.4607	-2.4592	0.0210582	0.140494	-3.18792	12	14	26.2089	27.3059	27.5157	26.2546	26.5306	26.5699	25.8197	26.5046	26.6093	26.1593	25.5557	25.6959	27.0513	26.0672	27.8351	27.4375	27.6986	26.9642	26.848	27.24	24.9852	25.5369	25.977	25.5039	25.7801	26.3233	25.8709	26.9662	0.0181208	0.0212325	25.7999	27.0077	PSMC6
ANAPC7	10.3419	17.5478	2.45874	0.0210796	0.140494	-3.18869	11	7	0	0	0	0	0	0	24.6623	24.4485	24.9864	27.547	27.2339	24.6715	25.6555	25.7098	24.9294	25.0602	25.4156	25.236	26.8377	0	24.9736	24.8369	25.1643	24.427	24.4466	0	23.1165	12.7746	0.318188	1.0383	24.7542	12.4647	ANAPC7
ARMC6	-10.6626	14.0107	-2.45794	0.0211174	0.140495	-3.19005	4	11	25.1822	25.5897	25.0185	24.6499	0	0	0	0	0	25.7214	26.0334	26.0643	18.183	25.6767	24.3675	23.8714	23.9645	24.1565	24.3865	0	21.4129	0	0	0	0	0	8.269331	18.9319	1.48403	0.550251	0.00000	24.262	ARMC6
BPGM	8.42163	5.18569	2.45655	0.0211831	0.140495	-3.19241	5	1	0	0	0	0	0	0	0	0	0	0	0	0	18.183	0	0	0	0	0	0	0	21.158	21.9066	25.1136	0	24.1376	24.3292	9.72042	1.29879	1.24033	3.74166	0	0	BPGM
SH3GL1	8.34825	5.15182	2.45648	0.0211866	0.140495	-3.19253	5	1	0	0	0	0	0	0	0	0	0	0	0	0	18.183	0	0	0	0	0	0	0	22.9473	22.5705	0	22.6837	23.2098	24.3531	9.64704	1.29879	1.23664	3.74166	0	0	SH3GL1
MRPS10	8.35566	5.15525	2.45597	0.0212108	0.140495	-3.1934	5	1	0	0	0	0	0	0	0	0	0	0	0	0	18.183	0	0	0	0	0	0	0	22.9228	23.2294	23.7969	0	21.677	24.2273	9.65445	1.29879	1.23733	3.74166	0	0	MRPS10
ZNF622	8.34719	5.15134	2.45575	0.0212212	0.140495	-3.19377	5	1	0	0	0	0	0	0	0	0	0	0	0	0	18.183	0	0	0	0	0	0	0	23.8	24.1192	21.9718	23.2375	22.6233	0	9.64598	1.29879	1.23703	3.74166	0	0	ZNF622
AICDA	8.32682	5.14193	2.45485	0.0212642	0.140495	-3.19531	5	1	0	0	0	0	0	0	0	0	0	0	0	0	18.183	0	0	0	0	0	0	0	22.1723	22.7841	23.7642	23.083	0	23.7037	9.62561	1.29879	1.23653	3.74166	0	0	AICDA
NOL8	8.46507	5.20574	2.45458	0.0212769	0.140495	-3.19576	5	1	0	0	0	0	0	0	0	0	0	0	0	0	18.183	0	0	0	0	0	0	0	25.4405	22.5337	22.7022	25.987	20.5029	0	9.76386	1.29879	1.24371	3.74166	0	0	NOL8
TAOK3	-9.61096	16.2749	-2.45412	0.0212987	0.140495	-3.19654	6	12	0	24.1597	24.7563	23.4934	23.6627	23.5266	24.8996	0	0	0	0	0	25.5288	24.1216	25.0351	24.7791	23.6977	23.7262	0	23.4635	21.7927	21.9973	22.4969	0	21.1028	20.9083	11.0998	20.7108	1.04815	0.424792	10.4541	23.712	TAOK3
HTT	8.29555	5.1275	2.45044	0.0214746	0.141473	-3.20278	5	1	0	0	0	0	0	0	0	0	0	0	0	0	18.183	0	0	0	0	0	0	0	23.6237	22.7879	22.963	0	24.2893	21.4681	9.59433	1.29879	1.2376	3.74166	0	0	HTT
MIPEP	8.24369	5.10357	2.44768	0.0216076	0.14205	-3.20746	5	1	0	0	0	0	0	0	0	0	0	0	0	0	18.183	0	0	0	0	0	0	0	22.7602	23.9469	22.272	22.3834	23.1472	0	9.54247	1.29879	1.23657	3.74166	0	0	MIPEP
CSTB	7.94214	20.8455	2.44646	0.0216666	0.14205	-3.20953	12	10	24.3594	23.6011	23.3146	23.792	0	24.2144	25.1874	25.0467	25.9342	26.1166	25.4043	24.1174	18.183	0	25.6143	25.7667	26.0046	0	25.6685	0	24.2807	24.9184	25.2427	23.7708	25.2961	26.1495	25.1221	17.1799	0.0304178	0.665633	25.215	23.6966	CSTB
GPR183	8.2207	5.09296	2.44559	0.0217083	0.14205	-3.21099	5	1	0	0	0	0	0	0	0	0	0	0	0	0	18.183	0	0	0	0	0	0	0	22.0257	23.0933	22.1982	23.6464	23.2702	0	9.51949	1.29879	1.23663	3.74166	0	0	GPR183
SART3	1.32946	27.1008	2.44537	0.0217192	0.14205	-3.21137	12	14	24.6744	27.2002	26.8522	27.8553	26.9163	27.1044	28.4228	28.8609	27.8495	28.2617	26.8693	27.3584	24.8825	25.602	27.5527	28.1411	24.9736	26.1403	26.1918	26.7338	26.284	27.263	28.3165	27.7995	28.7275	27.7866	27.8167	26.4872	0.0276361	0.0420849	27.8245	26.793	SART3
RPL13a	1.14883	25.8309	2.44496	0.0217391	0.14205	-3.21207	12	14	25.1058	25.3271	25.5883	25.1849	25.7979	25.6826	26.227	26.5335	25.7158	26.3685	26.4618	25.987	26.8195	25.3883	24.835	25.4052	25.3529	24.5279	24.2466	24.9474	27.3236	25.0846	27.5235	26.1462	27.2716	26.7508	26.4495	25.3007	0.0266234	0.0242811	26.4152	25.34	RPL13a
DAPP1	8.72683	5.32655	2.44489	0.0217426	0.14205	-3.21219	5	1	0	0	0	0	0	0	0	0	0	0	0	0	18.183	0	0	0	0	0	0	0	31.5991	21.5176	0	21.771	22.1858	23.2339	10.0256	1.298787	1.26216	3.74166	0	0	DAPP1
LAMP1	-10.1773	9.11701	-2.44407	0.0217822	0.14205	-3.21357	2	8	24.7597	0	0	25.4118	0	0	0	0	0	0	0	0	24.4757	24.8161	0	23.5202	22.981	0	24.2273	23.2075	18.524	0	25.1191	0	0	0	3.636928	13.8142	2.36728	0.899875	0.00000	23.0942	LAMP1
EIF4ENIF1	8.21094	5.08845	2.44311	0.0218291	0.14205	-3.2152	5	1	0	0	0	0	0	0	0	0	0	0	0	0	18.183	0	0	0	0	0	0	0	22.4717	0	22.2229	23.3193	24.398	21.7048	9.50973	1.29879	1.23764	3.74166	0	0	EIF4ENIF1
GRN	8.19725	5.08214	2.44278	0.0218449	0.14205	-3.21575	5	1	0	0	0	0	0	0	0	0	0	0	0	0	18.183	0	0	0	0	0	0	0	21.5562	23.6022	23.4402	0	22.1736	23.1804	9.49604	1.29879	1.23711	3.74166	0	0	GRN
SPECC1L-ADORA2A	8.56178	5.25038	2.44114	0.0219251	0.14205	-3.21853	5	1	0	0	0	0	0	0	0	0	0	0	0	0	18.183	0	0	0	0	0	0	0	22.6288	17.7528	26.6558	0	26.8258	24.4636	9.86057	1.29879	1.25669	3.74166	0	0	SPECC1L-ADORA2A
LGALS3	8.24829	5.10569	2.44083	0.0219401	0.14205	-3.21905	5	1	0	0	0	0	0	0	0	0	0	0	0	0	18.183	0	0	0	0	0	0	0	24.9206	24.6937	21.3615	22.433	21.1562	0	9.54708	1.29879	1.24103	3.74166	0	0	LGALS3
MRPS24	8.17047	5.06977	2.44043	0.02196	0.14205	-3.21974	5	1	0	0	0	0	0	0	0	0	0	0	0	0	18.183	0	0	0	0	0	0	0	23.2647	23.6048	0	21.6552	21.8901	23.2164	9.46926	1.29879	1.23712	3.74166	0	0	MRPS24
ALG5	8.15352	5.06195	2.44034	0.0219642	0.14205	-3.21988	5	1	0	0	0	0	0	0	0	0	0	0	0	0	18.183	0	0	0	0	0	0	0	22.7906	22.257	0	22.3093	22.5627	23.508	9.4523	1.29879	1.23625	3.74166	0	0	ALG5
ACOT2	10.9995	11.5084	2.43947	0.022007	0.14205	-3.22135	8	4	0	25.1229	0	23.5451	0	0	28.1131	28.2188	25.0594	24.736	24.4896	24.6446	18.183	0	0	23.1936	0	0	0	0	0	0	0	26.5689	0	27.3443	17.4312	6.431752	0.742175	1.6561	24.6903	0.0000	ACOT2
CYTH1	8.22799	5.09632	2.43926	0.0220171	0.14205	-3.2217	5	1	0	0	0	0	0	0	0	0	0	0	0	0	18.183	0	0	0	0	0	0	0	22.8935	22.5507	0	24.6662	20.0916	24.1192	9.52678	1.29879	1.24093	3.74166	0	0	CYTH1
XRN1	8.15114	5.06085	2.43924	0.0220182	0.14205	-3.22174	5	1	0	0	0	0	0	0	0	0	0	0	0	0	18.183	0	0	0	0	0	0	0	22.4519	0	23.8237	21.7927	22.998	22.3328	9.44993	1.29879	1.2368	3.74166	0	0	XRN1
EBI3	8.1437	5.05742	2.4389	0.0220347	0.14205	-3.22231	5	1	0	0	0	0	0	0	0	0	0	0	0	0	18.183	0	0	0	0	0	0	0	21.637	22.3658	23.2496	22.7709	0	23.2865	9.44248	1.29879	1.23661	3.74166	0	0	EBI3
SEC14L1	8.13789	5.05474	2.43793	0.0220826	0.14205	-3.22395	5	1	0	0	0	0	0	0	0	0	0	0	0	0	18.183	0	0	0	0	0	0	0	22.3865	21.5943	0	22.9248	23.792	22.5425	9.43668	1.29879	1.23689	3.74166	0	0	SEC14L1
KLHL14	8.12235	5.04756	2.43749	0.0221041	0.14205	-3.22469	5	1	0	0	0	0	0	0	0	0	0	0	0	0	18.183	0	0	0	0	0	0	0	22.0296	23.1184	0	22.4633	22.21	23.2323	9.42114	1.29879	1.23631	3.74166	0	0	KLHL14
RNF2	8.15063	5.06062	2.43726	0.0221157	0.14205	-3.22509	5	1	0	0	0	0	0	0	0	0	0	0	0	0	18.183	0	0	0	0	0	0	0	22.3989	0	20.8536	22.9865	23.2865	23.8676	9.44942	1.29879	1.23801	3.74166	0	0	RNF2
AAR2	8.10499	5.03955	2.43668	0.0221443	0.142056	-3.22607	5	1	0	0	0	0	0	0	0	0	0	0	0	0	18.183	0	0	0	0	0	0	0	22.6341	22.4577	22.7734	22.4377	22.5425	0	9.40378	1.29879	1.23586	3.74166	0	0	AAR2
MED15	8.23148	5.09793	2.43565	0.0221952	0.142149	-3.22781	5	1	0	0	0	0	0	0	0	25.039	0	0	25.3077	0	18.183	0	0	0	0	0	0	0	21.398	20.6193	0	21.9992	0	0	9.53026	1.29879	1.24335	3.74166	0	0	MED15
INCENP	-9.67546	7.31963	-2.43516	0.0222195	0.142149	-3.22864	1	7	24.3292	0	0	0	23.9412	0	0	0	0	0	0	0	18.183	0	0	0	23.263	25.4043	24.7428	25.1296	0	25.3172	0	0	0	0	2.109768	11.7852	3.4641	1.04758	0	9.09151	INCENP
SEC24D	8.11463	5.044	2.43471	0.0222419	0.142149	-3.22941	5	1	0	0	0	0	0	0	0	0	0	0	0	0	18.183	0	0	0	0	0	0	0	21.9751	22.2463	23.4962	0	23.8455	21.398	9.41342	1.29879	1.23762	3.74166	0	0	SEC24D
EEF1E1	-7.54231	23.1523	-2.43324	0.0223144	0.142309	-3.23187	9	14	27.904	27.8226	28.5017	28.021	28.6272	25.3839	0	24.5623	24.5946	25.9612	0	0	18.183	25.9714	27.1937	27.2974	26.8243	27.317	26.3672	27.4524	26.2069	25.9546	25.9643	25.9295	26.3988	23.5202	19.091	26.6333	0.604619	0.0975933	25.262	27.3072	EEF1E1
AP1M2	8.18557	5.07674	2.43308	0.0223225	0.142309	-3.23215	5	1	0	0	0	0	0	0	0	0	24.8908	24.9306	0	0	18.183	0	0	0	0	0	0	0	20.6644	0	0	21.2834	0	22.0431	9.48435	1.29879	1.24249	3.74166	0	0	AP1M2
TTI1	8.09797	5.03631	2.43242	0.0223556	0.142343	-3.23327	5	1	0	0	0	0	0	0	0	0	0	0	0	0	18.183	0	0	0	0	0	0	0	24.4827	21.9324	22.288	0	22.655	21.4029	9.39675	1.29879	1.23812	3.74166	0	0	TTI1
RAB6A	-5.92119	22.6324	-2.42991	0.0224809	0.142638	-3.23751	10	14	26.3142	25.2877	25.7342	26.0324	25.869	26.248	24.2786	0	23.8629	24.0529	26.101	24.6793	25.7864	24.4057	25.4376	23.7642	25.6295	23.3807	25.605	25.619	22.3761	18.997	0	22.4577	23.8892	22.6341	19.4441	25.3652	0.475378	0.0351215	23.2485	25.6243	RAB6A
SMARCAL1	8.14839	5.05958	2.42953	0.0224998	0.142638	-3.23815	5	1	0	0	0	0	0	0	0	0	0	0	0	0	18.183	0	0	0	0	0	0	0	21.6802	21.3786	0	22.4913	21.568	26.248	9.44717	1.29879	1.24269	3.74166	0	0	SMARCAL1
CMTR1	8.06587	5.0215	2.4294	0.0225061	0.142638	-3.23836	5	1	0	0	0	0	0	0	0	0	0	0	0	0	18.183	0	0	0	0	0	0	0	23.7642	22.2186	21.9324	0	20.8961	23.5646	9.36466	1.29879	1.23822	3.74166	0	0	CMTR1
DEGS1	8.0438	5.01131	2.42861	0.0225458	0.142638	-3.23969	5	1	0	0	0	0	0	0	0	0	0	0	0	0	18.183	0	0	0	0	0	0	0	20.679	22.933	22.5835	23.0355	0	22.8801	9.34258	1.29879	1.23748	3.74166	0	0	DEGS1
VAPB	-9.97528	17.0282	-2.42857	0.0225481	0.142638	-3.23977	6	12	25.0285	25.8382	25.7945	24.8161	24.5748	23.7193	23.9756	24.9379	0	0	0	0	26.2609	24.2163	25.9593	0	0	26.1812	25.4602	25.0012	23.6762	0	19.9039	0	22.5793	24.8099	11.6569	21.6322	1.05009	0.425062	9.951962	25.0149	VAPB
MRPS21	8.13144	5.05176	2.42816	0.0225685	0.142638	-3.24046	5	1	0	0	0	0	0	0	0	0	0	0	0	0	18.183	0	0	0	0	0	0	0	19.3779	24.3276	0	21.9451	23.8	23.7121	9.43023	1.29879	1.24262	3.74166	0	0	MRPS21
DYNC1LI1	-1.30776	25.1943	-2.42664	0.0226449	0.142944	-3.24302	12	14	26.3828	25.6892	25.9213	26.3525	25.004	23.8593	24.9984	25.2896	26.1166	24.3483	25.7848	24.8844	26.59	25.5897	25.3161	25.9981	26.699	26.248	25.5804	25.9391	24.6271	24.0925	24.8526	22.1723	24.0909	22.6233	24.4901	25.7978	0.0472352	0.028626	24.7399	25.9302	DYNC1LI1
ROCK1	10.4528	12.8684	2.42171	0.0228944	0.14396	-3.25132	9	5	23.2286	0	0	0	0	0	0	24.4356	24.0966	24.2446	0	0	18.183	0	23.9977	0	23.346	0	23.8615	0	22.638	26.1981	26.0465	26.4813	23.8773	23.9447	18.4969	8.044064	0.605958	1.40249	24.0207	0.00000	ROCK1
TAGLN2	1.53936	26.1522	2.42166	0.0228972	0.14396	-3.25141	12	14	27.0658	27.0944	26.3621	27.0606	27.4849	27.3908	26.4075	26.7087	26.6073	27.4504	25.996	25.8781	24.6937	24.1856	24.5279	23.4044	23.2124	23.2512	25.177	25.2729	27.8799	26.1812	28.1299	27.2196	27.6477	27.6663	26.981	25.4417	0.0289004	0.0633787	26.9642	25.2249	TAGLN2
DIAPH2	7.97933	4.98156	2.42158	0.0229011	0.14396	-3.25154	5	1	0	0	0	0	0	0	0	0	0	0	0	0	18.183	0	0	0	0	0	0	0	22.8615	23.8197	20.6971	22.3065	21.6526	0	9.27812	1.29879	1.23822	3.74166	0	0	DIAPH2
PPIH	-9.86729	16.9234	-2.42125	0.022918	0.14396	-3.2521	6	12	25.0834	24.5515	0	0	23.5992	23.943	0	0	0	0	0	0	25.4812	25.2978	25.0819	26.1274	25.913	26.1495	24.3465	25.1114	22.1789	22.3989	23.5911	23.9171	23.5966	23.6404	11.6103	21.4775	1.04534	0.425121	11.0894	25.0826	PPIH
PINX1	7.96008	4.97267	2.42006	0.0229789	0.144091	-3.25411	5	1	0	0	0	0	0	0	0	0	0	0	0	0	18.183	0	0	0	0	0	0	0	21.3915	21.2493	24.1066	22.0205	22.3386	0	9.25887	1.29879	1.23808	3.74166	0	0	PINX1
DNAJC3	8.25529	19.1501	2.41959	0.0230024	0.144091	-3.25489	12	9	24.5263	0	23.4056	23.5098	0	0	24.3497	24.1893	24.9294	24.6652	24.421	24.8405	18.183	25.0695	25.5862	25.3305	23.8752	0	0	25.2739	22.2629	22.9787	22.1789	23.9447	21.3562	23.027	23.5953	15.34	0.0506309	0.782235	24.067	23.4577	DNAJC3
IRF2BP2	8.13245	5.05223	2.41919	0.0230231	0.144091	-3.25557	5	1	0	0	0	0	0	0	0	0	24.6801	24.6357	0	0	18.183	0	0	0	0	0	0	0	18.2009	0	23.9198	21.7384	0	0	9.43124	1.29879	1.2483	3.74166	0	0	IRF2BP2
STX18	7.97842	4.98114	2.41772	0.0230987	0.144223	-3.25805	5	1	0	0	0	0	0	0	0	0	0	0	0	0	18.183	0	0	0	0	0	0	0	23.078	19.3227	22.4846	23.1782	0	23.263	9.27721	1.29879	1.2406	3.74166	0	0	STX18
C19orf25	7.91093	4.94998	2.41768	0.0231005	0.144223	-3.25811	5	1	0	0	0	0	0	0	0	0	0	0	0	0	18.183	0	0	0	0	0	0	0	20.8476	0	22.5924	22.2463	22.517	22.3132	9.20972	1.29879	1.23672	3.74166	0	0	C19orf25
TXNDC12	-10.4497	11.9422	-2.41549	0.0232131	0.144608	-3.26179	3	10	0	23.645	23.4582	23.6148	24.5005	23.5202	0	27.3202	0	0	24.4838	23.9813	18.183	0	0	0	24.2273	23.684	25.1516	24.727	0	0	0	0	0	0	6.31545	16.7651	1.81315	0.663401	0.00000	23.5675	TXNDC12
SIX5	10.2801	14.8555	2.41484	0.0232469	0.144608	-3.2629	10	6	24.0909	0	0	26.0111	25.9648	0	24.7986	24.5577	25.2011	25.3023	25.6802	24.2837	18.183	0	0	0	0	23.882	0	23.4199	0	0	23.8691	23.0508	24.0155	23.9319	20.3909	10.1108	0.468435	1.21113	24.1496	0.00000	SIX5
SLC25A11	8.5739	20.0753	2.4148	0.0232488	0.144608	-3.26296	12	9	0	0	0	25.9063	23.5598	0	25.3172	24.4851	27.7425	25.0129	24.7867	24.6729	24.66	25.8868	26.7054	25.1989	25.1428	24.2786	0	24.3152	23.516	22.7498	25.3023	23.645	25.3864	23.6876	24.692	16.1181	0.051758	0.774966	24.7298	24.2969	SLC25A11
PAX2	7.96147	4.97331	2.41403	0.0232882	0.144608	-3.26424	5	1	0	0	0	0	0	0	0	0	0	0	0	0	18.183	0	0	0	0	0	0	0	24.1391	24.3933	21.3419	0	20.7767	20.4721	9.26026	1.29879	1.24195	3.74166	0	0	PAX2
EDC3	7.88925	4.93998	2.41375	0.023303	0.144608	-3.26472	5	1	0	0	0	0	0	0	0	0	0	0	0	0	18.183	0	0	0	0	0	0	0	23.1852	21.0931	0	22.6222	22.6821	20.6738	9.18803	1.29879	1.23793	3.74166	0	0	EDC3
ZC3H18	7.85864	4.92585	2.41246	0.0233697	0.144847	-3.26688	5	1	0	0	0	0	0	0	0	0	0	0	0	0	18.183	0	0	0	0	0	0	0	20.9146	21.838	23.1326	22.1314	0	21.8725	9.15742	1.29879	1.23693	3.74166	0	0	ZC3H18
BLNK	8.1726	5.07076	2.41012	0.0234916	0.145131	-3.27083	5	1	0	0	0	0	0	0	0	26.1907	0	0	0	25.8682	18.183	0	0	0	0	0	0	0	17.8348	0	23.078	0	20.6851	0	9.47139	1.29879	1.2562	3.74166	0	0	BLNK
MGEA5	7.95535	4.97049	2.41	0.0234977	0.145131	-3.27102	5	1	0	0	0	0	0	0	0	0	0	0	0	0	18.183	0	0	0	0	0	0	0	23.5236	18.8155	23.7983	21.1217	0	23.7905	9.25413	1.29879	1.24416	3.74166	0	0	MGEA5
TRMT2A	7.85208	4.92282	2.40958	0.0235195	0.145131	-3.27173	5	1	0	0	0	0	0	0	0	0	0	0	0	0	18.183	0	0	0	0	0	0	0	21.3847	22.4996	21.398	23.792	20.7361	0	9.15086	1.29879	1.23837	3.74166	0	0	TRMT2A
FLAD1	7.84822	4.92104	2.40941	0.0235287	0.145131	-3.27202	5	1	0	0	0	0	0	0	0	0	0	0	0	0	18.183	0	0	0	0	0	0	0	0	22.8732	23.0752	20.5751	20.8168	22.4237	9.147	1.29879	1.23825	3.74166	0	0	FLAD1
SLC43A3	7.81713	4.90669	2.40881	0.0235599	0.145149	-3.27302	5	1	0	0	0	0	0	0	0	0	0	0	0	0	18.183	0	0	0	0	0	0	0	21.7887	21.0961	22.7115	21.2609	22.5337	0	9.11592	1.29879	1.23677	3.74166	0	0	SLC43A3
PAX8	7.86473	4.92866	2.40786	0.0236095	0.145248	-3.27462	5	1	0	0	0	0	0	0	0	0	0	0	0	0	18.183	0	0	0	0	0	0	0	23.4786	23.8929	21.3419	0	20.7767	20.4721	9.16351	1.29879	1.24022	3.74166	0	0	PAX8
TIMM10	7.92166	4.95494	2.40702	0.0236533	0.145248	-3.27602	5	1	0	0	0	0	0	0	0	0	0	0	0	0	18.183	0	0	0	0	0	0	0	21.8927	18.4213	23.2702	23.7892	0	23.272	9.22045	1.29879	1.24409	3.74166	0	0	TIMM10
MYO1D	7.80894	4.90291	2.40657	0.0236771	0.145248	-3.27678	5	1	0	0	0	0	0	0	0	0	0	0	0	0	18.183	0	0	0	0	0	0	0	21.2572	22.0724	23.4898	0	20.8014	21.6719	9.10773	1.29879	1.2377	3.74166	0	0	MYO1D
HAUS8	7.83338	4.9142	2.40634	0.0236891	0.145248	-3.27716	5	1	0	0	0	0	0	0	0	0	0	0	0	0	18.183	0	0	0	0	0	0	0	20.7361	24.3483	21.7296	0	21.4533	21.3187	9.13217	1.29879	1.23931	3.74166	0	0	HAUS8
MRPL3	10.1542	7.7481	2.40499	0.02376	0.14545	-3.27942	6	2	0	0	0	0	0	0	0	0	0	0	0	0	18.183	0	24.6785	0	0	0	0	0	26.4538	26.4793	26.4364	26.2817	26.5235	26.4144	13.2158	3.061535	1.04447	2.57578	13.1409	0.00000	MRPL3
SSNA1	7.78809	4.89329	2.40458	0.0237819	0.14545	-3.28012	5	1	0	0	0	0	0	0	0	0	0	0	0	0	18.183	0	0	0	0	0	0	0	22.21	20.8168	20.6058	22.6041	0	22.8058	9.08687	1.29879	1.23771	3.74166	0	0	SSNA1
FKBP12-Exip2	-9.56619	13.8464	-2.40349	0.0238393	0.14545	-3.28195	5	11	23.939	23.9851	23.6888	0	0	0	0	0	0	0	0	0	18.183	24.3356	24.1937	23.8133	23.184	23.6042	23.5296	23.2058	18.8733	0	21.2888	21.3847	21.2968	21.501	8.695386	18.2616	1.23826	0.548184	0.00000	23.5669	FKBP12-Exip2
HNRNPUL1	1.36604	26.6788	2.40341	0.0238436	0.14545	-3.28209	12	14	27.6137	25.6731	25.6457	26.3792	26.3766	26.9839	27.5818	28.0902	27.5235	29.7247	29.2695	29.1892	25.1221	25.5518	26.0713	25.2278	26.2501	26.0187	25.7214	26.0406	26.5359	25.76	25.7395	26.8752	26.5214	26.161	27.4143	26.0483	0.050877	0.0255819	27.1993	26.0296	HNRNPUL1
FAHD1	7.84928	4.92153	2.40267	0.0238828	0.14545	-3.28333	5	1	0	0	0	0	0	0	0	0	0	0	0	0	18.183	0	0	0	0	0	0	0	23.6186	21.0071	21.7815	24.0953	0	19.2744	9.14807	1.29879	1.24261	3.74166	0	0	FAHD1
FCF1	7.74949	4.87548	2.40249	0.0238921	0.14545	-3.28362	5	1	0	0	0	0	0	0	0	0	0	0	0	0	18.183	0	0	0	0	0	0	0	22.7771	21.5091	21.348	20.9864	21.9588	0	9.04828	1.29879	1.23668	3.74166	0	0	FCF1
WDR75	-9.58465	18.0791	-2.40094	0.0239742	0.145777	-3.28622	6	13	24.6937	25.1874	25.148	24.893	24.596	24.7094	0	0	0	0	0	0	18.183	0	25.2278	25.1554	23.8714	25.2451	23.617	24.5121	24.559	26.1337	26.0367	26.2771	25.3172	26.6943	12.9182	22.5028	1.04524	0.298904	12.2795	24.7016	WDR75
IVD	10.3476	12.8734	2.39557	0.0242611	0.147346	-3.29522	9	5	23.8911	0	0	23.7879	0	24.2531	24.4235	24.1424	0	25.5446	24.7818	0	18.183	0	23.2512	0	0	0	0	0	24.3745	24.4436	25.2011	24.4286	24.0023	0	18.4452	8.097599	0.603463	1.40308	24.399	0.000	IVD
PRKACA	10.5004	15.2742	2.39398	0.0243464	0.147683	-3.29788	10	6	0	25.4065	25.3597	26.2682	25.8821	24.8904	24.4043	24.1455	25.7779	24.0214	24.2251	0	18.183	0	0	0	0	0	0	0	25.349	25.5196	26.6489	0	24.4793	26.5679	20.9282	10.4278	0.469086	1.21193	24.4418	0.00000	PRKACA
TBC1D13	7.64427	4.82691	2.39347	0.0243741	0.147683	-3.29873	5	1	0	0	0	0	0	0	0	0	0	0	0	0	18.183	0	0	0	0	0	0	0	21.2736	21.7142	21.568	0	21.4737	21.2872	8.94306	1.29879	1.23589	3.74166	0	0	TBC1D13
HSDL2	7.72321	4.86335	2.39251	0.0244256	0.147821	-3.30033	5	1	0	0	0	0	0	0	0	0	0	0	0	0	18.183	0	0	0	0	0	0	0	18.9431	22.1509	0	21.5074	23.8568	21.8058	9.022	1.29879	1.24146	3.74166	0	0	HSDL2
PCIF1	7.70839	4.85651	2.39175	0.0244668	0.147896	-3.30161	5	1	0	0	0	0	0	0	0	0	0	0	0	0	18.183	0	0	0	0	0	0	0	20.6613	20.0975	21.7363	21.1394	24.4516	0	9.00718	1.29879	1.24103	3.74166	0	0	PCIF1
ISCU	7.62004	4.81573	2.38939	0.0245951	0.148243	-3.30556	5	1	0	0	0	0	0	0	0	0	0	0	0	0	18.183	0	0	0	0	0	0	0	22.0741	0	22.4139	20.7913	20.6613	21.0853	8.91882	1.29879	1.23698	3.74166	0	0	ISCU
ANXA2P2	-1.26898	26.3769	-2.38929	0.0246002	0.148243	-3.30572	12	14	27.2749	26.6391	27.0872	27.5286	27.5456	28.2932	25.6924	25.1671	25.9458	24.9617	24.3669	24.4957	25.8966	26.02	24.9679	27.3273	28.5017	27.4333	27.0776	25.8839	26.6632	25.5532	25.5446	26.8258	26.3685	26.7389	25.6937	26.9626	0.0329487	0.0364444	25.6228	27.181	ANXA2P2
NFATC2IP	9.64735	7.40602	2.38909	0.0246109	0.148243	-3.30605	6	2	0	0	0	0	0	0	0	0	0	0	0	0	18.183	0	0	0	0	23.1645	0	0	26.3961	23.9025	24.6042	25.4218	25.8525	25.0319	12.6007	2.953397	1.04555	2.56339	11.9512	0.00000	NFATC2IP
EIF3G	11.0072	13.6782	2.38801	0.0246699	0.148362	-3.30786	9	5	0	0	0	0	0	0	0	27.053	25.4376	26.6108	26.3359	26.4396	18.183	0	24.7831	24.6958	0	26.9505	25.7589	0	0	27.3525	22.2502	0	26.834	26.9484	19.6052	8.597951	0.606818	1.40963	26.3878	0.00000	EIF3G
STK3	7.85756	20.992	2.38767	0.0246884	0.148362	-3.30843	12	10	0	0	25.5638	24.19	24.182	25.6744	24.3601	24.633	24.3163	24.1243	28.4228	24.7969	18.183	26.7177	24.3276	25.8276	0	0	25.1989	23.2512	25.6767	25.5446	24.6652	24.9474	25.6509	25.5379	25.223	17.3654	0.045551	0.66617	24.8722	24.186	STK3
MEF2A	7.57677	4.79576	2.3868	0.0247362	0.148475	-3.30989	5	1	0	0	0	0	0	0	0	0	0	0	0	0	18.183	0	0	0	0	0	0	0	21.1297	21.3915	21.1818	21.3128	21.4909	0	8.87556	1.29879	1.23587	3.74166	0	0	MEF2A
AACS	9.79391	7.52775	2.38622	0.0247679	0.148492	-3.31086	6	2	0	0	0	0	0	0	25.4052	25.2153	25.5125	26.0046	25.7112	25.7679	18.183	0	0	0	23.9217	0	0	0	0	0	0	0	0	0	12.8014	3.007479	1.04457	2.56935	12.6076	0.00000	AACS
RAC2	1.10561	25.5691	2.38441	0.0248671	0.148806	-3.31388	12	14	25.5399	24.0999	26.1741	24.384	24.4436	25.7834	27.1768	25.5532	25.7743	26.0438	27.2002	25.2838	25.501	23.8964	24.9993	24.9783	25.1401	25.0602	25.5067	25.3172	25.9648	26.2884	26.0532	25.7589	26.5622	26.3142	26.1645	25.0589	0.0225412	0.0261548	26.0485	25.1002	RAC2
ARPC4-TTLL3	-4.67758	22.8458	-2.38408	0.0248853	0.148806	-3.31443	11	14	23.3212	28.3031	27.7699	27.8045	28.0547	27.7334	24.0023	24.3964	24.8519	0	24.0572	24.2603	18.183	24.4744	24.4105	23.9549	24.3561	23.969	23.8683	23.8629	17.3953	21.2609	20.5847	19.9195	22.7123	20.4847	20.3271	25.0047	0.334492	0.109976	21.9866	24.3833	ARPC4-TTLL3
CECR5	-9.53292	18.0735	-2.38367	0.0249074	0.148806	-3.3151	6	13	25.6457	25.9269	23.7747	23.968	24.0093	24.1257	0	0	0	0	0	0	18.183	25.9043	23.1852	0	24.554	25.7789	25.1685	24.4019	25.9475	26.4247	25.7879	25.5989	25.3839	26.1418	12.9404	22.4733	1.04465	0.300526	12.6919	24.2638	CECR5
BAZ2A	7.71393	4.85906	2.38182	0.0250095	0.149084	-3.3182	5	1	0	0	0	0	0	0	0	0	0	0	0	0	18.183	0	0	0	0	0	0	0	17.7349	24.0256	21.4966	23.9143	20.9812	0	9.01271	1.29879	1.2478	3.74166	0	0	BAZ2A
GMFG	7.56962	4.79246	2.38173	0.0250147	0.149084	-3.31835	5	1	0	0	0	0	0	0	0	0	0	0	0	0	18.183	0	0	0	0	0	0	0	21.7243	22.6706	0	21.6719	21.0208	19.3332	8.8684	1.29879	1.2387	3.74166	0	0	GMFG
ALDH9A1	-1.26769	26.6343	-2.38103	0.0250532	0.149084	-3.31952	12	14	26.9751	26.6769	25.6509	27.9065	27.3632	27.7425	26.8135	25.9913	26.107	25.0265	25.844	26.2018	27.1422	27.6521	26.9796	28.1778	26.6498	27.0296	27.2591	27.8656	24.2845	24.5499	28.6635	25.5638	26.9205	25.4536	25.9517	27.2193	0.0451976	0.0239607	25.9176	27.2006	ALDH9A1
tr|F8VP50|F8VP50_HUMAN Uncharacterized protein (Fragment) OS=Homo sapiens PE=4 SV=3	-9.90839	17.2362	-2.38072	0.0250701	0.149084	-3.32003	6	12	26.0465	0	0	24.712	24.1726	24.1174	0	0	0	0	0	0	24.8511	26.1211	26.0634	26.0832	25.5692	25.5518	24.9474	27.0944	23.4297	24.0137	23.0082	24.9617	23.0355	24.3621	11.9009	21.8093	1.04541	0.42535	11.5041	25.2496	tr|F8VP50|F8VP50_HUMAN Uncharacterized protein (Fragment) OS=Homo sapiens PE=4 SV=3
IDE	-6.01247	23.5899	-2.37876	0.0251789	0.149484	-3.3233	10	14	24.994	26.5161	26.2912	26.2352	26.3813	25.1975	24.3244	24.2817	0	24.4395	24.5409	0	27.7995	27.2517	26.1702	26.8408	26.1462	26.5679	26.809	25.908	25.899	25.8109	26.1702	22.2743	25.3161	21.172	20.3524	26.3649	0.472515	0.0276159	24.3819	26.3362	IDE
HMGB3	8.4421	20.0018	2.37846	0.0251955	0.149484	-3.3238	12	9	0	0	24.2144	25.8089	24.5484	25.2348	25.915	26.2446	24.9708	25.6654	25.0522	25.2715	25.899	25.0895	0	25.4265	24.4757	24.7791	0	0	23.4199	25.3903	24.3258	21.8673	21.6456	24.8025	24.5476	16.1055	0.0609934	0.774034	25.0115	24.5121	HMGB3
SP110	7.57287	4.79396	2.37716	0.0252678	0.149663	-3.32596	5	1	0	0	0	0	0	0	0	0	0	0	0	0	18.183	0	0	0	0	0	0	0	19.5625	24.0556	22.0942	20.2539	20.4937	0	8.87166	1.29879	1.24188	3.74166	0	0	SP110
ERP29	1.26162	25.9783	2.37687	0.0252841	0.149663	-3.32645	12	14	25.322	24.6357	25.0522	24.536	25.9497	24.9019	27.1712	27.7425	27.4914	27.5076	27.9014	27.1953	25.7214	25.8121	25.8741	25.6211	26.0313	26.318	25.5088	24.2595	24.8703	23.9756	26.3898	26.3294	26.7322	26.5848	26.6576	25.396	0.0442016	0.0246829	26.9517	25.5649	ERP29
FKBP1A	-8.87934	18.5637	-2.37518	0.0253785	0.149855	-3.32927	7	13	23.939	24.0657	23.6888	27.9547	0	27.8599	0	24.331	0	0	0	0	18.183	24.3356	25.8072	25.6767	23.184	23.6042	23.5296	25.4376	25.321	22.4006	21.2888	25.2427	25.0414	21.7644	13.7825	22.6618	0.887713	0.305895	21.5266	24.0023	FKBP1A
DDX27	9.67807	18.548	2.37496	0.0253908	0.149855	-3.32964	11	8	0	0	25.0746	0	0	0	26.6315	26.4445	0	24.5611	26.0832	25.3115	25.5462	24.4319	0	24.4444	24.0719	24.2083	24.7295	24.6306	26.1664	25.4218	26.4332	26.699	25.6004	25.7589	23.7593	14.0813	0.316024	0.899064	25.9211	24.1401	DDX27
UBXN1	-7.14729	22.8257	-2.37432	0.0254264	0.149855	-3.33069	9	14	24.8308	25.7514	25.5274	25.494	24.8369	25.066	0	0	0	25.5785	26.9943	26.3525	27.1748	25.3609	25.8607	26.0901	27.1697	27.586	27.6901	27.3038	25.0169	24.5942	25.0129	25.2796	23.2843	25.6129	18.9772	26.1245	0.604878	0.039967	25.0149	25.8061	UBXN1
MRPL55	7.48104	4.75158	2.3742	0.0254333	0.149855	-3.3309	5	1	0	0	0	0	0	0	0	0	0	0	0	0	18.183	0	0	0	0	0	0	0	21.4309	19.3704	21.0577	22.0024	0	21.4966	8.77983	1.29879	1.23777	3.74166	0	0	MRPL55
TCERG1	1.18922	25.9002	2.37097	0.0256148	0.150716	-3.33627	12	14	24.9496	24.5323	25.3529	23.684	24.4299	25.0265	26.2392	26.6796	26.1999	25.915	26.5289	26.5249	26.5122	24.9721	24.4757	24.8085	27.3443	25.9981	26.6286	26.204	27.1399	26.5289	26.2609	26.4793	26.7927	27.1973	26.5405	25.3513	0.0141621	0.0407416	26.5269	24.9993	TCERG1
UNC119	7.43527	4.73045	2.37056	0.0256382	0.150716	-3.33696	5	1	0	0	0	0	0	0	0	0	0	0	0	0	18.183	0	0	0	0	0	0	0	21.7592	20.1438	0	20.4965	20.5164	21.8927	8.73406	1.29879	1.23707	3.74166	0	0	UNC119
BCL2L13	9.40545	7.27624	2.37004	0.0256677	0.150717	-3.33783	6	2	0	0	0	0	0	0	0	0	0	0	0	0	18.183	0	0	0	0	0	0	22.9107	24.7295	24.9003	24.4383	24.8989	24.8908	24.2307	12.3407	2.935267	1.04458	2.56151	12.1153	0.00000	BCL2L13
DDX59	7.48405	4.75296	2.36908	0.0257219	0.150863	-3.33943	5	1	0	0	0	0	0	0	0	0	0	0	0	0	18.183	0	0	0	0	0	0	0	18.2809	20.8272	22.7132	21.7483	0	21.8244	8.78283	1.29879	1.24133	3.74166	0	0	DDX59
WDR3	-9.33755	17.8191	-2.36716	0.0258305	0.151327	-3.34261	6	13	24.3449	24.9348	25.5518	24.7497	24.4019	25.184	0	0	0	0	0	0	18.183	0	23.6283	23.7379	22.9259	23.8473	24.1537	24.1583	25.7667	25.8763	25.9269	25.494	25.4682	24.9617	12.7912	22.1287	1.04464	0.298648	12.4808	24.156	WDR3
PGK2	-1.53857	25.1967	-2.36524	0.0259402	0.151642	-3.34581	12	14	26.9505	26.564	26.137	25.9802	25.7614	24.1877	25.605	25.1191	25.8673	25.1538	24.1565	23.9837	24.3392	24.9617	26.493	27.3038	26.3142	27.5667	23.3415	26.795	21.7048	22.9741	25.943	22.1004	24.2966	25.5149	24.3683	25.9068	0.0595081	0.0484636	24.7079	26.2256	PGK2
tr|M0R2C6|M0R2C6_HUMAN Uncharacterized protein (Fragment) OS=Homo sapiens PE=3 SV=1	9.68181	14.1827	2.36518	0.0259434	0.151642	-3.3459	10	6	23.7536	23.9234	23.2538	23.5181	23.367	0	24.6247	25.1167	25.301	24.5844	0	24.8429	18.183	0	0	0	0	0	0	0	0	18.6061	22.4227	22.8223	22.9838	21.4476	19.396	9.71421	0.477244	1.20657	22.9031	0.00000	tr|M0R2C6|M0R2C6_HUMAN Uncharacterized protein (Fragment) OS=Homo sapiens PE=3 SV=1
FASTKD5	9.52545	7.37799	2.3628	0.0260797	0.152265	-3.34986	6	2	23.5598	0	0	0	0	0	0	0	0	0	0	0	18.183	0	0	0	0	0	0	0	26.5099	26.214	24.338	23.2885	24.66	25.0746	12.5071	2.981629	1.04648	2.56644	11.6442	0.00000	FASTKD5
DHX36	10.0736	12.7103	2.35639	0.0264496	0.154249	-3.36049	9	5	23.5793	0	0	0	0	0	24.0327	0	23.8964	24.403	0	0	18.183	0	0	0	23.4982	0	23.7892	23.8035	24.2004	24.8243	24.3044	24.275	24.2337	23.4446	18.1345	8.06094	0.603283	1.40251	24.1165	0.00000	DHX36
PPP2CA	-1.17923	25.7988	-2.35585	0.0264812	0.154258	-3.36139	12	14	27.4811	25.8115	25.4461	26.1521	25.9554	24.2322	24.994	26.0559	25.8482	25.5241	25.1802	24.3438	25.0722	26.8953	26.6527	26.7841	27.1653	27.3493	26.8933	26.913	24.2859	24.5673	25.4531	25.4033	25.5672	24.7435	25.1639	26.3431	0.0230558	0.0357834	25.2918	26.7184	PPP2CA
DIABLO	7.64975	20.8386	2.35189	0.0267122	0.155427	-3.36795	12	10	0	24.1583	0	0	25.6338	0	26.194	26.0163	25.6855	25.6105	26.6228	26.4033	24.5484	25.1643	24.1017	23.8995	23.5493	24.1066	23.2294	23.9198	21.4901	22.7709	26.2121	23.0809	24.2786	25.1273	24.9577	17.3079	0.0671109	0.657239	25.648	23.9096	DIABLO
IGLC2	9.56666	16.5608	2.35001	0.0268226	0.155717	-3.37106	11	7	24.4125	24.2284	25.7673	25.883	25.8354	25.7267	25.8966	24.9595	26.2115	26.2761	26.3096	26.0499	18.183	0	0	0	0	0	0	0	21.5467	20.275	0	21.6444	19.7356	21.6405	21.7121	12.1455	0.336309	1.04936	23.3019	9.091509	IGLC2
IGLC3	9.56666	16.5608	2.35001	0.0268226	0.155717	-3.37106	11	7	24.4125	24.2284	25.7673	25.883	25.8354	25.7267	25.8966	24.9595	26.2115	26.2761	26.3096	26.0499	18.183	0	0	0	0	0	0	0	21.5467	20.275	0	21.6444	19.7356	21.6405	21.7121	12.1455	0.336309	1.04936	23.3019	9.091509	IGLC3
ACPP	7.2364	4.63866	2.34871	0.0268994	0.155986	-3.37322	5	1	0	0	0	0	0	0	0	0	0	0	0	0	18.183	0	0	0	0	0	0	0	20.7413	18.9839	21.3579	0	20.2136	21.1256	8.53519	1.29879	1.23763	3.74166	0	0	ACPP
PPA1	-1.27481	26.7114	-2.34794	0.0269451	0.156075	-3.3745	12	14	28.3071	28.1668	28.2846	28.216	28.2506	28.7275	25.9095	27.6233	25.0638	27.5589	26.7177	26.0465	26.1981	26.0406	26.834	26.6632	26.3525	26.891	26.7678	26.4974	26.1274	25.0602	25.7333	24.335	25.6234	26.501	26.025	27.2998	0.0377111	0.0350922	25.978	26.8625	PPA1
EIF2B1	-8.81312	18.6761	-2.34696	0.0270029	0.156129	-3.37612	7	13	25.1439	23.9869	26.8992	26.7525	27.4504	26.7462	0	0	0	0	25.01	0	18.183	0	24.5263	23.3276	23.4519	23.5879	23.8334	24.5227	23.4982	23.6473	23.3031	23.2911	24.5303	23.8869	13.9306	22.7437	0.883419	0.305103	23.2971	24.2548	EIF2B1
COPS3	-6.74843	21.7346	-2.34675	0.0270153	0.156129	-3.37646	9	14	24.9577	24.7308	24.5559	25.7128	24.7382	24.7046	0	0	25.498	25.7306	0	25.6153	25.0913	25.1538	24.2837	24.994	25.5897	25.1439	23.6365	24.596	24.2099	25.4392	23.3547	23.5681	21.9409	21.8526	18.1008	24.8492	0.607436	0.0210384	23.4614	24.848	COPS3
ERLIN2	-9.15556	19.5375	-2.34417	0.0271686	0.156693	-3.38073	7	13	27.6959	27.5978	27.571	27.8495	27.1137	0	0	0	23.9286	24.2901	0	0	24.4858	24.0137	23.377	26.4274	23.2309	23.5089	24.9844	24.8272	25.2233	24.8491	26.0866	26.2169	0	24.6958	14.6075	23.7631	0.883812	0.297127	24.1094	24.9058	ERLIN2
GAPDHS	-1.17633	24.9661	-2.34408	0.0271739	0.156693	-3.38088	12	14	23.9143	25.0229	24.7382	25.0522	25.3883	25.3827	25.3127	25.602	24.3745	24.8369	24.6675	24.8369	26.5377	25.987	25.6757	25.445	26.2392	26.137	25.977	25.6295	24.0053	24.3497	23.3929	24.3134	24.2441	22.0569	24.3327	25.5091	0.0379347	0.0268365	24.3621	25.5373	GAPDHS
RPL7L1	10.3154	11.1901	2.34331	0.0272197	0.15678	-3.38215	8	4	0	0	0	0	24.2817	24.7109	25.0452	0	24.8726	0	0	0	18.183	0	0	0	0	0	22.8327	0	23.6791	25.6173	24.6853	25.9247	25.591	25.5196	16.7446	6.429164	0.739341	1.65596	24.779	0.00000	RPL7L1
NUP98	-6.85295	22.1936	-2.3398	0.0274299	0.157814	-3.38795	9	14	26.8669	26.3307	26.2619	24.5164	24.0174	24.6438	0	24.6872	0	25.3711	0	24.5484	25.5504	25.6654	23.8059	25.337	25.2888	25.7063	26.2069	24.7932	23.4898	25.2888	24.5149	25.6802	24.494	23.968	18.5036	25.3565	0.60387	0.0358826	24.5045	25.4437	NUP98
HDDC2	-10.1765	11.1074	-2.33821	0.0275253	0.158186	-3.39057	3	9	0	0	0	23.7121	23.3857	24.5005	0	0	0	0	0	0	25.6283	24.9656	0	0	24.4077	25.4345	24.219	25.0067	22.9947	0	0	22.2665	0	22.272	5.627764	15.8043	1.80935	0.774389	0.00000	23.9656	HDDC2
PITRM1	-8.64139	20.6484	-2.33484	0.0277291	0.159175	-3.39613	8	13	0	23.8237	27.7827	27.7139	26.2169	28.3165	27.6577	24.2837	0	24.5647	0	0	26.4765	26.2992	25.8972	25.9095	28.2298	26.284	25.9892	25.9748	23.5738	22.9851	23.5566	22.9563	0	22.3658	15.9953	24.6367	0.743092	0.291751	22.9707	26.2505	PITRM1
SF3B1	1.24285	27.7522	2.33434	0.0277595	0.159175	-3.39695	12	14	26.0474	27.4591	27.1072	26.6848	27.4157	25.9025	27.7311	29.3881	28.7829	27.9164	29.0049	28.9532	25.9285	29.2062	28.8429	26.4906	28.8429	26.8716	26.855	26.8451	29.6444	27.7082	28.2216	27.8295	28.155	27.7214	28.4214	27.1786	0.0245962	0.0399019	28.1883	26.8633	SF3B1
UBA5	10.1961	12.9274	2.33277	0.0278551	0.159504	-3.39955	9	5	0	0	0	0	0	0	24.2328	0	24.9679	26.5506	0	0	18.183	0	23.5566	0	0	23.3857	26.0406	23.9355	22.6693	22.2865	26.2217	23.3929	24.335	26.3554	18.4177	8.221531	0.607534	1.40602	23.8129	0.00000	UBA5
VRK1	-7.70086	21.0242	-2.33213	0.0278943	0.159504	-3.40061	8	14	23.5646	24.03	23.958	24.4991	26.0438	25.67	0	0	0	0	24.6122	24.4636	18.183	24.1471	25.4682	24.4782	25.8673	25.9304	26.2018	26.0568	25.4887	25.5662	25.8109	25.9748	25.4052	25.2096	16.8776	24.5785	0.738984	0.0838822	24.9109	24.9837	VRK1
LRMP	-6.91256	22.3347	-2.33187	0.0279101	0.159504	-3.40103	9	14	25.3584	25.9095	25.8924	26.3701	23.8568	24.261	26.8825	24.1017	26.4522	24.835	26.1896	25.8197	24.494	25.896	25.636	25.236	25.9673	25.5478	26.4144	26.5122	0	24.2364	21.423	0	23.4107	0	18.6126	25.5251	0.60826	0.031982	24.1691	25.7642	LRMP
UNC119B	7.10738	4.57912	2.3297	0.028043	0.160085	-3.40462	5	1	0	0	0	0	0	0	0	0	0	0	0	0	18.183	0	0	0	0	0	0	0	17.4858	21.5976	0	20.4965	20.7094	20.5847	8.40617	1.29879	1.24093	3.74166	0	0	UNC119B
SDCBP	10.1609	11.0666	2.32648	0.028241	0.161036	-3.40992	8	4	0	0	0	0	0	0	25.6295	25.3391	25.9593	25.9106	25.5942	25.9802	18.183	0	0	0	24.6429	0	22.9888	23.462	0	0	0	0	22.1354	21.9054	16.5378	6.376905	0.743273	1.65475	23.7373	0.00000	SDCBP
CEP44	7.03224	4.54444	2.32287	0.0284644	0.161834	-3.41585	5	1	0	0	0	0	0	0	0	0	0	0	0	0	18.183	0	0	0	0	0	0	0	17.8726	21.5742	20.5451	0	20.3651	19.6153	8.33103	1.29879	1.23984	3.74166	0	0	CEP44
KRT79	9.29871	16.2645	2.32248	0.0284884	0.161834	-3.41649	11	7	23.472	0	0	0	0	25.9923	0	26.4018	24.3339	26.7145	27.8896	26.4833	24.5922	0	0	23.3763	23.3955	23.4056	23.3848	0	20.0662	19.6314	21.1408	21.9651	19.6338	20.9973	21.2715	11.9728	0.346089	1.03932	21.5529	11.6881	KRT79
RABGAP1	9.05541	7.13072	2.3219	0.0285243	0.161834	-3.41744	6	2	23.1352	0	0	0	0	0	0	0	0	0	0	0	18.183	0	0	0	0	0	0	0	23.9088	24.1957	23.73	23.8424	23.9127	24.4909	12.0067	2.95130	1.04458	2.56317	11.865	0.000	RABGAP1
CNOT6	7.00373	4.53128	2.32168	0.0285385	0.161834	-3.41781	5	1	0	0	0	0	0	0	0	0	0	0	0	0	18.183	0	0	0	0	0	0	0	18.785	18.6497	0	20.7498	20.7977	20.6479	8.30251	1.29879	1.23843	3.74166	0	0	CNOT6
CNOT6L	7.00373	4.53128	2.32168	0.0285385	0.161834	-3.41781	5	1	0	0	0	0	0	0	0	0	0	0	0	0	18.183	0	0	0	0	0	0	0	18.785	18.6497	0	20.7498	20.7977	20.6479	8.30251	1.29879	1.23843	3.74166	0	0	CNOT6L
ANXA2	-1.23346	26.7615	-2.31844	0.028741	0.162405	-3.42314	12	14	27.8896	27.3373	28.1021	28.0406	27.5456	28.3468	25.8781	25.5412	26.4247	25.9419	24.3669	24.9395	25.8966	26.02	25.2638	27.3273	28.6086	27.5527	27.7082	26.9917	26.7773	25.7713	26.4565	27.1354	26.913	27.022	26.0973	27.3308	0.0329202	0.0358442	26.1833	27.5492	ANXA2
GLOD4	-6.88795	22.4192	-2.3183	0.0287496	0.162405	-3.42336	9	14	25.4507	23.9469	26.1999	25.8053	24.1972	23.9088	0	23.972	0	0	27.571	24.5704	26.7227	25.6802	25.9892	25.7634	27.3236	25.7395	25.8804	25.7679	23.6695	23.4982	25.2153	25.4156	25.1791	25.4326	18.7103	25.5983	0.605663	0.0383485	24.2712	25.7657	GLOD4
TLE3	6.95417	4.5084	2.31829	0.0287501	0.162405	-3.42338	5	1	0	0	0	0	0	0	0	0	0	0	0	0	18.183	0	0	0	0	0	0	0	0	18.6626	19.9759	19.8831	19.9909	20.5229	8.25295	1.29879	1.23685	3.74166	0	0	TLE3
RPS27	1.32394	25.9714	2.31804	0.0287658	0.162405	-3.42379	12	14	24.8474	27.8656	27.0686	26.0063	27.4998	25.8227	26.3061	27.9281	28.003	26.182	25.9554	26.214	24.8776	24.5378	24.5813	24.2859	24.4057	23.9109	24.7764	24.559	26.7322	26.8752	26.8889	27.1712	26.5289	25.4265	26.6843	25.3604	0.0284902	0.0505116	26.6305	24.8119	RPS27
POLR1E	10.0758	9.3589	2.31664	0.028854	0.162675	-3.42609	7	3	0	0	0	0	24.0902	0	0	0	0	0	0	27.419	18.183	23.6464	0	0	0	0	0	0	28.8429	24.1877	22.3735	23.2658	22.5747	28.7482	14.7843	4.708543	0.894503	2.00595	22.4741	0.00000	POLR1E
IGHA1	9.35208	7.37279	2.31554	0.0289227	0.162675	-3.42788	6	2	0	0	0	24.6072	0	0	26.1486	24.727	24.2419	24.4918	24.8989	24.3941	18.183	0	0	0	0	0	0	0	0	0	0	0	0	0	12.4085	3.056445	1.04514	2.57516	12.121	0.00000	IGHA1
ACOT9	9.1386	7.20145	2.31465	0.0289794	0.162675	-3.42936	6	2	23.5879	0	0	0	0	0	0	0	0	0	0	0	18.183	0	0	0	0	0	0	0	25.8821	21.6719	24.7867	24.222	25.1375	23.7666	12.1222	2.983634	1.04761	2.56666	10.836	0.00000	ACOT9
SCAMP2	-9.94445	12.6544	-2.31453	0.028987	0.162675	-3.42956	4	10	0	23.73	23.8094	24.1471	0	24.4865	0	0	0	0	0	0	18.183	25.5399	0	0	26.0264	26.7569	23.5598	25.1791	0	18.9096	0	23.2164	23.8964	21.5742	7.299713	17.2442	1.4856	0.666046	0.00000	23.7697	SCAMP2
LAMTOR1	-9.51529	14.1198	-2.31437	0.0289967	0.162675	-3.42981	5	11	23.8643	24.3641	25.1078	25.2379	25.4345	23.5413	0	0	0	0	0	24.5813	18.183	0	0	23.8424	23.3887	23.2702	0	22.9259	15.8165	0	21.8269	0	22.7145	23.0147	8.996154	18.5114	1.2564	0.549959	0.00000	23.465	LAMTOR1
NLE1	9.00769	7.10907	2.31395	0.0290232	0.162675	-3.4305	6	2	0	0	0	0	0	0	0	0	0	0	0	0	18.183	0	0	0	0	0	23.1405	0	24.9693	24.2501	24.6187	23.6648	22.2629	23.7467	11.9594	2.95168	1.04585	2.56321	11.1315	0.00000	NLE1
PICALM	-10.535	11.5827	-2.31376	0.0290356	0.162675	-3.43082	3	9	22.9279	0	0	0	0	0	0	0	0	0	0	0	24.7831	26.8228	23.5442	26.3159	26.501	25.684	27.2233	26.4274	23.5344	24.8908	0	0	0	22.4947	5.90999	16.445	1.81114	0.776827	0.00000	24.1636	PICALM
SRFBP1	8.99451	7.0991	2.31216	0.0291368	0.163064	-3.43344	6	2	23.086	0	0	0	0	0	0	0	0	0	0	0	18.183	0	0	0	0	0	0	0	25.5589	24.9279	22.2984	24.2177	22.6001	23.7046	11.9423	2.94779	1.04696	2.5628	11.1492	0.00000	SRFBP1
MTA3	-1.5607	25.4271	-2.30848	0.0293709	0.164196	-3.43946	12	14	25.8525	25.591	24.3805	24.4019	24.5479	24.8333	25.1982	25.2387	24.6907	24.927	25.1141	24.4356	29.1149	28.5673	27.053	25.9166	28.4509	26.0438	25.4433	25.8673	26.7653	25.1058	24.7685	23.8334	23.263	21.7007	24.5867	26.1474	0.0504497	0.0602621	24.8478	25.8599	MTA3
HLA-C	10.0707	12.9198	2.30684	0.0294761	0.164604	-3.44215	9	5	0	0	0	0	0	0	0	0	0	24.8784	24.6306	24.6122	18.183	25.6959	0	23.4786	0	24.0925	0	24.3554	23.7447	23.8676	25.0169	25.0942	23.3789	24.8863	18.3425	8.271812	0.603729	1.40579	24.2399	0.0000	HLA-C
NME1-NME2	-9.60854	17.1724	-2.30568	0.029551	0.164785	-3.44406	6	12	26.2641	24.7394	24.9403	26.1574	25.756	25.2379	24.7394	0	24.0888	0	0	25.1202	25.0746	25.8525	25.7879	23.7983	0	24.9503	23.9412	0	23.8148	23.9319	0	0	22.288	0	11.9986	21.6071	1.04591	0.425025	11.144	25.0124	NME1-NME2
DTX3L	9.04157	7.15591	2.30534	0.0295726	0.164785	-3.44461	6	2	0	0	0	0	0	0	0	0	0	0	0	0	18.183	0	0	0	0	0	0	23.5773	25.8525	22.8033	23.6996	23.9109	23.4607	24.5663	12.0245	2.982878	1.04614	2.56658	11.4017	0.00000	DTX3L
CPT2	-8.65503	18.6631	-2.30425	0.0296427	0.164996	-3.44639	7	13	26.0568	25.3733	25.5973	26.275	24.2134	24.6254	24.3531	0	24.2623	0	0	25.0978	18.183	0	23.6876	24.9474	26.3813	24.1413	24.3578	23.3689	22.2968	0	24.4286	22.8378	0	24.7563	14.0027	22.6578	0.884415	0.30136	22.5673	24.4916	CPT2
UBE2S	9.6444	14.4473	2.30203	0.029786	0.165614	-3.45002	10	6	0	26.0406	0	0	25.9913	0	25.278	25.4043	25.2318	0	25.4812	24.0657	18.183	0	23.9869	0	22.8702	0	22.8732	0	22.3034	20.9304	0	22.1736	22.7879	22.0296	19.6405	9.996085	0.473724	1.21163	22.5456	0.00000	UBE2S
TBCE	9.31797	16.629	2.30025	0.0299019	0.166079	-3.45294	11	7	23.1581	24.0053	0	0	0	24.6827	0	24.1537	24.3594	25.3461	24.8649	25.1578	26.6891	24.4362	0	25.2218	24.4043	0	0	0	22.8967	23.33	20.4993	24.1105	21.0307	24.0073	21.6464	12.3284	0.322577	1.03951	24.0589	11.579	TBCE
CTSC	9.35268	7.41444	2.29921	0.0299694	0.166273	-3.45464	6	2	25.1864	0	0	0	0	0	0	0	0	0	0	0	18.183	0	0	0	0	0	0	0	25.1813	24.5164	25.5709	25.0129	25.6283	23.4962	12.4505	3.097815	1.04536	2.58033	11.7481	0.00000	CTSC
PFDN1	8.17446	19.9827	2.29727	0.0300957	0.166794	-3.4578	12	9	0	23.6677	0	0	0	23.7467	24.3152	24.5121	24.5026	24.8099	24.7394	24.727	25.7275	26.2817	25.2739	25.7482	26.0919	0	24.7308	25.67	25.4065	24.199	24.0686	24.1123	24.421	22.7985	24.3844	16.2099	0.0254268	0.774901	24.4618	24.2388	PFDN1
EBP	10.1559	13.0655	2.29634	0.0301567	0.166952	-3.45932	9	5	0	0	0	0	0	0	24.9809	25.0638	25.0962	25.1428	26.2352	25.5369	18.183	0	0	25.6234	25.602	0	24.0909	23.7944	23.6977	23.7236	0	0	22.9307	0	18.534	8.378129	0.604931	1.40702	24.3523	0.00000	EBP
POFUT1	9.01932	7.1374	2.29495	0.0302482	0.167274	-3.4616	6	2	0	0	23.462	0	0	0	0	0	0	0	0	0	18.183	0	0	0	0	0	0	0	19.9847	22.2551	24.1692	26.1235	25.8121	25.5829	11.994	2.974641	1.05335	2.56567	9.99234	0	POFUT1
WDR1	1.11659	26.0529	2.29446	0.0302802	0.167274	-3.4624	12	14	25.343	24.7131	26.4565	26.5377	26.4396	26.5622	27.0094	27.2685	27.1044	27.4544	27.1653	27.0094	25.1176	24.9338	25.8511	25.6959	25.177	24.2064	24.5577	25.9342	25.4197	26.9484	26.2868	26.4906	26.0418	25.6509	26.6541	25.5375	0.0250092	0.0309274	26.9789	25.5194	WDR1
PLAA	-7.66622	21.1903	-2.29216	0.0304315	0.167801	-3.46615	8	14	26.5478	24.243	23.5049	25.6924	26.0771	25.1715	25.5989	24.0114	0	0	0	0	18.183	25.3077	25.2611	25.6555	25.9063	25.2896	24.331	25.0285	24.9484	25.3626	24.7145	27.405	27.6959	25.0112	17.0623	24.7285	0.741036	0.0826162	24.8314	25.2754	PLAA
CSRP1	10.1156	11.1805	2.29202	0.0304409	0.167801	-3.46638	8	4	0	0	0	0	0	0	0	0	24.309	24.1305	0	0	18.183	0	23.9439	0	0	0	24.163	24.8748	23.9305	24.6508	25.7365	25.4052	25.7906	25.5758	16.6274	6.511761	0.739469	1.65666	24.2197	0.00000	CSRP1
LACTB2	-9.65488	14.6366	-2.29024	0.0305586	0.168269	-3.46928	5	11	25.2387	24.8726	0	24.2177	23.7485	24.7497	0	0	0	0	0	0	24.421	0	24.0657	25.1864	23.4662	23.1312	24.2004	0	0	23.2416	23.401	22.9431	22.0474	21.6211	9.43785	19.0927	1.23683	0.542851	0.00000	24.133	LACTB2
RBM17	8.96237	17.5731	2.28883	0.0306523	0.168604	-3.47158	11	8	25.3197	0	24.331	24.0267	0	0	25.004	24.1528	23.9634	26.2446	0	24.7109	18.183	0	25.0797	23.2751	24.6042	0	0	23.2932	24.8572	24.6429	25.1755	24.795	21.2834	23.958	22.399	13.4366	0.319215	0.907294	24.6769	20.7291	RBM17
NUP50	9.91407	10.9857	2.28686	0.0307836	0.169145	-3.47479	8	4	0	0	0	0	0	0	0	0	24.2337	25.7191	0	0	18.183	0	23.9143	0	23.7161	0	23.9257	0	24.4757	24.8688	24.0516	24.3465	24.3691	23.8237	16.324	6.409939	0.739101	1.65453	24.1426	0.00000	NUP50
SMARCB1	9.92607	14.9916	2.28516	0.0308971	0.169541	-3.47756	10	6	0	0	0	0	0	23.9977	24.063	27.3694	24.222	24.0137	24.1243	0	18.183	26.3715	0	26.3485	25.9106	24.9338	0	0	0	23.2375	23.8615	24.5832	24.4235	24.1391	20.3364	10.4104	0.469664	1.21271	24.0937	0.00000	SMARCB1
CCNK	9.0038	7.17574	2.28479	0.0309217	0.169541	-3.47816	6	2	0	0	0	0	0	0	0	25.0522	0	0	24.8342	0	18.183	0	0	0	24.0989	0	0	0	24.7249	24.8308	22.7401	22.1051	0	0	12.0239	3.02014	1.04693	2.57082	11.0525	0.00000	CCNK
RHOF	8.95294	7.15599	2.27897	0.0313143	0.17151	-3.48764	6	2	0	0	0	0	24.151	0	0	0	0	0	0	0	18.183	0	0	0	0	0	0	0	24.7308	23.0376	24.2584	24.7167	24.2568	22.7213	11.9768	3.023858	1.0456	2.57125	11.3606	0.00000	RHOF
C9orf64	9.01574	7.20525	2.27745	0.031417	0.171884	-3.4901	6	2	0	0	0	0	0	0	0	0	0	0	0	0	18.183	0	0	0	0	0	0	24.435	24.5718	24.9836	22.7081	22.5464	25.0319	24.8767	12.0599	3.044141	1.04651	2.57367	11.2732	0.00000	C9orf64
WDR74	9.13586	7.28884	2.27698	0.0314495	0.171884	-3.49087	6	2	24.829	0	0	0	0	0	0	0	0	0	0	0	18.183	0	0	0	0	0	0	0	22.8235	23.7944	26.8953	22.7145	23.7467	26.5235	12.2081	3.07229	1.04938	2.57712	11.3573	0.00000	WDR74
EXOC1	8.75849	7.01144	2.27536	0.0315594	0.172176	-3.49349	6	2	23.3839	0	0	0	0	0	0	0	0	0	0	0	18.183	0	0	0	0	0	0	0	21.9324	22.9431	22.9678	24.6827	23.9869	24.2177	11.7276	2.969066	1.04611	2.56506	10.9662	0.00000	EXOC1
NUP155	-7.79043	21.6804	-2.27521	0.0315702	0.172176	-3.49375	8	14	25.073	24.3609	25.899	25.9842	26.4472	26.1337	0	0	25.1643	24.4865	0	0	18.183	26.0465	26.2501	24.7249	26.161	25.7696	26.8752	25.9554	26.2529	26.3743	26.1999	27.4119	26.8522	27.0844	17.4855	25.276	0.739899	0.0850508	25.6821	25.9698	NUP155
HCCS	8.85366	7.09032	2.27419	0.0316395	0.172372	-3.4954	6	2	0	0	0	0	0	0	0	0	0	0	0	0	18.183	0	0	0	0	23.8731	0	0	23.5327	22.0741	24.1597	24.4974	23.6715	24.3567	11.8577	3.004011	1.04569	2.56896	11.037	0.00000	HCCS
SLC25A31	9.36841	7.49049	2.27336	0.0316963	0.172384	-3.49674	6	2	0	0	0	0	0	0	0	0	0	0	26.9537	0	18.183	26.1495	0	0	0	0	0	0	25.1375	24.6761	0	25.466	23.7485	24.4383	12.535	3.166605	1.04613	2.5894	11.8743	0.00000	SLC25A31
IMP4	9.24644	7.39697	2.27318	0.0317089	0.172384	-3.49704	6	2	0	0	25.6283	0	0	0	0	0	0	0	0	0	18.183	0	0	0	0	0	0	0	24.4711	23.5623	26.7322	24.5432	24.4865	24.7145	12.3758	3.129379	1.04604	2.58442	11.7812	0.00000	IMP4
TBCD	8.73178	7.00214	2.27231	0.0317681	0.172523	-3.49844	6	2	0	0	23.4262	0	0	0	0	0	0	0	0	0	18.183	0	0	0	0	0	0	0	23.5566	24.1801	23.0933	23.6237	23.582	22.4106	11.7039	2.972087	1.04503	2.56539	11.2053	0.00000	TBCD
SLC7A6	9.93856	9.44448	2.2712	0.0318444	0.172637	-3.50025	7	3	0	25.4156	0	0	0	24.4057	23.9879	24.8954	0	25.1651	0	0	18.183	0	0	0	0	0	0	0	0	0	25.7462	25.723	25.986	26.0485	14.796	4.857457	0.883507	2.01215	24.4416	0.00000	SLC7A6
SAP18	8.91476	17.3945	2.27103	0.0318565	0.172637	-3.50053	11	8	0	0	0	0	0	0	26.0901	25.8972	0	26.3792	26.1403	25.4602	18.183	23.8731	23.882	24.0023	24.2284	24.0657	23.367	24.3183	16.0427	23.1405	23.4343	23.8977	23.9156	25.9391	22.1947	13.28	0.339726	0.905921	24.6879	20.775	SAP18
SLC16A1	9.57001	9.08595	2.26957	0.0319574	0.173001	-3.5029	7	3	0	0	0	0	0	0	24.8019	25.0414	0	0	24.2549	27.9717	18.183	0	0	0	0	23.9889	0	23.1944	22.5592	0	0	0	23.1004	23.1388	14.239	4.669023	0.887804	2.00466	22.8298	0.00000	SLC16A1
NDUFA13	9.32114	18.5731	2.26549	0.0322397	0.174346	-3.50951	11	8	25.7105	24.7465	25.636	24.8099	24.4827	23.5049	27.5235	0	24.8418	24.8405	25.4052	25.0474	25.9546	0	0	0	24.949	0	0	0	26.4875	26.4522	25.3374	25.7214	25.638	25.8109	23.5922	14.271	0.316634	0.899646	25.5216	23.9938	NDUFA13
SFXN1	1.09483	25.6591	2.26391	0.0323502	0.174759	-3.51207	12	14	25.5785	26.4833	24.1285	24.063	24.4501	24.5942	25.6539	26.8605	26.6744	26.6654	25.5532	26.2665	26.5029	25.5804	25.0206	25.7259	24.771	24.087	25.1697	25.9981	25.5314	25.5682	26.891	26.5848	26.5571	26.1774	26.2487	25.1538	0.0204524	0.0337008	26.4118	25.0952	SFXN1
CLIC2	9.35741	7.51662	2.26086	0.0325639	0.175728	-3.51701	6	2	0	0	0	26.5864	0	0	0	25.7021	25.2811	25.2729	25.5332	25.5589	18.183	0	0	0	0	0	0	0	0	23.3146	0	0	0	0	12.5552	3.197814	1.04557	2.59367	11.6573	0.0000	CLIC2
MRPS18B	8.68797	6.98692	2.2587	0.0327153	0.17636	-3.52049	6	2	0	0	0	0	0	0	0	0	0	0	0	0	18.183	0	23.4962	0	0	0	0	0	20.9556	22.0569	23.6253	23.7193	25.9673	23.6562	11.6651	2.977084	1.04911	2.56594	10.4778	0.00000	MRPS18B
TRPV5	-9.62258	9.25405	-2.25588	0.0329149	0.17725	-3.52506	2	8	0	23.9732	0	23.8018	24.0005	23.8568	24.4957	24.3762	0	0	0	0	24.3554	24.2083	23.7666	23.7708	0	0	0	0	0	0	0	0	0	0	4.072663	13.6952	2.3355	0.898792	0.0000	23.7687	TRPV5
ROCK2	9.66123	9.22515	2.25528	0.0329576	0.177294	-3.52603	7	3	23.2286	0	25.314	0	0	0	0	24.4356	24.0966	24.2446	0	0	18.183	0	0	0	0	0	0	0	0	26.1022	25.869	26.3123	22.0679	0	14.4274	4.766119	0.886067	2.00992	23.0822	0.00000	ROCK2
ARHGEF2	6.92982	23.1158	2.25325	0.0331022	0.177885	-3.52931	12	11	27.7699	24.5776	26.1403	24.9679	25.5758	24.335	26.3307	25.9612	27.8351	27.9602	26.4445	26.8163	24.4957	25.7143	24.435	0	0	25.8821	0	24.9509	27.1289	26.9537	26.6151	26.9282	26.5967	26.5967	26.8473	19.9175	0.0216204	0.543812	26.7157	24.7643	ARHGEF2
C9orf114	8.808	7.10729	2.25259	0.0331492	0.177952	-3.53038	6	2	0	0	0	0	0	0	0	0	0	0	0	0	18.183	0	0	0	0	0	0	24.4057	24.4362	23.5773	22.675	23.8911	22.4237	25.1975	11.8501	3.042054	1.04617	2.57342	11.2118	0.00000	C9orf114
CCNB1	-8.90218	6.57842	-2.24714	0.0335399	0.179861	-3.53916	1	6	0	0	0	0	0	0	0	0	0	0	0	0	25.7815	24.903	24.3845	0	0	24.9294	24.4991	25.1221	21.4192	0	0	0	0	0	1.784933	10.6871	3.4641	1.19864	0	0	CCNB1
RORC	8.59367	5.7111	2.2459	0.0336295	0.180153	-3.54116	5	1	0	0	0	0	0	0	0	24.4286	27.5038	0	27.8553	0	24.427	0	0	0	0	0	0	0	21.9409	22.3328	0	0	0	0	10.3385	1.744786	1.24647	3.74166	0	0	RORC
KRT14	-2.1028	26.0173	-2.24048	0.0340239	0.182076	-3.5499	12	14	26.6228	26.5306	26.5298	23.6977	25.2715	25.5829	26.4591	24.8258	26.9731	27.7425	26.8889	26.7773	29.1892	30.1684	27.6269	27.7356	29.1892	28.3293	24.9568	26.3988	20.5796	20.5115	21.4858	25.986	24.1243	26.2665	24.885	26.9878	0.105293	0.0676586	26.1262	26.5767	KRT14
LAMP2	-9.69287	10.9617	-2.23971	0.0340802	0.182187	-3.55114	3	9	23.1686	0	0	0	0	0	0	0	0	0	0	0	24.3609	23.8568	24.4623	24.199	24.8272	24.5323	23.8773	22.8109	24.953	23.2323	0	20.7248	0	0	5.742514	15.4354	1.81594	0.774221	0.00000	23.5127	LAMP2
NDUFS5	8.82376	7.15441	2.23901	0.0341314	0.182271	-3.55226	6	2	0	24.9637	0	0	0	0	0	0	0	0	0	0	18.183	0	0	0	0	0	0	0	24.1565	24.4286	23.5992	21.9082	23.9447	24.8308	11.9057	3.081909	1.04607	2.57832	10.9541	0.00000	NDUFS5
NOP16	9.62577	10.8664	2.23677	0.0342956	0.182957	-3.55586	8	4	0	0	24.1801	24.771	0	0	24.1907	0	24.1484	0	0	0	18.183	0	0	0	0	0	0	22.7985	24.2699	23.9514	25.0834	23.4023	23.6536	23.8948	16.0495	6.423763	0.738967	1.65593	23.7742	0.00000	NOP16
DCK	-1.05126	25.7881	-2.23385	0.0345113	0.183917	-3.56055	12	14	26.2069	26.6108	24.03	25.8804	25.8713	26.2245	25.5709	25.0265	24.8208	25.1078	25.2922	25.2233	26.3685	26.9917	27.6084	26.9917	26.137	26.6363	26.2546	26.0147	25.1606	25.2583	24.2859	25.4573	26.0222	25.4392	25.2221	26.2733	0.0167494	0.0307956	25.2408	26.2396	DCK
ABRACL	8.42267	6.85049	2.2333	0.0345516	0.183941	-3.56143	6	2	0	0	0	0	0	0	0	0	0	0	0	0	18.183	0	23.3005	0	0	0	0	0	22.8828	23.8643	22.9307	23.6609	20.8476	22.4429	11.3858	2.963107	1.04642	2.56442	10.4238	0.00000	ABRACL
NAA10	-6.66351	22.3645	-2.23162	0.0346762	0.184413	-3.56412	9	14	24.86	25.8414	25.2865	23.4539	24.6483	24.0516	23.972	0	0	0	24.3413	24.5847	25.7801	25.9827	26.7287	24.5409	26.5506	27.1653	26.6093	24.66	24.022	25.1578	26.4247	23.3584	26.7596	26.6968	18.7765	25.44	0.605867	0.0437246	24.1817	25.5333	NAA10
SCFD2	8.76689	7.12538	2.22629	0.0350745	0.186338	-3.57267	6	2	24.9247	0	0	0	0	0	0	0	0	0	0	0	18.183	0	0	0	0	0	0	0	23.3193	25.0797	21.3867	25.5883	21.2872	25.4908	11.846	3.079121	1.05065	2.57797	10.6436	0.0000	SCFD2
RRAS2	-9.8123	13.9883	-2.22525	0.0351528	0.186452	-3.57434	4	11	25.0614	24.0676	25.4433	24.2893	0	0	0	0	0	26.199	25.7952	24.7156	18.183	23.6404	23.2294	23.1995	23.1544	0	24.7416	24.2284	0	27.7469	0	0	0	0	8.704728	18.517	1.47902	0.549706	0.00000	23.4349	RRAS2
PML	9.50717	12.5751	2.22458	0.0352035	0.186452	-3.57542	9	5	0	24.8767	24.2837	23.7747	0	0	0	24.3339	23.8424	24.6578	0	24.1424	18.183	0	0	0	0	0	23.503	0	23.6677	0	23.2278	21.9409	23.7357	22.7841	17.6944	8.187227	0.604367	1.40427	23.4478	0.00000	PML
MEMO1	8.24465	6.73219	2.22456	0.035205	0.186452	-3.57545	6	2	22.7945	0	0	0	0	0	0	0	0	0	0	0	18.183	0	0	0	0	0	0	0	22.4394	22.175	23.5369	22.4405	20.7875	22.6801	11.1716	2.926964	1.04586	2.56067	10.3938	0.00000	MEMO1
TRAFD1	8.34003	6.8008	2.22334	0.0352974	0.186569	-3.57741	6	2	0	0	0	0	0	0	0	0	0	0	0	0	18.183	0	0	0	23.1388	0	0	0	23.3276	20.73	23.8977	24.7094	21.3758	21.4586	11.2916	2.95156	1.04888	2.56319	10.365	0.00000	TRAFD1
RPA1	-1.62903	25.7355	-2.2233	0.0352998	0.186569	-3.57746	12	14	25.1191	24.3805	23.2253	26.9463	25.5232	26.9368	25.4118	25.2233	25.2739	26.1812	25.3994	26.0665	28.2298	27.7028	27.3525	27.2901	27.2548	27.2054	26.2376	27.419	22.0282	21.4909	22.4505	25.6488	27.0008	26.1251	24.8584	26.4874	0.072857	0.0536326	25.4056	27.0759	RPA1
NIP7	8.4326	6.89393	2.22156	0.0354318	0.186892	-3.58026	6	2	0	0	0	0	23.8445	0	0	0	0	0	0	0	18.183	0	0	0	0	0	0	0	22.8212	22.4593	22.638	23.0752	22.9605	23.2604	11.4346	3.001966	1.04461	2.56872	11.2297	0.00000	NIP7
GSK3A	-6.34546	21.157	-2.22153	0.0354337	0.186892	-3.5803	9	14	24.0985	23.508	25.073	24.6455	23.9025	24.8621	24.8674	24.844	0	25.4507	0	0	18.183	25.5823	25.2525	23.4651	24.9693	24.1772	24.2409	25.2395	22.7022	24.0989	21.5074	22.6356	23.5835	23.1927	17.7402	24.0857	0.606148	0.0757123	22.9474	24.4432	GSK3A
DNAJA3	-9.11024	16.6892	-2.22029	0.0355285	0.187199	-3.58229	6	12	23.2564	24.9809	24.9496	25.1554	24.6827	25.6924	0	0	0	0	0	0	18.183	0	24.9078	25.0746	25.7945	24.7416	0	25.0962	24.0242	22.0965	25.9981	23.7333	22.1004	23.4519	11.7837	20.8939	1.04774	0.433154	11.0483	24.9287	DNAJA3
CHD1L	8.42566	6.89093	2.21812	0.0356937	0.187877	-3.58576	6	2	0	0	0	0	0	0	0	0	0	0	0	0	18.183	23.8473	0	0	0	0	0	0	21.181	21.8948	23.6095	23.3689	23.2983	23.7814	11.4278	3.002163	1.04634	2.56874	10.5905	0.00000	CHD1L
METTL13	8.56849	7.01128	2.21387	0.0360187	0.189394	-3.59254	6	2	0	0	0	0	0	0	0	0	0	0	0	0	18.183	0	0	0	0	24.6093	0	0	23.5699	22.9825	23.7523	23.3433	24.9993	20.8536	11.6251	3.056594	1.04744	2.57518	10.4268	0.00000	METTL13
TRMT10C	-8.56983	19.2939	-2.21185	0.0361748	0.190019	-3.59578	7	13	26.9985	25.1202	24.269	24.7791	0	25.7696	0	0	0	24.1747	0	0	25.3461	23.6802	24.9637	25.2865	24.9003	25.5589	23.3955	25.4209	25.8309	25.8741	25.3044	24.624	25.445	24.8989	14.6793	23.2492	0.883305	0.290327	24.3993	25.0419	TRMT10C
MFAP1	9.01881	16.5449	2.21036	0.03629	0.19043	-3.59815	11	7	25.3963	24.2549	24.0005	24.2549	24.398	0	0	27.0606	24.3578	24.5102	25.0569	24.0038	26.0532	0	0	24.9955	0	0	0	0	24.3834	18.7323	20.3823	23.7747	20.275	24.2772	21.4012	12.3824	0.333638	1.03856	24.1405	12.0003	MFAP1
SORD	-9.42343	17.3069	-2.20704	0.0365479	0.191587	-3.60345	6	12	26.8752	26.9839	26.8953	27.7311	26.7227	27.112	0	0	0	0	0	0	18.183	0	24.3993	24.3413	23.3323	0	25.184	25.4265	25.743	25.0781	24.8369	24.4362	23.9645	22.7345	12.2328	21.6562	1.04603	0.438002	11.3673	25.3053	SORD
KRI1	8.47759	6.97085	2.20458	0.0367403	0.192348	-3.60737	6	2	0	0	0	24.6306	0	0	0	0	0	0	0	0	18.183	0	0	0	0	0	0	0	22.3735	23.2124	22.9013	24.0516	23.0661	22.8235	11.5357	3.058118	1.04497	2.57537	11.1868	0.00000	KRI1
PABPN1	-1.15629	26.3037	-2.20422	0.0367681	0.192348	-3.60793	12	14	27.6783	27.1354	27.6477	26.4396	26.7927	24.7607	24.7544	25.2832	25.5105	25.2583	25.0129	25.7333	25.6924	27.1422	27.1596	27.0443	26.9416	26.9537	27.4458	26.8889	26.6848	26.7569	26.5771	23.4199	26.4906	26.6908	25.681	26.8373	0.0396926	0.0289975	25.6219	26.999	PABPN1
PFKP	-0.989449	27.3413	-2.20151	0.0369812	0.193266	-3.61225	12	14	27.6577	27.586	27.5527	26.7508	26.9985	29.3881	26.5549	26.1574	26.6481	27.1697	27.302	26.4906	27.4957	27.9281	27.3808	27.5235	28.4809	28.2932	27.8419	28.2932	26.9463	26.8377	26.9537	27.3443	26.333	26.9642	26.8085	27.7979	0.0140799	0.0238317	26.892	27.6218	PFKP
TRIM32	8.5703	6.96699	2.19999	0.0371015	0.193513	-3.61468	6	2	23.9775	0	0	0	0	0	0	0	0	0	0	0	18.183	0	0	0	0	0	0	0	16.6061	22.1484	22.8482	27.1973	22.5835	27.5978	11.5818	3.011468	1.07023	2.56981	8.30306	0	TRIM32
MT-ATP6	-8.06621	6.03951	-2.19972	0.0371225	0.193513	-3.6151	1	6	0	24.0516	23.6948	0	0	0	0	0	0	0	0	0	18.183	0	0	23.7652	0	0	23.446	23.5327	0	0	0	20.354	0	0	1.69617	9.76238	3.4641	1.20687	0	0	MT-ATP6
GMPPA	8.37891	6.90548	2.19948	0.0371415	0.193513	-3.61549	6	2	0	0	0	0	0	0	0	0	0	0	0	0	18.183	0	0	24.3531	0	0	0	0	23.0605	23.263	22.1858	23.1296	22.4908	22.8768	11.4172	3.038296	1.04475	2.57297	11.0929	0.00000	GMPPA
PSMF1	-8.92768	16.5188	-2.19429	0.0375545	0.195354	-3.62374	6	12	23.9556	24.1893	23.2911	23.5286	0	25.5369	0	0	0	0	0	0	18.183	0	24.7184	25.2888	24.6083	24.2441	24.5718	26.834	23.7814	23.6378	22.0535	23.6715	22.1028	25.2922	11.7116	20.6393	1.04679	0.433738	11.0267	24.2167	PSMF1
LCK	-7.80958	19.6587	-2.19391	0.0375843	0.195354	-3.62434	8	13	24.4677	24.597	24.1049	0	24.1049	24.4629	0	0	0	0	24.6894	24.5198	26.5848	24.9637	25.501	25.2071	25.6855	25.0185	24.903	26.0832	23.346	17.8484	23.1568	24.0834	23.6818	24.1174	15.4536	23.2632	0.747381	0.289484	23.2514	24.9334	LCK
TSTA3	9.06845	8.88261	2.1936	0.0376091	0.195354	-3.62483	7	3	0	0	0	0	0	0	24.4157	0	0	0	0	0	18.183	0	0	0	0	24.7056	22.8718	0	23.4237	22.4237	23.9756	22.7879	24.6011	23.5598	13.7656	4.697175	0.88379	2.00689	22.6058	0.00000	TSTA3
SARS2	9.25483	14.4126	2.19242	0.037704	0.195649	-3.62671	10	6	23.7536	24.9484	25.525	23.5181	26.0485	0	24.6247	25.1167	25.301	24.5844	0	24.8429	18.183	0	0	0	0	0	0	0	0	18.6061	22.4227	22.8223	22.9838	21.4476	19.396	10.1412	0.477244	1.21098	22.9031	0.00000	SARS2
AFG3L2	6.703	22.542	2.19163	0.0377673	0.195779	-3.62796	12	11	26.8825	25.6283	25.5399	26.2501	26.0812	26.2217	26.8408	26.0077	25.8053	26.8992	27.9602	26.3438	18.183	0	0	24.063	25.7589	0	23.4477	24.2205	26.5679	24.3949	26.2392	25.7906	25.5216	25.445	26.1514	19.4484	0.0341548	0.552855	26.1235	24.8802	AFG3L2
SQLE	8.14483	6.73336	2.19105	0.0378135	0.195821	-3.62887	6	2	0	0	0	0	0	0	0	0	0	0	0	0	18.183	0	23.4558	0	0	0	0	0	22.7925	22.6924	23.0566	20.3011	22.3495	22.2362	11.119	2.974204	1.04621	2.56562	10.1506	0.00000	SQLE
CAB39L	-9.36149	14.7491	-2.18656	0.0381761	0.1975	-3.636	5	11	25.2693	24.0462	26.6558	0	25.4118	0	0	0	0	0	0	0	24.3834	24.3392	23.272	23.4934	0	23.2932	23.4496	23.363	23.1782	22.998	22.0431	24.1438	24.1364	0	9.708291	19.0698	1.23704	0.544305	0.00000	23.4715	CAB39L
CTR9	9.43626	10.8232	2.1856	0.0382542	0.197704	-3.63752	8	4	23.0643	24.5683	0	0	0	0	0	0	0	0	24.2817	24.9763	18.183	0	24.7368	0	0	0	0	0	23.8615	27.419	21.6676	23.6948	20.8448	24.1057	15.9043	6.468023	0.745349	1.65653	22.6812	0.0000	CTR9
WIBG	8.27946	6.83766	2.18316	0.038453	0.198532	-3.64139	6	2	0	0	0	0	0	0	24.4383	0	24.3933	0	0	0	18.183	0	0	0	0	0	0	24.0462	0	19.9759	24.6701	0	22.2502	19.8222	11.2958	3.016376	1.05316	2.57038	9.91111	0	WIBG
EPHB1	8.865	7.34092	2.17991	0.038719	0.199555	-3.64653	6	2	0	0	0	0	0	0	0	0	0	0	0	0	18.183	0	0	0	0	0	27.3084	0	22.717	24.5041	24.4757	24.3949	24.8491	24.4319	12.1144	3.249385	1.04532	2.60094	11.3585	0.00000	EPHB1
PRPF38A	-9.80108	11.3638	-2.17979	0.038729	0.199555	-3.64672	3	9	24.9224	0	0	0	0	0	0	0	0	24.0821	0	24.4057	25.1989	24.6382	24.5227	24.4711	24.7696	24.5263	24.5499	24.8243	0	24.5479	0	0	0	0	6.086308	15.8874	1.80915	0.773583	0.00000	24.5245	PRPF38A
RRP9	-9.26192	17.3672	-2.17916	0.0387802	0.199619	-3.64771	6	12	25.4294	24.4299	23.4761	23.9851	0	0	0	0	0	0	0	0	25.8821	26.3701	25.5067	24.9164	25.5216	25.6943	26.3196	25.455	23.3433	25.0569	24.7906	25.4602	25.0185	24.8899	12.38	21.6419	1.04522	0.42535	11.6717	25.4422	RRP9
KPNA3	-8.43573	19.2545	-2.17775	0.0388964	0.200016	-3.64994	7	13	25.3883	25.4182	26.194	25.901	25.1221	25.1822	0	25.4461	0	0	0	0	24.8125	23.7827	23.6562	0	24.6907	24.3993	25.3412	24.182	24.9279	25.1516	25.8138	25.636	24.6382	24.9321	14.7122	23.1479	0.882994	0.289587	24.7831	24.9673	KPNA3
AK2	-5.51666	23.6259	-2.17534	0.0390957	0.200117	-3.65375	10	14	25.6173	27.6901	27.0194	26.0549	26.7106	26.7927	0	0	24.7295	24.7403	25.1464	25.3077	25.6173	25.7049	26.1855	25.7395	25.7667	26.0474	25.466	25.996	24.5611	24.9164	24.3015	24.2845	25.5829	24.2939	20.6554	26.172	0.467518	0.0247208	24.6453	26.0217	AK2
TMED10	7.28876	21.3305	2.17511	0.039115	0.200117	-3.65412	12	10	26.4445	24.8405	24.909	24.8369	24.8549	24.5663	25.2137	24.7497	25.4209	24.8963	25.0834	24.7849	24.9955	23.6648	0	26.2217	26.1957	0	0	0	25.076	25.6211	25.6783	26.6027	23.8662	26.0689	25.2552	17.9664	0.027785	0.657568	25.1486	24.8387	TMED10
MCAT	9.38771	9.25304	2.17477	0.0391427	0.200117	-3.65465	7	3	25.8257	24.8748	0	0	0	0	24.1893	0	0	24.6055	0	0	18.183	0	0	0	0	0	0	0	23.4519	24.5704	25.9191	23.5835	0	25.3758	14.308	4.920249	0.883948	2.01469	23.5177	0.00000	MCAT
MBLL	-8.00215	6.05246	-2.17471	0.0391483	0.200117	-3.65475	1	6	23.0082	0	0	0	0	0	0	0	0	0	0	0	18.183	23.8188	0	0	0	23.8346	23.8464	23.7496	0	0	20.9233	0	0	0	1.74361	9.74576	3.4641	1.20686	0	0	MBLL
MBNL2	-8.00215	6.05246	-2.17471	0.0391483	0.200117	-3.65475	1	6	23.0082	0	0	0	0	0	0	0	0	0	0	0	18.183	23.8188	0	0	0	23.8346	23.8464	23.7496	0	0	20.9233	0	0	0	1.74361	9.74576	3.4641	1.20686	0	0	MBNL2
PRMT5	-6.6049	22.7819	-2.17462	0.0391558	0.200117	-3.6549	9	14	25.5196	25.0797	26.1855	24.9121	24.9206	25.1685	0	24.9454	0	0	24.4516	24.0415	26.168	26.5335	26.345	25.9445	25.8645	26.0672	26.248	26.6676	26.2546	25.6295	25.8325	26.7462	26.5046	26.2992	19.2254	25.8303	0.604504	0.0233128	25.2875	26.0059	PRMT5
PGM1	-5.51714	23.492	-2.17422	0.0391889	0.200117	-3.65553	10	14	24.1041	28.5964	27.5076	26.3828	26.3554	27.192	25.4526	25.1643	24.9955	24.1907	24.8945	24.1123	25.6976	25.2739	24.8418	25.6616	26.0222	24.9852	25.6457	26.2709	0	23.5861	25.2939	23.6389	24.9261	0	20.5212	26.0384	0.468075	0.0446677	24.5426	25.8599	PGM1
ARPC2	1.1188	26.3466	2.17353	0.0392461	0.20021	-3.65662	12	14	25.0112	26.4247	26.3123	26.9751	27.3408	27.9495	26.1038	26.0689	27.7827	27.7699	27.1244	26.9368	24.5611	25.7333	25.0586	24.953	25.5399	25.3688	25.1755	25.2187	26.8258	26.2217	27.3477	26.8842	27.6663	26.6558	26.949	25.8302	0.0229195	0.0393428	26.9105	25.4543	ARPC2
PRRC2C	8.27628	6.87627	2.17245	0.0393361	0.20047	-3.65832	6	2	0	0	0	0	0	0	0	0	0	0	0	0	18.183	24.6072	0	0	0	0	0	0	21.1207	22.3079	22.4608	22.1816	22.0777	25.844	11.3327	3.056445	1.04894	2.57516	10.5603	0.00000	PRRC2C
TDP1	8.02882	6.67923	2.17102	0.0394555	0.200879	-3.66058	6	2	0	0	0	23.4477	0	0	0	0	0	0	0	0	18.183	0	0	0	0	0	0	0	18.9579	22.0079	22.5627	23.5286	23.0051	21.9672	11.0024	2.973624	1.0491	2.56556	9.47893	0	TDP1
STK24	7.20681	21.1487	2.17021	0.039523	0.201023	-3.66186	12	10	25.3362	24.5663	0	0	24.4113	0	25.9612	25.3567	24.3631	25.0846	24.3063	24.7906	24.9595	25.4105	0	24.795	23.6389	25.525	25.4831	25.3883	25.501	25.3087	23.6562	25.4105	25.5785	25.0336	25.0292	17.8224	0.0259348	0.656948	25.1967	24.6807	STK24
ALDOC	-1.06027	26.0727	-2.168	0.0397085	0.201766	-3.66535	12	14	26.5467	27.1289	27.1882	27.1712	26.2245	26.4988	26.7121	25.2693	25.4887	26.9416	25.7789	26.2253	25.5557	26.6968	25.381	26.5848	25.9913	26.9796	26.8842	27.0373	24.1747	23.9965	25.6873	24.7544	25.7333	25.2595	25.5018	26.5621	0.035321	0.022048	25.588	26.6408	ALDOC
SEL1L	8.08244	6.74359	2.16692	0.0397989	0.202026	-3.66704	6	2	0	0	0	0	24.0023	0	0	0	0	0	0	0	18.183	0	0	0	0	0	0	0	22.9899	21.1143	22.9421	21.3867	23.0223	21.6928	11.0957	3.013237	1.04586	2.57002	10.5571	0.00000	SEL1L
DARS2	8.90317	18.4071	2.16516	0.0399472	0.202504	-3.66981	11	8	26.385	23.9257	27.1354	0	0	0	24.9783	24.7167	23.8842	0	24.2786	24.2394	24.8556	0	24.2177	0	23.3237	0	25.1741	25.1538	26.2912	26.3159	25.8741	25.4421	26.1574	26.2352	23.2011	14.2979	0.317213	0.901043	25.2102	23.6247	DARS2
CNN2	9.28506	21.0224	2.1645	0.0400035	0.202504	-3.67086	12	8	0	0	0	0	0	0	24.5841	25.3626	26.0334	25.7493	24.9411	25.3323	30.4516	25.0143	29.9635	31.0917	29.2965	29.3881	29.7247	29.3881	23.1581	26.275	28.4809	24.9577	28.8234	28.5673	26.0221	16.737	0.067554	0.902306	25.5559	27.1554	CNN2
PTBP2	7.94	20.2887	2.1644	0.0400115	0.202504	-3.67101	12	9	0	24.0214	0	0	0	0	24.8883	24.9509	24.8662	25.2096	24.9736	25.322	25.8781	25.0275	27.3721	26.496	24.8608	27.4544	26.9917	24.6357	23.8506	24.7893	26.1741	23.365	20.5678	25.8121	24.5641	16.6241	0.0596574	0.775843	24.9196	24.7482	PTBP2
ARL8A	9.56534	12.9024	2.16226	0.0401932	0.203223	-3.67438	9	5	0	0	26.6816	0	26.0668	0	25.3567	25.6987	25.7244	25.4082	25.7487	0	18.183	24.0834	0	23.8119	0	0	0	0	22.3808	21.4243	22.3888	0	0	22.5049	18.053	8.487631	0.609186	1.40946	22.4469	0.00000	ARL8A
TOMM6	9.84357	11.4171	2.16175	0.0402363	0.203241	-3.67518	8	4	26.1038	25.9063	0	0	0	26.0418	26.3961	26.5186	0	24.379	24.8674	24.1918	18.183	0	0	0	0	0	0	0	24.9065	24.3641	0	24.9864	0	0	16.7175	6.87392	0.739798	1.66351	24.3715	0.00000	TOMM6
ITGB2	-10.0118	9.97701	-2.16003	0.040383	0.2037	-3.67789	2	8	0	0	0	0	0	0	0	0	0	0	0	0	26.4056	25.9512	23.6977	25.9304	25.7743	25.8121	25.4082	25.3903	0	0	0	0	28.3668	26.6654	4.58602	14.5978	2.33684	0.899647	0.00000	24.544	ITGB2
PLRG1	7.30783	21.5242	2.15975	0.0404065	0.2037	-3.67833	12	10	24.2715	0	24.3292	0	0	0	25.2413	25.638	25.3362	25.5274	25.6153	25.5288	24.9279	25.2469	26.7338	25.3827	25.3448	26.7773	24.8748	26.2296	25.2318	23.9869	25.6802	26.582	25.5125	25.6295	25.4592	18.1513	0.0227467	0.657629	25.5281	24.9014	PLRG1
NSDHL	8.95042	18.515	2.15812	0.0405457	0.204201	-3.68089	11	8	27.1675	26.1235	26.0919	25.004	0	0	27.5562	25.943	27.4375	0	27.6783	25.4392	24.6429	0	0	23.6011	24.9379	0	23.808	0	24.4991	23.4804	25.4777	23.6562	25.0569	23.7892	23.3345	14.3841	0.32135	0.900871	25.248	23.7046	NSDHL
NIF3L1	8.79588	8.74459	2.15656	0.0406799	0.204676	-3.68335	7	3	0	0	0	0	0	0	0	0	24.2926	0	0	0	18.183	0	0	0	23.7969	0	23.6095	0	21.7034	23.083	23.3433	23.3175	23.4237	22.6065	13.4808	4.684952	0.883819	2.00499	22.155	0.00000	NIF3L1
DNAJC11	-9.51789	18.0314	-2.15448	0.0408586	0.205373	-3.68661	6	12	24.7497	24.7764	25.0846	0	25.4999	0	0	0	0	0	0	0	27.0261	26.9416	26.5734	26.8135	26.5679	26.6943	26.2912	26.9205	26.2121	26.4274	25.6283	25.9475	24.9148	25.7462	12.9063	22.4242	1.04483	0.425191	12.4574	26.4296	DNAJC11
TIMM8B	-9.60797	13.1236	-2.15272	0.0410107	0.205936	-3.68938	4	10	25.3529	24.0155	23.7879	23.8445	24.0542	24.1972	0	0	0	0	0	0	25.8121	0	25.0714	0	24.8908	0	0	24.7867	24.1717	23.4898	24.379	23.3608	0	0	7.950109	17.5581	1.47746	0.657167	0.00000	24.0348	TIMM8B
DDX54	8.57955	17.73	2.15151	0.0411155	0.206063	-3.69127	11	8	0	0	0	0	0	0	25.5288	25.5758	24.3826	0	25.2233	24.1285	18.183	25.3655	23.6802	25.5619	25.5432	25.2548	23.9355	25.2583	23.6579	24.633	22.9563	24.2115	23.0027	24.8963	22.3497	13.7702	0.317316	0.908529	24.297	20.9316	DDX54
RDH12	-7.14674	3.84824	-2.1515	0.0411161	0.206063	-3.69129	0	4	0	0	0	0	0	0	0	0	0	0	0	0	25.3044	25.0578	24.9174	24.7747	0	0	0	0	0	0	0	0	0	0	0	7.14674	0	1.64089	0	0	RDH12
PSME3	1.03265	26.7504	2.14937	0.0413009	0.206752	-3.69462	12	14	26.1855	25.0895	25.5039	25.7012	25.9213	26.3061	27.1137	27.0686	27.282	27.0944	25.5462	27.249	27.263	27.3721	26.8433	26.6481	25.7834	26.7087	25.6404	26.8669	27.6477	27.0568	27.4086	27.4727	28.4306	28.3071	27.3065	26.2738	0.0264144	0.0264709	27.2655	26.2458	PSME3
NEFH	-6.90951	3.72051	-2.14881	0.0413502	0.206752	-3.69551	0	4	0	0	0	0	0	0	0	0	0	0	0	0	24.8004	23.964	25.0319	0	22.937	0	0	0	0	0	0	0	0	0	0	6.90951	0	1.64215	0	0	NEFH
PPP1R18	-7.42792	3.99965	-2.14791	0.0414288	0.206752	-3.69692	0	4	0	0	0	23.5428	0	0	0	0	0	0	0	0	27.2989	27.0352	0	0	0	0	0	26.114	0	0	0	0	0	0	0	7.42792	0	1.64456	0	0	PPP1R18
HNRNPCL1	1.16623	25.4821	2.14738	0.0414745	0.206752	-3.69774	12	14	24.8904	23.9202	26.7582	26.3262	24.7222	23.7898	27.016	27.141	24.7873	26.9474	26.7862	24.0994	25.5374	24.0734	25.1103	24.3797	23.5702	25.3454	26.213	24.577	26.048	26.0559	26.4066	26.6783	25.8212	25.5335	26.1101	24.9438	0.0359055	0.0399106	26.2312	24.8063	HNRNPCL1
HNRNPCL2	1.16623	25.4821	2.14738	0.0414745	0.206752	-3.69774	12	14	24.8904	23.9202	26.7582	26.3262	24.7222	23.7898	27.016	27.141	24.7873	26.9474	26.7862	24.0994	25.5374	24.0734	25.1103	24.3797	23.5702	25.3454	26.213	24.577	26.048	26.0559	26.4066	26.6783	25.8212	25.5335	26.1101	24.9438	0.0359055	0.0399106	26.2312	24.8063	HNRNPCL2
ARPC4	-4.26427	23.3498	-2.14536	0.0416512	0.206752	-3.7009	11	14	27.5667	28.3031	27.8553	27.8045	28.1088	27.7334	25.6004	24.3964	24.8519	0	24.0572	24.2603	18.183	24.4744	24.4105	23.9549	24.3561	23.969	23.8683	23.8629	18.7636	21.8639	22.0282	21.1665	22.7123	22.9431	21.0537	25.3179	0.327204	0.110353	22.8277	24.4425	ARPC4
BOLA2	8.59398	17.7554	2.14488	0.0416937	0.206752	-3.70166	11	8	25.4326	0	0	23.6648	0	0	25.0602	25.5897	25.6757	25.4433	25.9373	0	18.183	25.9356	26.107	23.3565	25.7815	0	0	24.5847	21.3615	24.1216	24.4554	24.3426	24.6055	22.0024	22.383	13.789	0.321204	0.909452	24.5305	20.7697	BOLA2
SLC25A13	-5.38647	22.5941	-2.14027	0.0421001	0.206752	-3.70888	10	14	26.1981	27.0844	26.9205	26.5306	27.4957	27.3671	24.0038	24.7544	24.1918	25.0797	0	0	18.183	24.4974	24.555	24.4827	23.2443	25.1791	24.2099	25.1741	24.0393	22.9228	21.5976	22.5763	23.8578	23.3005	19.6937	25.0801	0.469574	0.0954577	23.5791	25.1766	SLC25A13
KRT15	-8.65449	20.0518	-2.13773	0.0423249	0.206752	-3.71284	7	13	24.9864	25.3839	25.5942	23.6977	25.2715	25.5829	26.2529	0	26.6001	27.5351	26.7613	26.5368	27.2119	26.6943	27.0416	26.855	26.5699	26.1664	0	25.591	0	0	0	25.3226	0	25.6917	15.3917	24.0462	0.883422	0.290516	25.5071	25.5926	KRT15
RAP2C	7.87846	6.65672	2.13455	0.0426095	0.206752	-3.71782	6	2	0	24.1041	0	0	0	0	0	0	0	0	0	0	18.183	0	0	0	0	0	0	0	22.6325	20.7752	20.869	22.1829	21.4549	22.8732	10.899	3.020508	1.04594	2.57086	10.3876	0.0000	RAP2C
MRPL15	9.42718	15.0325	2.13419	0.0426414	0.206752	-3.71837	10	6	26.9205	27.9231	27.2287	0	0	0	24.3726	24.226	0	0	24.3531	24.4444	18.183	0	24.4436	0	0	0	24.8418	0	24.3921	22.7436	26.4493	22.6904	25.7306	21.9018	20.1087	10.6815	0.471217	1.21615	24.2895	0.00000	MRPL15
CSTF2T	8.74618	18.2851	2.13407	0.0426522	0.206752	-3.71856	11	8	23.8869	26.1387	0	0	0	0	25.8013	26.3693	26.2919	0	26.6272	26.5298	24.4485	0	0	26.1477	25.7537	25.5196	23.9603	23.6218	24.3183	23.7983	22.9947	24.0989	23.462	25.6429	22.9946	14.2484	0.31996	0.900389	24.9806	23.7543	CSTF2T
RPN1	1.02437	26.3769	2.13347	0.0427058	0.206752	-3.71949	12	14	25.4618	24.4669	25.8348	25.525	24.5279	25.8325	25.8109	27.0904	26.6391	26.5699	26.8873	26.7976	26.3307	26.9751	25.7482	25.4182	25.9373	26.1296	26.9416	27.5286	27.405	27.3878	27.4243	27.2163	26.848	27.0658	26.9285	25.9042	0.0169753	0.0332866	26.9765	25.8336	RPN1
BCLAF1	-1.1755	26.6504	-2.13306	0.0427423	0.206752	-3.72013	12	14	27.0261	26.6132	25.5288	27.5195	26.9505	27.3059	24.953	24.6562	26.7653	26.1664	25.0978	25.7462	26.8716	27.8295	28.7829	28.399	28.0406	26.4274	26.3159	27.0904	25.1791	24.4732	27.3493	27.1748	27.3443	27.3038	26.0175	27.193	0.0435203	0.0320701	25.9563	27.0583	BCLAF1
CAMK1	-6.28528	3.38438	-2.13236	0.0428059	0.206752	-3.72123	0	4	0	0	0	0	0	0	0	0	0	0	0	0	18.183	0	0	0	23.4898	23.3401	0	22.981	0	0	0	0	0	0	0	6.28528	0	1.65238	0	0	CAMK1
GPATCH3	-6.31205	3.3988	-2.13203	0.0428352	0.206752	-3.72174	0	4	0	0	0	0	0	0	0	0	0	0	0	0	18.183	0	0	0	23.401	0	23.4117	23.3729	0	0	0	0	0	0	0	6.31205	0	1.65277	0	0	GPATCH3
RIPK1	-6.30662	3.39587	-2.13187	0.0428497	0.206752	-3.72199	0	4	0	0	0	0	0	0	0	0	0	0	0	0	18.183	0	0	23.6065	0	0	23.6065	22.8967	0	0	0	0	0	0	0	6.30662	0	1.65287	0	0	RIPK1
CD84	-6.32189	3.4041	-2.13186	0.0428502	0.206752	-3.722	0	4	0	0	0	23.4884	23.3547	23.4804	0	0	0	0	0	0	18.183	0	0	0	0	0	0	0	0	0	0	0	0	0	0	6.32189	0	1.65295	0	0	CD84
NFYB	-6.33668	3.41206	-2.13147	0.0428859	0.206752	-3.72262	0	4	23.8948	0	0	0	0	0	0	0	0	0	0	0	18.183	0	0	0	0	23.326	23.3098	0	0	0	0	0	0	0	0	6.33668	0	1.65333	0	0	NFYB
FAH	-6.35651	3.42274	-2.1312	0.04291	0.206752	-3.72304	0	4	23.6899	0	23.3049	23.8133	0	0	0	0	0	0	0	0	18.183	0	0	0	0	0	0	0	0	0	0	0	0	0	0	6.35651	0	1.65364	0	0	FAH
TRAPPC5	-6.35501	3.42193	-2.13114	0.0429149	0.206752	-3.72312	0	4	0	0	0	0	0	0	0	0	0	0	0	0	18.183	23.8526	23.1927	23.7419	0	0	0	0	0	0	0	0	0	0	0	6.35501	0	1.65367	0	0	TRAPPC5
PAPSS2	-6.38124	3.43605	-2.13087	0.0429395	0.206752	-3.72355	0	4	0	0	0	0	0	0	0	0	0	0	0	0	18.183	0	0	23.6311	23.8334	0	23.6899	0	0	0	0	0	0	0	0	6.38124	0	1.65401	0	0	PAPSS2
CALD1	-6.37228	3.43123	-2.13086	0.0429402	0.206752	-3.72356	0	4	0	0	23.5557	0	0	0	0	0	0	0	0	0	18.183	0	23.4056	0	24.0676	0	0	0	0	0	0	0	0	0	0	6.37228	0	1.65398	0	0	CALD1
PDE6D	-6.38307	3.43704	-2.13078	0.0429475	0.206752	-3.72369	0	4	0	23.7121	0	23.958	0	0	0	0	0	0	0	0	18.183	0	0	0	23.5098	0	0	0	0	0	0	0	0	0	0	6.38307	0	1.65409	0	0	PDE6D
SNX29P2	-6.35826	3.42368	-2.13071	0.0429536	0.206752	-3.72379	0	4	0	0	0	0	0	0	0	0	0	0	0	0	18.183	24.3152	23.363	0	0	23.1544	0	0	0	0	0	0	0	0	0	6.35826	0	1.65403	0	0	SNX29P2
RBMX2	-6.38262	3.43679	-2.13058	0.0429659	0.206752	-3.72401	0	4	0	0	0	0	0	0	0	0	0	0	0	0	18.183	24.219	0	0	23.5939	0	23.3608	0	0	0	0	0	0	0	0	6.38262	0	1.65425	0	0	RBMX2
PXK	-6.38763	3.43949	-2.13023	0.0429973	0.206752	-3.72455	0	4	0	0	0	0	0	0	0	0	0	0	0	0	18.183	0	0	0	24.4591	0	23.4117	23.3729	0	0	0	0	0	0	0	6.38763	0	1.65455	0	0	PXK
SCML2	-6.43582	3.46544	-2.1298	0.0430363	0.206752	-3.72522	0	4	0	0	0	0	0	0	0	0	0	0	0	0	18.183	23.9514	23.6609	24.3063	0	0	0	0	0	0	0	0	0	0	0	6.43583	0	1.65511	0	0	SCML2
RHOJ	-6.39312	3.44245	-2.12971	0.0430441	0.206752	-3.72536	0	4	24.0214	0	0	0	24.4436	0	0	0	0	0	0	0	18.183	0	0	0	0	0	22.8558	0	0	0	0	0	0	0	0	6.39312	0	1.65498	0	0	RHOJ
RHOQ	-6.39312	3.44245	-2.12971	0.0430441	0.206752	-3.72536	0	4	24.0214	0	0	0	24.4436	0	0	0	0	0	0	0	18.183	0	0	0	0	0	22.8558	0	0	0	0	0	0	0	0	6.39312	0	1.65498	0	0	RHOQ
CRK	-6.45128	3.47377	-2.12948	0.0430648	0.206752	-3.72571	0	4	24.2595	0	0	0	24.2568	23.6186	0	0	0	0	0	0	18.183	0	0	0	0	0	0	0	0	0	0	0	0	0	0	6.45128	0	1.65543	0	0	CRK
BDH2	-6.43998	3.46768	-2.12928	0.0430828	0.206752	-3.72602	0	4	24.719	0	23.485	0	23.7726	0	0	0	0	0	0	0	18.183	0	0	0	0	0	0	0	0	0	0	0	0	0	0	6.43998	0	1.65554	0	0	BDH2
HSD17B8	-6.44462	3.47018	-2.12902	0.0431066	0.206752	-3.72643	0	4	23.6715	24.8621	0	23.508	0	0	0	0	0	0	0	0	18.183	0	0	0	0	0	0	0	0	0	0	0	0	0	0	6.44462	0	1.65577	0	0	HSD17B8
FGG	-6.49113	3.49522	-2.12875	0.0431314	0.206752	-3.72686	0	4	0	0	0	23.7905	24.5559	24.3465	0	0	0	0	0	0	18.183	0	0	0	0	0	0	0	0	0	0	0	0	0	0	6.49113	0	1.65619	0	0	FGG
DAGLB	-6.51413	3.50761	-2.12852	0.0431515	0.206752	-3.72721	0	4	0	0	0	24.3115	24.4774	24.226	0	0	0	0	0	0	18.183	0	0	0	0	0	0	0	0	0	0	0	0	0	0	6.51413	0	1.65646	0	0	DAGLB
GCSAM	-6.49463	3.49711	-2.12851	0.0431529	0.206752	-3.72723	0	4	0	0	0	0	0	0	0	0	0	0	0	0	18.183	0	0	0	0	23.8869	24.8572	23.9977	0	0	0	0	0	0	0	6.49463	0	1.65639	0	0	GCSAM
MGST2	-6.49891	3.49941	-2.12811	0.0431889	0.206752	-3.72785	0	4	23.4582	24.5227	0	0	0	24.8208	0	0	0	0	0	0	18.183	0	0	0	0	0	0	0	0	0	0	0	0	0	0	6.49891	0	1.65673	0	0	MGST2
ADAM10	-6.46759	3.48255	-2.12809	0.0431904	0.206752	-3.72788	0	4	23.0508	24.4077	24.9048	0	0	0	0	0	0	0	0	0	18.183	0	0	0	0	0	0	0	0	0	0	0	0	0	0	6.46759	0	1.6566	0	0	ADAM10
FGB	-6.49785	3.49884	-2.12778	0.0432189	0.206752	-3.72837	0	4	0	0	0	23.5493	25.2387	23.9988	0	0	0	0	0	0	18.183	0	0	0	0	0	0	0	0	0	0	0	0	0	0	6.49785	0	1.65698	0	0	FGB
ZFAND1	-6.55785	3.53115	-2.12769	0.0432268	0.206752	-3.7285	0	4	24.6662	24.633	0	24.3276	0	0	0	0	0	0	0	0	18.183	0	0	0	0	0	0	0	0	0	0	0	0	0	0	6.55785	0	1.65731	0	0	ZFAND1
ACTL6B	-6.57324	3.53944	-2.12742	0.0432514	0.206752	-3.72893	0	4	0	0	0	0	0	0	0	0	0	0	0	0	18.183	24.7779	0	0	24.5841	24.4804	0	0	0	0	0	0	0	0	0	6.57324	0	1.65759	0	0	ACTL6B
HPR	-6.5722	3.53888	-2.12712	0.0432785	0.206752	-3.72939	0	4	0	0	24.2918	24.3413	0	25.1946	0	0	0	0	0	0	18.183	0	0	0	0	0	0	0	0	0	0	0	0	0	0	6.5722	0	1.65782	0	0	HPR
EBF4	-6.59683	3.55214	-2.12697	0.0432926	0.206752	-3.72963	0	4	0	0	24.8703	24.7685	0	0	0	0	0	0	0	0	18.183	0	24.5338	0	0	0	0	0	0	0	0	0	0	0	0	6.59683	0	1.65805	0	0	EBF4
ITCH	-6.56828	3.53676	-2.12673	0.0433142	0.206752	-3.73	0	4	24.9989	23.6969	0	0	0	25.077	0	0	0	0	0	0	18.183	0	0	0	0	0	0	0	0	0	0	0	0	0	0	6.56828	0	1.65812	0	0	ITCH
CCDC88A	-6.53493	3.51881	-2.12624	0.0433581	0.206752	-3.73076	0	4	24.2243	0	25.7098	0	23.3719	0	0	0	0	0	0	0	18.183	0	0	0	0	0	0	0	0	0	0	0	0	0	0	6.53493	0	1.65836	0	0	CCDC88A
USP28	-6.59369	3.55045	-2.12607	0.0433744	0.206752	-3.73103	0	4	0	0	0	0	0	0	0	0	0	0	0	0	18.183	0	24.9048	0	0	23.7666	0	25.4573	0	0	0	0	0	0	0	6.59369	0	1.65875	0	0	USP28
HBZ	-6.66452	3.58859	-2.12567	0.04341	0.206752	-3.73164	0	4	0	0	0	25.1221	24.8662	25.132	0	0	0	0	0	0	18.183	0	0	0	0	0	0	0	0	0	0	0	0	0	0	6.66452	0	1.65936	0	0	HBZ
EVL	-6.66652	3.58966	-2.12506	0.0434658	0.206752	-3.7326	0	4	0	24.4444	24.9224	25.7815	0	0	0	0	0	0	0	0	18.183	0	0	0	0	0	0	0	0	0	0	0	0	0	0	6.66652	0	1.65985	0	0	EVL
CTBP2	8.97565	9.01822	2.12484	0.0434856	0.206752	-3.73294	7	3	0	25.1856	0	0	24.8899	0	26.3123	24.4782	0	0	0	23.94	18.183	0	0	0	0	0	0	0	22.7059	22.2322	23.2953	0	23.2512	0	13.8513	4.875615	0.885677	2.01252	22.4691	0.00000	CTBP2
ZMYND8	-6.70989	3.61302	-2.12479	0.0434905	0.206752	-3.73302	0	4	0	0	0	25.3378	25.1015	25.3161	0	0	0	0	0	0	18.183	0	0	0	0	0	0	0	0	0	0	0	0	0	0	6.70989	0	1.66024	0	0	ZMYND8
ATP2C1	-6.61383	3.56129	-2.12474	0.0434948	0.206752	-3.73309	0	4	0	0	0	0	0	0	0	0	0	0	0	0	18.183	0	0	23.4343	0	25.7012	0	25.275	0	0	0	0	0	0	0	6.61383	0	1.65989	0	0	ATP2C1
NT5C	-6.73413	3.62607	-2.1243	0.0435356	0.206752	-3.73379	0	4	0	25.2896	25.2548	0	25.5504	0	0	0	0	0	0	0	18.183	0	0	0	0	0	0	0	0	0	0	0	0	0	0	6.73413	0	1.66073	0	0	NT5C
TTF2	-6.66431	3.58848	-2.12403	0.0435595	0.206752	-3.7342	0	4	0	0	0	0	0	0	0	0	0	0	0	0	18.183	0	25.5024	25.8626	0	23.7523	0	0	0	0	0	0	0	0	0	6.66431	0	1.66066	0	0	TTF2
CENPH	-6.64963	3.58057	-2.12403	0.0435598	0.206752	-3.7342	0	4	0	0	0	0	0	0	0	0	0	0	0	0	18.183	25.4747	25.857	0	0	0	0	23.5802	0	0	0	0	0	0	0	6.64963	0	1.6606	0	0	CENPH
BET1	-6.72746	3.62248	-2.12375	0.0435856	0.206752	-3.73464	0	4	24.4966	0	0	25.5811	25.9238	0	0	0	0	0	0	0	18.183	0	0	0	0	0	0	0	0	0	0	0	0	0	0	6.72746	0	1.66114	0	0	BET1
DKFZp781C0425	-6.72746	3.62248	-2.12375	0.0435856	0.206752	-3.73464	0	4	24.4966	0	0	25.5811	25.9238	0	0	0	0	0	0	0	18.183	0	0	0	0	0	0	0	0	0	0	0	0	0	0	6.72746	0	1.66114	0	0	DKFZp781C0425
COLGALT1	-6.73853	3.62844	-2.12352	0.0436064	0.206752	-3.735	0	4	0	26.114	25.4265	0	0	24.616	0	0	0	0	0	0	18.183	0	0	0	0	0	0	0	0	0	0	0	0	0	0	6.73853	0	1.66136	0	0	COLGALT1
tr|M0R3H8|M0R3H8_HUMAN Uncharacterized protein (Fragment) OS=Homo sapiens PE=3 SV=1	8.25179	17.2285	2.12344	0.0436141	0.206752	-3.73513	11	8	25.4281	0	0	0	0	0	24.0415	24.2939	0	24.5432	24.5568	24.6594	18.183	24.0207	24.5634	0	23.5539	24.3675	24.1066	23.6562	23.73	20.0975	23.9469	24.2315	22.1605	23.8	21.6718	13.42	0.320553	0.906887	23.9942	20.8684	tr|M0R3H8|M0R3H8_HUMAN Uncharacterized protein (Fragment) OS=Homo sapiens PE=3 SV=1
RAB6C	-6.76956	3.64515	-2.12309	0.0436458	0.206752	-3.73567	0	4	0	25.1975	25.1202	0	26.2732	0	0	0	0	0	0	0	18.183	0	0	0	0	0	0	0	0	0	0	0	0	0	0	6.76956	0	1.66182	0	0	RAB6C
PAPOLB	-6.80875	3.66625	-2.12281	0.0436709	0.206752	-3.73609	0	4	25.6429	25.7158	0	0	25.7808	0	0	0	0	0	0	0	18.183	0	0	0	0	0	0	0	0	0	0	0	0	0	0	6.80875	0	1.66219	0	0	PAPOLB
TPP2	-0.948827	26.8564	-2.12199	0.0437466	0.206919	-3.73738	12	14	27.8959	27.2749	26.8135	26.5506	27.2364	27.1422	26.5655	26.4813	25.501	25.4105	25.8382	26.0367	26.4364	27.7866	27.1624	27.6187	27.7425	27.2797	27.7139	27.4664	26.8716	26.2392	26.7851	25.9842	27.4591	26.9731	26.3455	27.2943	0.0236011	0.0166378	26.3603	27.2773	TPP2
VPREB3	-6.9514	3.74306	-2.11941	0.0439829	0.207846	-3.74138	0	4	0	26.5967	0	0	25.7021	26.8377	0	0	0	0	0	0	18.183	0	0	0	0	0	0	0	0	0	0	0	0	0	0	6.9514	0	1.66543	0	0	VPREB3
AK6	8.84546	8.91509	2.11375	0.0445071	0.210129	-3.75017	7	3	0	0	0	0	0	0	0	25.2729	0	0	24.8474	0	18.183	0	0	0	24.6109	0	24.8621	0	24.2671	23.0661	0	24.7416	20.1143	21.8269	13.678	4.832571	0.888638	2.01075	20.9706	0.00000	AK6
PPAT	-1.40533	25.4835	-2.11038	0.044822	0.211421	-3.7554	12	14	26.7367	26.9383	26.9537	25.7445	26.7087	27.0944	24.844	24.8593	23.8676	24.3174	24.7077	24.9164	27.5413	25.7514	23.5939	23.4662	27.9717	24.9736	23.9439	28.4306	25.0781	26.6414	25.5216	25.0913	21.9324	24.9436	24.7267	26.1321	0.044608	0.0615003	24.8879	26.7227	PPAT
NUCB2	-8.5628	6.6381	-2.10724	0.0451164	0.212615	-3.76025	1	6	25.6677	0	0	26.3585	25.4516	25.8596	0	0	0	0	24.3284	0	18.183	0	0	0	0	26.7419	0	0	0	0	0	0	0	0	2.027367	10.5902	3.4641	1.21315	0	0	NUCB2
RNF126	-8.45508	6.55602	-2.1065	0.0451866	0.212707	-3.7614	1	6	0	25.0185	26.3813	26.7596	25.908	24.1667	0	0	0	0	0	0	18.183	0	0	0	0	0	0	0	0	0	0	0	24.0393	0	2.003277	10.4584	3.4641	1.21312	0	0	RNF126
SNX17	-9.03722	8.44051	-2.10616	0.045219	0.212707	-3.76194	2	7	0	0	0	0	0	0	0	0	0	0	0	0	25.2865	26.4274	26.0382	23.5459	0	23.8892	25.6153	25.7589	0	0	21.6583	0	0	21.2336	3.574318	12.6115	2.33563	1.03941	0.00000	11.7729	SNX17
SRM	-1.3653	27.795	-2.10488	0.0453392	0.212891	-3.7639	12	14	27.3443	27.8799	28.216	27.9495	27.2132	27.586	27.0325	27.1096	27.1354	26.6151	26.9917	27.1289	28.5168	27.2659	27.8959	27.1487	31.5991	31.5991	26.1387	31.5991	27.2132	27.3305	26.6515	27.282	27.3038	26.924	27.0599	28.4251	0.00868094	0.0636989	27.1193	27.8879	SRM
GNE	-8.81035	16.9066	-2.10486	0.0453409	0.212891	-3.76393	6	12	23.4884	25.7063	0	24.6187	24.8748	0	0	0	0	0	0	0	18.183	25.472	25.756	25.5052	24.3594	24.7474	25.7667	25.1428	23.3338	23.5202	24.0999	24.0696	25.3903	25.5369	12.1626	20.9729	1.04574	0.433484	11.6669	24.8111	GNE
SUMF2	-8.48706	16.3563	-2.09775	0.0460181	0.215873	-3.77492	6	12	24.5718	24.3276	23.7549	24.1537	24.1597	23.7983	0	0	0	0	0	0	18.183	0	0	24.4235	23.6404	23.9439	24.226	24.6455	23.4206	24.1937	22.655	24.7403	24.2083	22.2186	11.7864	20.2734	1.04598	0.43105	11.1093	24.0488	SUMF2
ARL2	8.55864	8.70003	2.0963	0.0461573	0.216328	-3.77716	7	3	23.0366	0	0	25.2788	0	0	0	0	25.6642	0	0	0	18.183	0	0	0	0	0	0	0	22.5793	22.5253	22.1334	21.2561	22.4123	23.1319	13.3085	4.749885	0.886047	2.00958	21.6947	0.00000	ARL2
COMT	8.00757	6.86601	2.09144	0.0466265	0.218328	-3.78465	6	2	0	0	0	0	0	26.1999	0	0	0	0	0	0	18.183	0	0	0	0	0	0	0	23.9198	23.7969	22.3816	20.8107	21.7034	21.5212	11.1778	3.170211	1.04726	2.58988	10.4053	0.00000	COMT
PAAF1	-8.40326	6.56042	-2.08975	0.0467909	0.218898	-3.78725	1	6	0	26.4182	26.3485	25.987	23.6389	25.5682	0	0	24.427	0	0	0	18.183	0	0	0	0	0	0	0	0	0	0	0	0	0	2.035584	10.4388	3.4641	1.21321	0	0	PAAF1
PTPN1	5.33203	23.0975	2.08595	0.0471618	0.220325	-3.79309	12	12	24.8405	23.6627	24.1957	24.2637	24.4383	26.6481	24.5343	25.5232	24.7791	24.7867	25.3337	26.5186	18.183	0	24.518	0	23.8792	24.036	25.5446	24.702	26.248	26.4033	26.9184	26.8933	26.7308	26.9537	25.9686	20.6366	0.0354998	0.433159	26.3256	24.2297	PTPN1
PYGB	-8.15593	19.0912	-2.08575	0.0471818	0.220325	-3.79341	7	13	25.723	26.6498	27.2339	25.9714	24.3594	27.003	26.795	0	0	0	0	0	18.183	0	23.6743	24.2837	23.5557	23.5459	25.6263	24.1667	25.7679	25.4851	25.1221	24.616	23.2391	25.3688	14.6995	22.8554	0.884442	0.30416	23.9275	24.3215	PYGB
CNP	1.91853	25.9049	2.0827	0.0474812	0.221521	-3.79809	12	14	22.8732	27.9972	23.5802	28.6635	27.9164	28.3892	24.087	27.3632	27.5942	26.8605	25.6873	28.5673	18.183	23.7602	25.8414	24.9395	24.4926	23.8455	25.0522	24.7382	26.59	26.7754	27.764	27.3671	27.2797	27.3202	26.938	25.0195	0.0422384	0.110472	27.3	24.8389	CNP
RFC3	6.16732	21.648	2.08104	0.0476451	0.222084	-3.80064	12	11	24.3339	24.3691	24.2584	0	24.0242	0	24.9595	25.3797	24.0327	25.6864	24.6562	27.4727	18.183	26.4842	25.6574	24.3183	23.8445	24.5663	0	23.1828	24.7428	26.0512	25.549	21.1795	24.7932	25.1237	24.9689	18.8016	0.0590343	0.550735	25.0416	24.1413	RFC3
PAK3	-8.64698	16.8821	-2.07697	0.0480495	0.223766	-3.80689	6	12	24.3002	24.2345	25.9673	0	24.4991	0	0	0	0	0	0	0	24.9686	23.938	23.2953	23.7447	25.4964	23.7169	23.1164	24.9454	24.2451	24.3691	26.0474	23.0402	24.5378	24.4732	12.2261	20.873	1.0458	0.42538	11.5201	24.0863	PAK3
KRT8	9.20878	12.8696	2.07331	0.0484157	0.225267	-3.8125	9	5	0	0	0	0	0	25.9923	0	26.4018	24.125	26.7145	26.9796	26.3345	24.5922	0	0	23.3763	23.3058	23.4056	0	0	0	0	21.6165	20.6479	20.2443	20.8745	17.8282	8.619438	0.618893	1.39431	21.2455	0.00000	KRT8
KRT7	9.18664	12.8594	2.06984	0.0487641	0.226477	-3.8178	9	5	0	0	0	0	0	25.9923	0	26.4018	24.125	26.7145	26.7475	26.3009	24.5922	0	0	23.3763	23.3058	23.4056	0	0	0	0	21.6165	20.6479	20.2443	20.8745	17.8061	8.619438	0.618558	1.39431	21.2455	0.00000	KRT7
KRT84	9.18664	12.8594	2.06984	0.0487641	0.226477	-3.8178	9	5	0	0	0	0	0	25.9923	0	26.4018	24.125	26.7145	26.7475	26.3009	24.5922	0	0	23.3763	23.3058	23.4056	0	0	0	0	21.6165	20.6479	20.2443	20.8745	17.8061	8.619438	0.618558	1.39431	21.2455	0.00000	KRT84
RPL5	0.977081	26.3387	2.06736	0.0490154	0.227252	-3.8216	12	14	24.909	26.8005	27.1452	25.8227	26.211	26.5967	27.4458	27.2716	26.6632	27.571	26.0129	27.1487	25.6143	26.3438	24.8342	26.3275	25.7696	25.3777	26.2961	24.3805	26.7256	26.7976	27.0724	26.501	26.9704	26.1981	26.8649	25.8878	0.0177589	0.0308327	26.884	26.0169	RPL5
VARS2	-8.01991	6.33078	-2.06726	0.049026	0.227252	-3.82176	1	6	24.8369	23.8334	0	23.5835	25.1989	24.8161	0	0	0	0	0	0	18.183	0	0	0	0	0	0	0	0	0	24.1484	0	0	0	2.012365	10.0323	3.4641	1.20932	0	0	VARS2
UPF3B	-8.16664	6.4411	-2.06666	0.0490861	0.227252	-3.82266	1	6	0	0	0	0	0	0	0	0	0	0	0	0	18.183	0	25.8499	26.2926	23.363	0	24.6438	24.6122	0	0	24.5242	0	0	0	2.043681	10.2103	3.4641	1.21162	0	0	UPF3B
CHD3	-8.7202	16.9942	-2.06645	0.0491081	0.227252	-3.823	6	12	26.2324	23.6129	23.7262	0	23.9732	0	0	0	0	0	0	0	18.183	25.2525	25.8227	25.8053	25.6783	25.4507	26.2619	24.2653	24.1947	24.0488	24.2144	24.9084	25.2104	25.0075	12.2987	21.0189	1.04483	0.434621	12.0244	24.7589	CHD3
AHCY	-1.12253	27.4089	-2.06563	0.0491915	0.227433	-3.82425	12	14	29.6211	28.7163	29.15	29.3881	28.8609	28.5964	26.0465	25.0206	26.4741	26.564	26.5864	26.1309	26.7976	27.3937	27.5589	27.2163	27.1487	26.5571	26.7462	27.227	27.3344	27.3443	27.8419	26.9751	27.6048	27.7311	26.8045	27.927	0.0310134	0.0384772	26.7807	27.4763	AHCY
CCDC58	8.41244	17.947	2.06356	0.0494017	0.228199	-3.8274	11	8	0	25.8161	0	23.7037	0	0	26.5506	0	25.7063	25.7815	26.4056	26.2245	18.183	25.7112	26.1122	25.9391	0	0	25.7098	25.7259	23.1358	22.5608	22.8584	24.3621	22.7797	23.3565	22.4768	14.0644	0.322402	0.909742	23.8593	20.9434	CCDC58
GAPVD1	8.54579	7.47363	2.06172	0.04959	0.228863	-3.83021	6	2	0	0	0	0	0	0	0	0	0	0	0	0	24.4838	0	0	0	0	24.9279	0	0	23.8676	23.6186	24.8463	25.0012	24.0804	23.4884	12.0752	3.529413	1.04507	2.54208	11.7442	0.00000	GAPVD1
GNAI3	6.16021	22.1517	2.05963	0.0498046	0.229647	-3.8334	12	11	24.4362	0	24.7849	25.6429	24.6701	0	24.6578	24.0285	24.8019	24.953	24.9679	24.9003	25.3115	23.7515	23.5236	23.4156	0	24.0256	25.494	25.2638	25.8972	24.4113	26.009	27.6084	25.8781	27.5118	25.4688	19.3086	0.045126	0.543183	24.9604	24.2309	GNAI3
ALYREF	-3.9418	24.7612	-2.05866	0.0499048	0.229902	-3.83488	11	14	25.8499	25.4326	25.4243	28.4664	28.2991	27.4914	24.5447	24.8844	24.7394	24.3641	23.9775	0	26.564	27.1354	25.6211	26.8752	25.1256	26.5506	26.6432	26.6481	23.7602	24.219	25.0695	25.8511	25.1813	25.073	22.6387	26.5805	0.315942	0.0389993	24.6421	26.6036	ALYREF
PGK1	-1.02428	28.6796	-2.05806	0.049967	0.229983	-3.8358	12	14	29.6444	31.0674	28.4664	31.0458	29.8364	29.2965	28.7275	28.897	27.7798	28.1411	27.8599	28.003	28.1217	28.6272	28.7163	28.216	28.9405	28.9532	28.196	29.0049	27.3786	27.9443	28.3787	27.3059	28.6979	28.4228	28.128	29.1523	0.018272	0.0327911	28.0721	28.9469	PGK1
MTPN	1.46762	24.3038	2.05666	0.0501114	0.230441	-3.83793	12	14	25.6509	24.7747	24.3097	24.8963	24.8243	23.8526	25.1136	25.2071	27.0352	26.9751	25.896	25.9269	18.183	23.6579	23.3608	24.1937	23.104	23.0907	23.0027	23.8691	25.6616	24.7696	23.2911	23.8317	23.6791	23.7419	25.0941	23.6265	0.0506323	0.0742571	25.1604	23.8608	MTPN
TK1	-8.99221	13.654	-2.05612	0.0501668	0.230489	-3.83874	5	10	23.4635	0	0	0	23.6948	0	0	0	0	0	25.4618	0	26.161	24.8243	25.3921	25.5518	25.6587	24.844	25.0169	24.6524	18.8553	18.7964	0	20.2093	22.4217	0	8.812037	17.8043	1.25085	0.657517	0.00000	24.7384	TK1
ATXN3	-7.63719	6.06776	-2.0553	0.0502518	0.230673	-3.83999	1	6	22.9764	0	0	0	23.485	0	0	0	0	0	0	0	18.183	0	0	0	23.1267	23.1995	0	23.326	0	23.4651	0	0	0	0	1.95542	9.59262	3.4641	1.2057	0	0	ATXN3
HNRNPAB	7.04329	21.5219	2.0544	0.0503456	0.230729	-3.84137	12	10	0	0	0	24.1285	23.9542	0	24.9708	25.5954	24.6937	25.0067	25.5432	24.331	25.2638	24.1801	29.6444	24.9338	25.0569	25.605	28.5464	24.4827	25.3305	26.1387	25.5462	25.381	25.5024	25.7333	25.3144	18.2711	0.0193715	0.662276	25.4417	24.3314	HNRNPAB
ESYT1	2.0234	25.669	2.05389	0.050398	0.230729	-3.84214	12	14	25.7462	26.211	23.2843	26.333	28.2044	23.7708	30.2371	25.0067	29.6995	28.9832	26.6458	27.4458	18.183	27.9164	23.8842	23.7138	28.0623	23.8445	24.1174	23.02	26.0665	26.4618	26.3485	24.3497	24.5515	25.3058	26.7585	24.7351	0.073692	0.106863	26.4052	24.0008	ESYT1
BAZ1B	5.36346	23.8907	2.05389	0.0503988	0.230729	-3.84215	12	12	26.7976	26.7525	26.3792	23.5773	24.6093	23.8995	26.5099	27.0296	25.735	26.4686	27.3283	26.855	24.4636	0	0	26.6315	23.365	24.1105	25.5149	23.7121	25.76	27.2716	26.2296	26.8693	28.0093	27.2778	26.7787	21.4152	0.0251326	0.427586	26.8622	24.2871	BAZ1B
VAMP3	-7.75536	6.16368	-2.05326	0.0504642	0.230822	-3.84311	1	6	24.2628	0	23.5286	23.9279	0	0	0	0	0	0	0	0	18.183	0	0	0	0	0	23.2564	23.2443	0	0	23.8526	0	0	0	1.98772	9.74307	3.4641	1.20693	0	0	VAMP3
NDUFA10	5.96803	21.3223	2.0528	0.0505117	0.230834	-3.8438	12	11	24.7332	25.6587	0	0	24.506	23.6011	24.7368	24.8638	25.0474	23.9795	25.1428	24.5086	18.183	24.2893	24.4019	23.9795	23.7726	23.8197	23.0051	0	23.617	25.1887	25.3758	23.3005	22.7548	25.915	24.5359	18.5679	0.0382029	0.549585	24.8003	23.7962	NDUFA10
PSMG1	-5.2122	23.2712	-2.04964	0.0508415	0.231937	-3.8486	10	14	27.3305	26.6719	24.1597	24.0686	23.8491	24.8549	0	24.2134	24.0804	23.938	0	24.2772	26.0222	24.8593	24.5683	26.3813	26.7462	26.8005	26.4421	26.7207	25.8924	25.7087	21.8619	25.5504	24.8004	25.2525	20.4646	25.6768	0.470043	0.0473593	24.2453	26.2018	PSMG1
CCDC47	8.16027	17.5155	2.04951	0.0508554	0.231937	-3.8488	11	8	0	24.1105	24.5515	27.4544	26.5802	24.6524	24.0902	0	25.0942	24.9411	24.771	25.1554	18.183	0	24.1174	0	0	0	22.8399	0	24.0207	23.8035	23.1097	20.7413	24.3449	22.842	21.9095	13.7492	0.319937	0.910971	24.0555	20.5114	CCDC47
RARS	1.0935	27.0048	2.04919	0.0508887	0.231937	-3.84929	12	14	27.6986	24.771	25.0051	25.9497	25.5954	26.6391	27.402	27.3757	27.24	27.1323	27.5613	26.4472	27.2591	26.582	27.3971	28.9405	25.9538	26.4209	27.0094	25.7801	28.4306	28.4377	28.1354	27.8208	26.8114	28.3293	27.5936	26.5001	0.0235589	0.0421602	27.4816	26.5014	RARS
HSPB1	7.41241	4.7199	2.04727	0.0510902	0.232649	-3.8522	4	1	0	0	0	0	0	0	0	0	26.564	26.496	25.7732	25.7012	18.183	0	0	0	0	0	0	0	0	0	0	0	0	0	8.7112	1.29879	1.47735	3.74166	0	0	HSPB1
PPP2CB	-1.06848	25.7502	-2.04569	0.0512567	0.232841	-3.8546	12	14	27.4458	25.8115	24.5102	26.1521	25.3197	24.2322	24.1856	26.0559	25.8482	25.5241	25.1802	24.3438	25.0722	26.8842	26.6527	26.7841	27.192	27.3408	27.0296	26.9796	25.2259	24.5673	25.4531	25.4033	25.5672	24.7435	25.1748	26.2433	0.0235377	0.0409988	25.3146	26.7184	PPP2CB
SMU1	6.27174	22.754	2.04566	0.0512605	0.232841	-3.85465	12	11	24.217	25.039	25.1606	0	0	0	25.3058	26.582	26.2413	25.5125	26.4332	25.5989	24.8099	25.5232	24.335	24.9306	26.3792	25.2096	26.0832	26.3438	24.6109	25.4602	26.855	26.7027	27.6422	26.6286	26.1311	19.8594	0.0322176	0.542933	26.3373	24.9848	SMU1
API5	-6.15919	22.3577	-2.04557	0.05127	0.232841	-3.85479	9	14	24.2786	25.7769	26.8825	26.5771	23.9337	24.7831	25.4173	26.6816	0	24.3567	0	0	24.7597	25.1898	25.3231	25.7589	24.0415	24.7197	26.0382	24.7428	25.9748	25.2259	25.1849	25.5024	25.1058	25.0452	19.0412	25.2004	0.603721	0.0359882	25.1453	24.9864	API5
ISOC1	-8.83612	17.3465	-2.04499	0.051331	0.232841	-3.85567	6	12	23.684	28.0663	24.8797	25.0569	25.343	25.1921	0	0	0	0	0	0	18.183	0	24.9003	0	25.5785	25	26.7717	27.2901	25.5125	25.8025	26.1774	25.2888	23.9207	24.3609	12.5886	21.4247	1.0455	0.436615	11.9604	25.0285	ISOC1
KRT12	-7.71904	6.15622	-2.04472	0.0513594	0.232841	-3.85607	1	6	0	0	24.6109	0	0	0	23.9977	0	0	0	0	0	18.183	0	23.352	23.2798	23.4128	23.2253	0	0	0	0	0	0	0	0	1.99981	9.71885	3.4641	1.20696	0	0	KRT12
AASDHPPT	-7.6249	20.5516	-2.04426	0.0514082	0.232857	-3.85677	8	13	25.3185	27.1624	26.0163	24.6623	0	26.4578	0	0	0	0	25.0206	24.7094	26.4538	25.4024	26.4274	26.9163	25.5168	25.6826	24.7747	26.1999	25.5369	25.7945	25.1497	24.1305	24.3898	22.6193	16.4459	24.0708	0.740128	0.289475	24.2602	25.8495	AASDHPPT
NOP14	-7.78771	18.6143	-2.0414	0.0517111	0.234022	-3.86111	7	13	22.769	24.4602	26.4098	25.3758	25.3185	24.435	0	0	24.1565	0	0	0	18.183	25.1439	23.503	0	24.5996	23.9006	23.9293	22.8935	23.7708	25.1428	23.8731	25.4376	24.6483	26.0222	14.4209	22.2087	0.883806	0.30061	23.822	24.1821	NOP14
HSP90B2P	6.79601	21.0444	2.03426	0.052476	0.237275	-3.87192	12	10	25.605	0	23.8964	0	0	23.7093	24.8085	24.6907	25.5557	25.2505	25.2865	25.602	26.6391	24.7351	26.1462	24.9617	24.8621	25.9538	0	24.2004	24.6633	24.0207	24.2163	24.0999	23.9965	24.2549	24.7038	17.9078	0.0242708	0.657943	24.677	24.4678	HSP90B2P
VMA21	-8.49347	9.53852	-2.03143	0.0527811	0.238444	-3.87619	3	8	0	25.4682	0	25.4602	0	0	0	0	0	0	0	0	18.183	0	24.1877	24.1391	0	23.6218	23.4446	23.9156	16.2845	0	22.6325	0	20.6644	0	4.965112	13.4586	1.83047	0.907425	0.00000	20.8138	VMA21
ORC4L	7.17624	4.6109	2.02861	0.0530874	0.239617	-3.88045	4	1	0	0	0	0	0	0	0	0	25.2855	25.6392	25.6917	25.084	18.183	0	0	0	0	0	0	0	0	0	0	0	0	0	8.47503	1.29879	1.47721	3.74166	0	0	ORC4L
RFC2	6.07911	22.1017	2.0275	0.0532084	0.239952	-3.88213	12	11	22.892	0	0	25.4197	0	24.3609	25.1428	24.6122	25.76	26.4974	26.3408	26.6632	26.4075	24.3292	24.2409	24.0073	24.0999	26.0753	23.4761	24.8342	23.808	24.0909	25.1273	24.4097	23.9732	28.0747	25.375	19.2959	0.0517755	0.544076	25.1351	24.1704	RFC2
WDR12	-8.69085	17.3483	-2.02697	0.0532668	0.240004	-3.88294	6	12	25.2096	24.8511	0	0	24.5468	25.9229	0	0	0	0	0	0	24.3745	24.6937	25.6283	24.8572	24.5323	24.8556	24.0719	25.4887	25.4536	24.9078	24.7791	26.4665	24.7849	25.6316	12.6686	21.3595	1.04506	0.424312	12.3895	24.7724	WDR12
UTP14C	-8.82496	11.589	-2.02628	0.0533414	0.240128	-3.88397	4	9	0	26.913	0	26.3233	26.227	23.5706	0	0	0	0	0	0	18.183	0	0	0	22.9033	23.2686	25.7021	26.1774	19.8831	20.9736	20.0662	0	0	21.1217	6.83706	15.662	1.47787	0.785771	0.00000	23.0859	UTP14C
MOV10	7.14729	4.59754	2.02586	0.0533878	0.240128	-3.88461	4	1	0	0	0	0	0	0	25.0797	0	25.0364	0	26.2018	25.0351	18.183	0	0	0	0	0	0	0	0	0	0	0	0	0	8.44608	1.29879	1.47753	3.74166	0	0	MOV10
FADS2	8.93614	13.8341	2.02432	0.0535561	0.240674	-3.88692	9	6	0	23.7213	23.4496	23.6378	23.4435	23.5005	25.4908	25.0746	24.7818	24.9379	23.943	25.7634	18.183	0	0	0	0	0	0	0	24.5922	0	24.1856	24.9809	0	0	18.6458	9.709702	0.603598	1.20646	24.687	0.000	FADS2
PRPSAP1	8.20229	18.0216	2.02016	0.0540143	0.242521	-3.89319	11	8	0	0	0	24.9247	25.5682	24.909	24.5138	24.3392	24.0572	24.2721	24.2213	24.2632	26.0213	0	0	24.4991	25.5088	24.1141	23.7577	0	24.3949	24.2004	0	24.0786	25.5446	25.3733	22.4382	14.2359	0.315644	0.899594	24.2677	23.9359	PRPSAP1
FH	5.20597	23.0849	2.01956	0.0540805	0.242606	-3.89409	12	12	23.9469	27.2107	0	24.8308	24.7893	24.9984	26.9943	27.0261	26.4618	26.9282	27.3156	27.3838	18.183	0	23.3755	24.7893	23.5835	24.994	24.1391	24.7094	24.7416	24.9559	24.0909	23.5802	25.2922	25.8868	25.8881	20.6821	0.0511659	0.433925	26.1743	24.4243	FH
SRSF8	8.67041	15.7435	2.01876	0.05417	0.242795	-3.89531	10	7	0	0	23.792	24.0005	24.2893	24.6785	26.4098	26.9537	24.7351	24.9454	25.5692	26.5864	18.183	0	24.0828	0	0	0	25.3584	0	0	21.6429	21.4533	25.0678	0	21.5823	20.4122	11.7417	0.476739	1.04696	24.8403	9.091509	SRSF8
ISG15	7.09015	4.57116	2.01811	0.0542416	0.242904	-3.89628	4	1	0	0	0	0	0	0	0	0	23.8	23.8911	26.5415	26.4348	18.183	0	0	0	0	0	0	0	0	0	0	0	0	0	8.38894	1.29879	1.48015	3.74166	0	0	ISG15
SAMM50	6.67035	20.7133	2.01673	0.0543943	0.24326	-3.89834	12	10	24.3531	0	23.437	0	0	24.421	25.2638	24.8405	24.6652	24.8526	25.0714	24.6562	24.771	0	24.5409	28.2736	23.5327	23.9217	24.6958	24.9387	21.3867	23.6996	23.0223	25.3362	24.7441	24.1216	24.305	17.6347	0.0466879	0.659454	24.7047	24.1374	SAMM50
PTPN11	6.90583	21.2504	2.01654	0.0544159	0.24326	-3.89864	12	10	26.1918	0	0	0	25.5052	0	24.7585	26.4765	25.3391	25.2811	25.073	24.2177	18.183	26.009	29.2965	24.4077	26.107	25.9933	25.275	25.915	25.2153	24.1772	25.1685	24.398	25.0602	24.4623	24.9689	18.0631	0.0254591	0.668832	25.0666	25.3901	PTPN11
PPP2R5C	1.45287	24.949	2.01586	0.0544916	0.243386	-3.89966	12	14	23.2843	24.4629	24.2273	25.3197	24.7167	25.5439	25.5379	25.5638	24.8377	24.7602	25.8906	25.1887	18.183	25.67	26.0406	25.0206	25.986	23.9171	23.9775	23.5486	25.8053	25.9981	26.9282	26.9537	24.243	27.0686	25.7313	24.2784	0.0354136	0.0810349	25.6846	24.5898	PPP2R5C
HIST1H2BA	-1.42395	24.3167	-2.01538	0.0545456	0.243416	-3.90039	12	14	25.9802	24.4136	23.9279	24.1431	23.3584	23.6664	25.3903	25.2796	24.2772	24.559	25.501	25.4326	24.6455	25.3115	25.1346	25.4999	27.1973	25.9673	24.829	25.5603	22.2061	18.8514	22.6924	22.3551	23.0946	22.9605	23.55	24.9739	0.0828509	0.0419224	23.6859	24.9818	HIST1H2BA
WTAP	8.06039	7.17598	2.01251	0.0548657	0.244438	-3.90469	6	2	0	0	0	0	0	0	0	0	0	0	0	0	25.5518	0	0	0	0	0	22.8293	0	21.917	24.1583	20.3084	23.9542	24.182	23.6743	11.5162	3.455798	1.04856	2.54665	10.1542	0.00000	WTAP
PPM1F	-8.92806	8.62017	-2.01247	0.05487	0.244438	-3.90475	2	7	26.0665	27.4998	26.7027	26.8522	26.5967	26.4704	0	0	0	0	0	0	18.183	0	0	0	0	0	0	0	23.6311	0	0	22.1219	0	0	3.812747	12.7408	2.33702	1.0521	0	9.09151	PPM1F
TWF2	6.00223	21.7883	2.01104	0.0550309	0.24445	-3.9069	12	11	23.0566	0	24.7764	0	0	23.9279	24.0888	24.2083	24.3258	24.3497	24.2531	24.4591	18.183	25.547	23.6511	25.3994	25.3362	24.3183	26.1477	25.9095	25.2758	25.836	25.9342	25.5758	26.6151	25.322	25.0203	19.0181	0.0338096	0.551573	24.8674	24.1231	TWF2
ECHS1	6.17188	22.2438	2.0106	0.0550803	0.24445	-3.90756	12	11	25.2525	25.3758	24.8342	0	0	0	27.184	26.8377	26.0771	27.5038	26.9205	26.8451	18.183	24.5102	25.4461	26.0866	26.9943	26.1087	24.1141	24.6271	24.3933	22.4799	24.3134	23.4898	23.8397	26.9205	25.5671	19.3952	0.0680691	0.551922	26.4574	24.7307	ECHS1
PPP6R1	8.65101	15.8289	2.0106	0.0550804	0.24445	-3.90756	10	7	22.89	24.9783	24.2715	25.7945	0	23.6677	24.9306	24.6761	24.5864	0	24.9454	0	18.183	0	0	0	0	0	25.9213	0	24.4319	23.617	23.4389	23.6743	25.756	25.7896	20.4872	11.8362	0.468531	1.0489	24.5091	9.091509	PPP6R1
RNF214	-8.68052	8.45912	-2.01038	0.0551052	0.24445	-3.90789	2	7	0	0	0	0	0	0	0	0	0	0	0	0	25.8309	25.5298	24.6469	25.2505	25.2413	24.494	0	23.5236	0	0	0	22.8801	22.5398	0	3.784992	12.4655	2.33557	1.03861	0.00000	11.7618	RNF214
AURKB	-8.38012	8.11626	-2.01033	0.0551108	0.24445	-3.90796	2	7	0	0	0	0	0	0	0	0	0	0	0	0	18.183	24.7197	25.3903	25.455	24.8342	24.202	24.9918	0	21.1931	22.0535	0	0	0	0	3.603883	11.984	2.33605	1.04805	0	9.09151	AURKB
CCT6B	6.7415	20.9719	2.00966	0.0551861	0.244527	-3.90897	12	10	0	26.0832	0	24.2966	26.3061	24.5102	25.5149	25.6404	26.2529	26.2376	25.67	25.9095	24.8688	24.2064	0	0	25.8348	24.8405	23.3401	25.76	23.2124	24.4711	24.2893	24.6271	21.5436	21.855	24.602	17.8605	0.0661215	0.657856	25.071	24.4034	CCT6B
MAZ	6.94311	4.5033	2.00854	0.0553127	0.244527	-3.91065	4	1	0	0	0	0	0	0	25.2525	25.1921	24.1972	24.261	0	0	18.183	0	0	0	0	0	0	0	0	0	0	0	0	0	8.2419	1.29879	1.47755	3.74166	0	0	MAZ
PTPMT1	6.93981	4.50178	2.00832	0.0553371	0.244527	-3.91097	4	1	0	0	0	0	0	0	0	0	0	0	0	0	18.183	0	0	0	0	0	0	0	0	24.1091	25.1791	25.1464	0	24.4286	8.2386	1.29879	1.47748	3.74166	0	0	PTPMT1
CUL3	-5.17409	23.7621	-2.00826	0.0553441	0.244527	-3.91107	10	14	24.8208	26.9416	26.3659	26.3123	25.5298	26.2868	25.7395	23.9542	25.3305	0	0	24.2893	26.3715	25.7679	26.5214	26.1774	26.0901	26.3408	26.3142	26.2619	25.3161	26.3988	24.9783	25.525	25.9842	24.1972	20.9761	26.1502	0.468404	0.0192169	25.1472	26.2996	CUL3
DCTN1	1.12483	25.9035	2.00806	0.0553665	0.244527	-3.91136	12	14	26.3743	25.4543	23.6138	26.1633	23.8009	27.0117	26.5046	27.3004	26.091	25.4273	25.8645	25.087	25.1346	25.4475	25.4318	26.1762	25.6574	25.67	25.4043	24.0415	27.3038	28.6272	27.586	25.3547	25.7445	27.2196	26.5092	25.3844	0.0411798	0.0386873	26.2978	25.4509	DCTN1
SEC24A	6.90755	4.48689	2.00507	0.0557059	0.245288	-3.91585	4	1	0	0	0	0	0	0	0	0	0	0	0	0	18.183	0	0	0	0	0	0	0	23.5306	25.1791	0	24.7077	0	25.0586	8.20634	1.29879	1.47787	3.74166	0	0	SEC24A
CDKL1	6.87365	4.47124	2.00295	0.0559471	0.245288	-3.91902	4	1	0	0	0	0	0	0	24.4466	24.5847	0	0	24.5647	24.4732	18.183	0	0	0	0	0	0	0	0	0	0	0	0	0	8.17244	1.29879	1.4771	3.74166	0	0	CDKL1
CDKL2	6.87365	4.47124	2.00295	0.0559471	0.245288	-3.91902	4	1	0	0	0	0	0	0	24.4466	24.5847	0	0	24.5647	24.4732	18.183	0	0	0	0	0	0	0	0	0	0	0	0	0	8.17244	1.29879	1.4771	3.74166	0	0	CDKL2
CDKL3	6.87365	4.47124	2.00295	0.0559471	0.245288	-3.91902	4	1	0	0	0	0	0	0	24.4466	24.5847	0	0	24.5647	24.4732	18.183	0	0	0	0	0	0	0	0	0	0	0	0	0	8.17244	1.29879	1.4771	3.74166	0	0	CDKL3
CDKL5	6.87365	4.47124	2.00295	0.0559471	0.245288	-3.91902	4	1	0	0	0	0	0	0	24.4466	24.5847	0	0	24.5647	24.4732	18.183	0	0	0	0	0	0	0	0	0	0	0	0	0	8.17244	1.29879	1.4771	3.74166	0	0	CDKL5
PRKD1	6.87365	4.47124	2.00295	0.0559471	0.245288	-3.91902	4	1	0	0	0	0	0	0	24.4466	24.5847	0	0	24.5647	24.4732	18.183	0	0	0	0	0	0	0	0	0	0	0	0	0	8.17244	1.29879	1.4771	3.74166	0	0	PRKD1
PRKD3	6.87365	4.47124	2.00295	0.0559471	0.245288	-3.91902	4	1	0	0	0	0	0	0	24.4466	24.5847	0	0	24.5647	24.4732	18.183	0	0	0	0	0	0	0	0	0	0	0	0	0	8.17244	1.29879	1.4771	3.74166	0	0	PRKD3
STK36	6.87365	4.47124	2.00295	0.0559471	0.245288	-3.91902	4	1	0	0	0	0	0	0	24.4466	24.5847	0	0	24.5647	24.4732	18.183	0	0	0	0	0	0	0	0	0	0	0	0	0	8.17244	1.29879	1.4771	3.74166	0	0	STK36
CYC1	5.85597	21.6751	2.00276	0.0559688	0.245288	-3.91931	12	11	22.8235	23.9795	0	0	0	24.5515	24.9184	25.0143	24.8099	24.9003	25.5817	25.1791	24.8342	24.5611	24.2584	24.7585	23.5879	24.3691	24.03	23.8593	24.9918	24.1174	24.6508	24.7906	24.2671	24.7184	24.8283	18.9723	0.0155088	0.542623	24.8551	24.0048	CYC1
SRRM1	-8.73417	16.0575	-2.00116	0.0561516	0.245815	-3.9217	6	11	23.0147	0	24.2671	0	24.2409	0	0	0	0	0	0	0	26.6796	26.3685	26.5186	26.3307	26.275	26.3159	25.7769	25.4536	22.7401	22.4377	22.933	21.3389	23.4206	23.3839	11.3545	20.0887	1.04547	0.544482	10.6694	25.6152	SRRM1
JAK3	6.86378	4.46669	2.00076	0.0561963	0.245815	-3.92229	4	1	0	0	0	0	0	0	0	0	0	0	0	0	18.183	0	0	0	0	0	0	0	24.9637	0	25.0336	24.8405	0	23.113	8.16257	1.29879	1.47827	3.74166	0	0	JAK3
DUS1L	6.8472	4.45903	2.00045	0.0562328	0.245815	-3.92276	4	1	0	0	0	0	0	0	0	0	0	0	0	0	18.183	0	0	0	0	0	0	0	24.7629	0	23.9977	24.4774	24.5138	0	8.14598	1.29879	1.47724	3.74166	0	0	DUS1L
TTC9C	6.98753	4.5238	1.9996	0.0563301	0.246016	-3.92403	4	1	0	0	0	0	0	0	0	0	0	0	0	0	18.183	0	0	0	0	0	0	0	20.414	0	26.5589	26.2253	26.2376	0	8.28632	1.29879	1.48889	3.74166	0	0	TTC9C
EXOC8	6.82144	4.44714	1.99823	0.0564873	0.246016	-3.92608	4	1	0	0	0	0	0	0	0	24.1717	0	24.3663	24.6693	24.2354	18.183	0	0	0	0	0	0	0	0	0	0	0	0	0	8.12023	1.29879	1.47717	3.74166	0	0	EXOC8
SLC7A1	6.97208	4.51667	1.99807	0.0565054	0.246016	-3.92631	4	1	0	0	0	0	0	0	0	0	0	0	0	0	18.183	0	0	0	0	0	0	0	0	20.3438	26.3988	0	26.0313	26.4765	8.27086	1.29879	1.48908	3.74166	0	0	SLC7A1
BRK1	6.82052	4.44672	1.99805	0.0565079	0.246016	-3.92635	4	1	0	0	0	0	0	0	0	0	0	24.1216	0	0	18.183	0	0	0	0	0	0	0	0	0	24.3898	24.1041	24.8161	0	8.11931	1.29879	1.47725	3.74166	0	0	BRK1
HMGCS1	-5.05615	23.3049	-1.99744	0.0565783	0.246016	-3.92726	10	14	24.8748	26.22	26.4578	26.3715	25.4831	25.2083	24.0256	24.6827	0	0	25.3412	24.5996	24.9306	25.6998	23.8578	26.8228	26.3597	25.836	26.0771	24.7403	25.0364	24.6907	24.5864	25.2488	24.6469	24.1305	20.5824	25.6385	0.467474	0.0324094	24.6232	25.7679	HMGCS1
TFIP11	6.82531	4.44893	1.99722	0.056603	0.246016	-3.92758	4	1	0	0	0	0	0	0	0	0	0	0	0	0	18.183	0	0	0	0	0	0	0	24.9864	25.1015	23.0179	0	24.3834	0	8.1241	1.29879	1.47838	3.74166	0	0	TFIP11
MRPL41	6.84401	4.45756	1.99712	0.0566143	0.246016	-3.92773	4	1	0	0	0	0	0	0	0	0	0	0	0	0	18.183	0	0	0	0	0	0	0	25.3626	22.3386	0	25.3655	0	24.6469	8.1428	1.29879	1.47996	3.74166	0	0	MRPL41
sp|Q56UQ5|TPT1L_HUMAN TPT1-like protein OS=Homo sapiens PE=2 SV=2	-7.95623	17.5682	-1.99623	0.0567178	0.246257	-3.92907	7	12	24.554	0	26.7629	24.2373	24.4319	24.0488	0	24.0853	24.7717	0	0	0	24.5733	24.4711	25.5557	25.9043	0	24.0834	25.6004	23.1405	21.2712	22.8212	22.2939	22.257	0	21.9082	13.2841	21.2403	0.885421	0.425824	21.5897	24.4515	sp|Q56UQ5|TPT1L_HUMAN TPT1-like protein OS=Homo sapiens PE=2 SV=2
APEX1	1.05491	26.2577	1.99415	0.0569577	0.24709	-3.93216	12	14	25.177	24.1982	24.7685	25.899	25.2505	25.6129	24.2817	26.9383	26.4364	26.3633	27.4458	27.0172	26.3525	27.4664	25.4358	25.414	25.3077	27.4243	26.7106	25.7732	27.5351	27.4755	27.0094	27.402	27.0944	26.9089	26.8257	25.7708	0.0330407	0.0363808	27.0133	25.5243	APEX1
MOGS	6.81944	4.44622	1.99321	0.057067	0.247355	-3.93357	4	1	0	0	0	0	0	0	0	0	0	0	0	0	18.183	0	0	0	0	0	0	0	0	0	26.3009	21.992	24.5718	24.554	8.11823	1.29879	1.48151	3.74166	0	0	MOGS
HNRNPCL3	1.04669	25.5317	1.99221	0.0571827	0.247403	-3.93505	12	14	25.4214	23.9202	26.5956	24.8681	24.6389	23.7898	27.016	27.141	24.732	27.1019	26.8811	24.2369	25.5374	24.2446	25.3366	24.6003	24.3719	25.6879	26.4551	25.213	25.8871	25.9923	26.3284	26.6142	25.7952	25.4177	26.0953	25.0486	0.0361906	0.0343634	26.1604	25.0406	HNRNPCL3
HNRNPCL4	1.04669	25.5317	1.99221	0.0571827	0.247403	-3.93505	12	14	25.4214	23.9202	26.5956	24.8681	24.6389	23.7898	27.016	27.141	24.732	27.1019	26.8811	24.2369	25.5374	24.2446	25.3366	24.6003	24.3719	25.6879	26.4551	25.213	25.8871	25.9923	26.3284	26.6142	25.7952	25.4177	26.0953	25.0486	0.0361906	0.0343634	26.1604	25.0406	HNRNPCL4
PDIA6	1.20172	26.7084	1.99187	0.0572228	0.247403	-3.93557	12	14	26.1664	26.0634	27.9014	27.3838	28.5964	28.216	27.419	27.3584	27.1323	26.1535	28.4809	28.3892	26.9437	25.908	25.8276	23.7879	23.958	25.0438	24.7831	25.5724	27.2778	26.9867	27.7995	27.1675	27.2132	26.8873	27.3554	26.1537	0.0232444	0.0575516	27.2455	25.9857	PDIA6
BCL2	8.03065	8.51481	1.99049	0.0573828	0.247886	-3.93762	7	3	0	24.5577	24.5763	0	0	0	0	0	0	0	23.968	23.9634	18.183	0	0	0	0	0	0	0	18.4299	22.9916	0	20.869	21.9137	21.9324	12.839	4.808356	0.889812	2.00976	19.6495	0.00000	BCL2
MARS2	-8.51464	9.75336	-1.98977	0.0574671	0.247952	-3.93869	3	8	0	25.3951	0	24.5073	0	25.4218	0	0	0	0	0	0	18.183	0	23.5516	23.784	0	0	26.7508	23.971	18.0981	0	0	0	21.3896	22.535	5.168556	13.6832	1.81902	0.909138	0.00000	20.8673	MARS2
APEH	-5.24596	24.2058	-1.98942	0.0575083	0.247952	-3.93922	10	14	24.6455	26.3597	25.4761	26.1981	26.1981	26.4056	24.518	24.6937	0	24.4883	0	23.9912	27.0008	27.4333	27.4504	27.5038	27.5413	27.2107	26.4724	26.8825	26.1999	26.5046	26.3438	26.4224	26.6259	26.7851	21.3811	26.627	0.469361	0.0316657	25.4468	26.6775	APEH
KPNA1	-5.96788	22.0812	-1.98912	0.057543	0.247952	-3.93966	9	14	26.5848	24.8674	25.9043	25.7087	25.735	23.9337	0	27.0993	0	26.5549	25.8477	25.5067	26.5921	23.882	25.4052	23.3193	24.2772	23.6389	23.6404	24.2099	25.4489	23.4446	24.0242	24.829	23.6579	0	18.8678	24.8357	0.605765	0.0457315	24.4266	24.5723	KPNA1
PQBP1	6.70667	4.39417	1.98759	0.0577224	0.248516	-3.94194	4	1	0	0	0	0	0	0	0	0	0	0	0	0	18.183	0	0	0	0	0	0	0	23.8691	24.063	23.5699	24.5634	0	0	8.00545	1.29879	1.47735	3.74166	0	0	PQBP1
EZH2	6.68483	4.38409	1.98531	0.0579898	0.249291	-3.94533	4	1	0	0	0	0	0	0	0	0	0	0	0	0	18.183	0	0	0	0	0	0	0	24.435	24.3663	0	23.8094	23.1927	0	7.98362	1.29879	1.47758	3.74166	0	0	EZH2
PROSC	-8.10177	16.3769	-1.98523	0.0579999	0.249291	-3.94546	6	12	23.4446	24.1667	23.5344	23.9469	23.882	24.3621	0	0	0	0	25.3529	0	18.183	0	0	24.3921	23.7333	23.5369	24.0005	24.4436	24.0194	24.2409	0	24.0925	23.7523	22.7145	12.0144	20.1162	1.04555	0.430732	11.3573	23.8076	PROSC
ARPC3	4.2309	25.5371	1.98482	0.058048	0.249291	-3.94607	12	13	26.0129	26.1418	24.1772	0	23.5478	23.6218	27.2591	25.6105	27.5765	26.6363	28.1021	28.0829	18.183	24.7932	24.7497	25.1136	29.0759	28.9832	27.5589	28.2216	26.5478	26.4317	29.2238	28.6822	29.7933	29.8364	27.8152	23.5843	0.0497041	0.311128	27.8297	24.9534	ARPC3
BRE	-7.94541	6.53013	-1.9831	0.05825	0.249871	-3.94861	1	6	0	23.8676	0	0	0	0	0	0	0	0	0	0	25.0895	0	23.3807	0	0	23.1568	23.784	23.4828	0	0	0	0	27.022	0	2.251837	10.1972	3.4641	1.19902	0	0	BRE
EIF3H	6.20276	23.0292	1.98285	0.0582804	0.249871	-3.94899	12	11	0	23.5442	24.3276	25.0474	24.7597	24.8767	24.6411	26.493	26.3087	25.8309	26.8669	27.4504	27.184	0	27.6325	27.1697	23.6677	27.4086	0	26.7106	26.1122	26.4578	26.168	26.6719	26.7256	26.7027	26.3691	20.1664	0.0259636	0.546236	26.4754	24.8182	EIF3H
CARS2	8.46784	15.697	1.98075	0.0585286	0.250725	-3.95211	10	7	0	0	0	0	23.7379	0	0	24.7077	24.4652	0	25.7801	24.7249	18.183	25.2051	23.3824	0	25.275	0	24.4043	24.8556	22.3364	22.6801	25.1946	24.0038	24.0114	25.1755	20.2567	11.7888	0.469649	1.04757	24.2383	9.091509	CARS2
ANP32A	1.27813	26.469	1.98029	0.0585838	0.250753	-3.9528	12	14	27.046	25	25.8906	25.3391	24.3578	25.0586	26.1507	27.7995	27.2449	27.1096	25.0075	24.6863	27.9602	27.0904	27.6715	27.9231	24.1216	24.3726	25.5589	24.9164	27.2054	28.4809	28.2991	27.6048	28.4377	27.8599	27.1572	25.8791	0.0465173	0.0535747	27.4248	25.449	ANP32A
PLEK	9.28309	9.08629	1.97731	0.0589383	0.25206	-3.95722	6	3	0	24.6729	24.3691	0	0	0	0	0	0	0	0	0	18.183	0	0	0	0	0	0	0	26.0213	29.1892	28.7609	28.4664	28.3071	28.2736	14.0849	4.801786	1.04581	2.00953	13.0107	0.00000	PLEK
SNX18	6.60816	4.34871	1.97591	0.0591054	0.252564	-3.95929	4	1	0	0	0	0	0	0	0	0	0	0	0	0	18.183	0	0	0	0	0	0	0	23.3955	0	0	25.5446	23.4982	22.4451	7.90695	1.29879	1.47961	3.74166	0	0	SNX18
NMD3	6.60086	4.34534	1.97416	0.0593156	0.253184	-3.96189	4	1	0	0	0	0	0	0	0	0	0	0	0	0	18.183	0	0	0	0	0	0	0	22.2752	24.5323	22.5477	25.4405	0	0	7.89965	1.29879	1.48059	3.74166	0	0	NMD3
DHX33	6.564	4.32833	1.97337	0.0594106	0.253184	-3.96306	4	1	0	0	0	0	0	0	0	0	0	0	0	0	18.183	0	0	0	0	0	0	0	0	22.4812	23.5459	23.9127	0	24.4136	7.86279	1.29879	1.4781	3.74166	0	0	DHX33
EDC4	-8.60432	17.4523	-1.9732	0.0594303	0.253184	-3.9633	6	12	25.3626	26.4988	26.2169	26.3485	25.605	0	0	0	0	0	0	0	18.183	0	24.8863	25.2451	25.6488	25.7634	25.5125	24.6588	26.1087	26.7873	25.236	25.4618	25.6143	24.6228	12.8192	21.4235	1.0452	0.434203	12.3114	25.4375	EDC4
SURF4	-8.81877	12.9164	-1.9728	0.0594788	0.253184	-3.9639	4	10	0	0	25.0336	0	25.3161	23.6743	0	0	0	0	0	0	18.183	24.6042	23.7213	24.0393	23.462	0	24.9484	24.8308	25.8072	23.7357	0	0	23.6311	24.8405	8.167868	16.9866	1.47856	0.664121	0.00000	23.6978	SURF4
SUGT1	-8.41117	17.189	-1.97264	0.0594974	0.253184	-3.96413	6	12	24.5499	23.6464	24.6578	24.8908	0	24.0207	0	0	0	0	0	0	24.4591	25.1606	24.3933	24.8025	25.5662	24.6675	0	24.1801	25.0452	25.7191	25.278	25.1898	25.004	25.6826	12.6599	21.0711	1.0446	0.424245	12.502	24.5045	SUGT1
STMN2	-1.5467	25.8591	-1.97175	0.0596052	0.253293	-3.96545	12	14	26.6363	24.0853	23.7507	24.1772	24.9436	24.8797	25.2693	25.5288	25.3777	25.4156	26.1957	25.661	28.0829	28.0093	28.0547	27.9281	28.003	28.2298	27.6084	27.6325	22.6606	20.4205	26.5186	26.137	26.3485	24.7818	25.0263	26.573	0.0706992	0.0666518	25.4722	27.6204	STMN2
EXOC2	6.5364	4.31559	1.97161	0.0596216	0.253293	-3.96566	4	1	0	0	0	0	0	0	0	0	0	0	0	0	18.183	0	0	0	0	0	0	0	23.5493	23.0051	0	0	23.7193	23.7485	7.83518	1.29879	1.47728	3.74166	0	0	EXOC2
CIRH1A	8.69514	13.78	1.97046	0.059761	0.25356	-3.96736	9	6	22.7985	0	23.282	0	0	23.7523	0	0	24.5813	24.2004	0	25.2978	18.183	0	0	0	0	0	24.3097	24.4097	25.9342	24.243	23.6048	24.5877	24.4636	24.6306	18.462	9.766811	0.60381	1.20745	24.3533	0.00000	CIRH1A
AGK	5.84571	21.6043	1.97027	0.0597831	0.25356	-3.96764	12	11	23.8691	23.6876	0	24.8125	25.1538	25.2451	24.1682	24.3426	24.6675	24.4711	26.2501	23.97	18.183	24.0005	25.7514	0	24.4501	0	25.5518	23.9837	24.9509	25.4197	25.0206	26.2789	22.2037	25.2811	24.752	18.9063	0.0441101	0.550443	24.8092	23.9921	AGK
RAPH1	-8.33689	9.65765	-1.9674	0.0601321	0.254829	-3.97189	3	8	0	25.3951	0	24.5073	24.3921	25.6202	0	0	0	0	0	0	18.183	0	23.5516	0	0	0	23.4558	23.971	18.0981	0	0	0	21.3896	22.535	5.168556	13.5054	1.81902	0.907647	0.00000	20.8194	RAPH1
HLA-DQA1	7.60537	6.91908	1.96585	0.0603203	0.25507	-3.97418	6	2	0	0	0	0	0	0	0	0	0	0	0	0	24.7109	0	0	0	0	0	0	23.0138	22.0623	22.2037	22.4732	21.7745	21.2712	22.3865	11.0143	3.408908	1.04482	2.54383	10.6356	0.00000	HLA-DQA1
GHDC	6.52534	4.31048	1.96573	0.0603348	0.25507	-3.97435	4	1	0	0	0	0	0	0	0	0	0	0	0	0	18.183	0	0	0	0	0	0	0	25.0834	0	24.2394	23.5459	0	21.0208	7.82412	1.29879	1.48171	3.74166	0	0	GHDC
SELT	6.47916	4.28917	1.9657	0.060338	0.25507	-3.97439	4	1	0	0	0	0	0	0	0	0	0	0	0	0	18.183	0	0	0	0	0	0	0	22.9764	0	22.9348	23.2538	0	24.1703	7.77794	1.29879	1.4776	3.74166	0	0	SELT
C18orf8	6.46008	4.28036	1.96391	0.0605562	0.255781	-3.97703	4	1	0	0	0	0	0	0	0	0	0	0	0	0	18.183	0	0	0	0	0	0	0	22.531	0	0	23.2702	23.6389	23.6664	7.75887	1.29879	1.47753	3.74166	0	0	C18orf8
DDX50	-7.06173	19.7274	-1.96316	0.0606481	0.255893	-3.97814	8	13	23.6035	23.5327	25.0438	24.6744	24.421	0	24.3483	25.1078	0	0	0	23.9305	25.2844	25.3305	25.4851	24.7332	24.8726	25.7679	24.4077	24.6562	24.8945	23.1059	23.5802	23.4044	0	22.7274	15.9249	22.9867	0.739762	0.289166	23.2552	24.7038	DDX50
CHURC1	6.46463	4.28246	1.96288	0.0606824	0.255893	-3.97856	4	1	0	0	0	0	0	0	0	0	0	0	0	0	18.183	0	0	0	0	0	0	0	23.6042	0	0	23.8126	24.0556	21.6886	7.76341	1.29879	1.4789	3.74166	0	0	CHURC1
RAB32	6.40858	4.25659	1.95787	0.0612987	0.257616	-3.98594	4	1	0	0	0	0	0	0	0	0	0	0	0	0	18.183	0	0	0	0	0	0	0	0	21.7978	0	23.9202	23.3729	23.3974	7.70737	1.29879	1.47841	3.74166	0	0	RAB32
RAB38	6.40858	4.25659	1.95787	0.0612987	0.257616	-3.98594	4	1	0	0	0	0	0	0	0	0	0	0	0	0	18.183	0	0	0	0	0	0	0	0	21.7978	0	23.9202	23.3729	23.3974	7.70737	1.29879	1.47841	3.74166	0	0	RAB38
SRP19	6.41031	4.25739	1.95781	0.0613066	0.257616	-3.98604	4	1	0	0	0	0	0	0	0	0	0	0	0	0	18.183	0	0	0	0	0	0	0	24.1682	23.3123	21.7773	0	0	23.2512	7.7091	1.29879	1.47863	3.74166	0	0	SRP19
C19orf52	6.39281	4.24931	1.95675	0.0614376	0.257616	-3.9876	4	1	0	0	0	0	0	0	0	0	0	0	0	0	18.183	0	0	0	0	0	0	0	23.1665	23.1995	23.8792	0	22.0539	0	7.69159	1.29879	1.47799	3.74166	0	0	C19orf52
MAPKAPK2	8.05206	7.34039	1.95653	0.0614652	0.257616	-3.98793	6	2	0	0	0	0	0	0	0	0	0	0	0	0	25.3839	0	0	0	0	25.3529	0	0	19.9039	22.1605	24.8141	24.1159	24.5343	24.5847	11.6761	3.624055	1.0505	2.54196	9.95196	0	MAPKAPK2
PARP9	6.38499	4.2457	1.95599	0.0615321	0.257616	-3.98872	4	1	0	0	0	0	0	0	0	0	0	0	0	0	18.183	0	0	0	0	0	0	0	21.9823	0	23.7161	23.1944	23.3123	0	7.68377	1.29879	1.47797	3.74166	0	0	PARP9
FBXO4	-8.25034	9.61105	-1.95557	0.0615835	0.257616	-3.98933	3	8	23.3789	25.3951	0	24.5073	0	25.4218	0	0	0	0	0	0	18.183	0	23.5516	0	0	0	23.4558	23.971	18.0981	0	0	0	21.3896	22.535	5.168556	13.4189	1.81902	0.907423	0.00000	20.781	FBXO4
ING5	6.39272	4.24927	1.95523	0.0616257	0.257616	-3.98983	4	1	0	0	0	0	0	0	0	0	0	0	0	0	18.183	0	0	0	0	0	0	0	23.2751	24.1159	23.5773	0	0	21.3298	7.69151	1.29879	1.4794	3.74166	0	0	ING5
HPRT1	-3.9119	25.891	-1.95505	0.0616489	0.257616	-3.99011	11	14	28.1217	26.0665	28.5168	27.6577	27.6901	27.7918	27.6422	24.6652	25.184	24.616	0	24.9679	27.8208	28.0547	27.7469	27.8599	28.1299	28.1217	27.003	27.1697	25.9356	26.77	25.8197	26.7419	26.9731	26.0998	23.7846	27.6965	0.317518	0.021988	25.8776	27.8063	HPRT1
ATP6AP2	6.36527	4.2366	1.95445	0.0617229	0.257616	-3.99098	4	1	0	0	0	0	0	0	0	0	0	0	0	0	18.183	0	0	0	0	0	0	0	0	23.2219	23.1686	23.3839	0	22.1943	7.66406	1.29879	1.47756	3.74166	0	0	ATP6AP2
PPA2	-5.95643	22.4738	-1.95403	0.0617754	0.257616	-3.9916	9	14	26.848	26.3142	25.5504	24.5683	25.5039	26.2446	26.8605	27.0872	0	0	0	24.8593	24.7056	25.498	24.1528	25.4281	23.2075	24.5026	25.1159	25.4812	25.5337	25.9694	25.2318	25.1849	25.2395	25.2318	19.2665	25.2229	0.604036	0.0375796	25.2318	25.4546	PPA2
PABPC1	-0.963027	27.9152	-1.95385	0.0617973	0.257616	-3.99186	12	14	28.0902	29.6748	27.1487	28.7829	29.5934	28.8609	28.4809	27.726	28.0623	28.2376	27.5235	27.1244	27.8716	27.8896	28.2376	27.8553	28.1354	28.5168	27.9281	28.4509	26.9205	25.7696	26.6377	28.3637	27.4504	26.4637	27.3967	28.3597	0.030703	0.0243889	27.487	28.1865	PABPC1
TFB1M	6.3765	4.24179	1.9538	0.0618041	0.257616	-3.99194	4	1	0	0	0	0	0	0	0	0	0	0	0	0	18.183	0	0	0	0	0	0	0	22.7274	0	0	24.2364	21.5458	23.5939	7.67529	1.29879	1.47922	3.74166	0	0	TFB1M
ZCCHC6	6.35833	4.2334	1.95363	0.0618246	0.257616	-3.99218	4	1	0	0	0	0	0	0	0	0	0	0	0	0	18.183	0	0	0	0	0	0	0	23.1995	23.5911	22.1688	0	0	22.9259	7.65712	1.29879	1.47767	3.74166	0	0	ZCCHC6
EXOSC7	8.01619	18.134	1.95348	0.061844	0.257616	-3.99241	11	8	0	0	24.4173	0	0	0	24.098	23.9965	24.6396	24.7249	0	23.9756	25.8325	0	24.893	25.7906	25.5478	24.4097	25.4421	25.7462	23.8378	24.6209	25.1578	25.0781	24.5683	24.7077	22.4504	14.4342	0.315498	0.899236	24.5946	24.4135	EXOSC7
UBR7	6.38404	4.24527	1.95128	0.0621175	0.258318	-3.99564	4	1	0	0	0	0	0	0	0	0	25.7732	0	0	0	18.183	0	0	0	0	0	0	0	22.2984	0	21.9687	22.1537	0	0	7.68283	1.29879	1.48228	3.74166	0	0	UBR7
NDUFAF4	-8.34023	17.0787	-1.95031	0.0622388	0.258318	-3.99706	6	12	25.9095	0	24.8908	23.9556	23.6378	24.2373	0	0	0	0	0	0	18.183	25.6527	25.1146	0	26.2926	25.0143	25.2658	24.8385	25.6864	25.5332	23.047	25.8839	24.4157	26.4875	12.5878	20.928	1.04658	0.433688	11.5235	24.8646	NDUFAF4
MAP4K1	-7.12057	20.0132	-1.9494	0.0623541	0.258318	-3.99841	8	13	24.1565	25.6959	24.2163	24.8726	25.4265	0	0	24.2409	24.0902	0	0	0	26.8377	24.7514	24.3362	24.6744	24.5432	25.908	25.2348	25.5412	23.083	23.6791	24.835	24.7818	25.7173	23.7213	16.1791	23.2996	0.739669	0.289603	23.7002	24.812	MAP4K1
GNL3L	6.35221	4.23057	1.94917	0.062382	0.258318	-3.99874	4	1	0	0	0	0	0	0	0	0	0	0	0	0	18.183	0	0	0	0	0	0	0	21.4681	21.6246	24.2726	0	0	24.4466	7.65099	1.29879	1.48127	3.74166	0	0	GNL3L
CASP3	-7.36308	20.7057	-1.94865	0.062448	0.258318	-3.99951	8	13	0	24.7295	26.0643	27.112	25.7098	26.009	25.2811	24.8726	25.3087	25.9043	25.493	26.1633	27.1882	25.9025	26.7367	24.5468	25.2387	25.2413	26.501	26.4765	0	23.5344	0	0	0	24.3339	16.7409	24.104	0.739667	0.289797	24.6032	25.9557	CASP3
SPC25	6.36915	4.2384	1.94848	0.0624686	0.258318	-3.99975	4	1	0	0	0	0	0	0	0	0	0	0	0	0	18.183	0	0	0	0	0	0	0	24.1364	21.2904	25.2811	0	0	21.3074	7.66794	1.29879	1.48351	3.74166	0	0	SPC25
MTCH2	-7.30812	20.5652	-1.94797	0.0625328	0.258318	-4.0005	8	13	26.8605	27.0977	25.3758	25.0169	26.385	0	0	0	0	23.9439	0	26.1387	26.6515	24.4991	25.4526	25.4082	25.4052	25.1822	26.0015	25.7988	24.91	25.4507	25.7021	24.6083	24.2989	24.5086	16.6301	23.9382	0.739434	0.289496	24.4037	25.4304	MTCH2
VPS25	6.34499	4.22724	1.94791	0.0625406	0.258318	-4.00059	4	1	0	0	0	0	0	0	0	0	0	0	0	0	18.183	0	0	0	0	0	0	0	22.1431	23.367	0	0	25.1093	21.1059	7.64378	1.29879	1.48177	3.74166	0	0	VPS25
WDR33	6.35379	4.23131	1.94787	0.062546	0.258318	-4.00066	4	1	0	0	0	0	0	0	0	0	0	0	0	0	18.183	0	0	0	0	0	0	0	21.5091	25.5844	21.7048	0	23.0326	0	7.65258	1.29879	1.48264	3.74166	0	0	WDR33
PRCC	6.32043	4.21591	1.94775	0.062561	0.258318	-4.00083	4	1	0	0	0	0	0	0	0	0	0	0	0	0	18.183	0	0	0	0	0	0	0	22.6372	0	21.176	23.8773	0	23.7401	7.61922	1.29879	1.47958	3.74166	0	0	PRCC
SRPR	7.74292	19.2865	1.94766	0.0625723	0.258318	-4.00096	11	9	24.8221	0	0	0	0	0	0	24.2284	25.039	24.6729	26.3573	26.1296	18.183	25.2137	25.869	25.8348	25.4326	24.9348	23.94	25.7493	25.7879	25.7493	26.1251	25.5478	25.8382	25.9933	23.4557	15.7128	0.316085	0.782916	25.7686	24.3811	SRPR
PIP5K1A	6.30618	4.20933	1.94667	0.0626971	0.258318	-4.00242	4	1	0	0	0	0	0	0	0	0	0	0	0	0	18.183	0	0	0	0	0	0	0	22.9194	23.4607	0	21.1533	0	23.7262	7.60496	1.29879	1.47924	3.74166	0	0	PIP5K1A
DCAF8	6.31954	4.2155	1.94651	0.0627171	0.258318	-4.00265	4	1	0	0	0	0	0	0	0	0	0	0	0	0	18.183	0	0	0	0	0	0	0	24.2932	23.2747	0	23.1022	20.7498	0	7.61833	1.29879	1.48067	3.74166	0	0	DCAF8
tr|G3V3G9|G3V3G9_HUMAN Uncharacterized protein OS=Homo sapiens PE=4 SV=1	6.31954	4.2155	1.94651	0.0627171	0.258318	-4.00265	4	1	0	0	0	0	0	0	0	0	0	0	0	0	18.183	0	0	0	0	0	0	0	24.2932	23.2747	0	23.1022	20.7498	0	7.61833	1.29879	1.48067	3.74166	0	0	tr|G3V3G9|G3V3G9_HUMAN Uncharacterized protein OS=Homo sapiens PE=4 SV=1
CCT7	-0.9773	27.5803	-1.94548	0.0628464	0.258643	-4.00415	12	14	31.0674	28.2736	27.7522	27.9231	28.3388	27.3838	25.9748	27.3721	26.8377	26.4144	27.1748	26.8842	26.77	27.9443	28.3388	27.3373	27.7754	28.1668	27.8095	27.5589	27.402	27.4274	26.7475	26.96	27.9547	27.4998	27.0541	28.0314	0.0197438	0.0348564	27.0674	27.8663	CCT7
INPP5D	-6.16317	23.3431	-1.9419	0.0633009	0.260305	-4.00941	9	14	26.4182	26.2817	25.7493	25.6873	26.6676	26.161	0	24.7428	25.9802	26.1309	0	0	27.2054	24.8963	27.3059	26.6228	23.2798	25.1864	27.9602	27.2054	27.2958	26.3715	27.2915	27.4458	27.6233	27.4119	20.0245	26.1877	0.604412	0.0455709	26.2512	26.3499	INPP5D
CLINT1	7.6603	19.0079	1.94025	0.0635104	0.260957	-4.01182	11	9	26.1957	0	24.0327	0	24.4077	0	0	24.4757	26.2217	26.227	29.3373	27.9443	18.183	25.9329	24.269	0	24.9783	0	24.4436	24.1703	24.7597	24.8883	25.025	21.411	23.8358	23.4662	23.1327	15.4724	0.327299	0.782532	24.824	24.1015	CLINT1
ABHD14A-ACY1	6.23052	4.17441	1.93879	0.0636961	0.261363	-4.01395	4	1	0	0	0	0	0	0	0	0	0	0	0	0	18.183	0	0	0	0	0	0	0	22.1497	24.2841	21.6432	0	22.2748	0	7.52931	1.29879	1.4793	3.74166	0	0	ABHD14A-ACY1
AKR7A2	-8.37769	8.36793	-1.93845	0.0637403	0.261363	-4.01446	2	7	26.1718	26.8933	25.4573	25.9191	0	25.8025	0	0	0	0	0	0	18.183	0	0	0	0	0	0	22.8568	0	23.6536	0	0	22.6288	0	3.856865	12.2346	2.33618	1.05146	0	9.09151	AKR7A2
BOP1	-8.42425	17.4601	-1.93815	0.0637789	0.261363	-4.0149	6	12	23.73	24.0137	25.5232	0	0	24.8308	0	0	0	0	0	0	24.5776	26.1337	25.0364	23.7169	25.9095	25.3337	24.8945	25.1755	26.5046	26.6286	25.073	26.4618	26.2324	24.1877	12.924	21.3483	1.04575	0.425026	12.0938	24.8626	BOP1
ZCCHC8	6.20399	4.16217	1.93761	0.0638477	0.261363	-4.01568	4	1	0	0	0	0	0	0	0	0	0	0	0	0	18.183	0	0	0	0	0	0	0	23.0027	23.1233	0	0	21.8404	22.0669	7.50277	1.29879	1.47779	3.74166	0	0	ZCCHC8
ATP2A1	5.84766	22.2221	1.93748	0.0638639	0.261363	-4.01587	12	11	26.2619	24.331	0	24.0194	23.822	24.9321	25.9419	26.6558	26.0406	26.6391	24.9496	24.9387	25.4602	0	0	23.8578	24.7791	25.901	25.01	24.9496	25.5692	23.8473	26.1652	24.3898	24.3115	25.0012	25.3708	19.5232	0.0368431	0.543159	25.2852	24.5551	ATP2A1
tr|V9GY05|V9GY05_HUMAN Uncharacterized protein (Fragment) OS=Homo sapiens PE=4 SV=1	6.19888	4.15981	1.93696	0.0639312	0.26143	-4.01664	4	1	0	0	0	0	0	0	0	0	0	0	0	0	18.183	0	0	0	0	0	0	0	21.7223	0	0	22.4908	22.3461	23.4128	7.49766	1.29879	1.4779	3.74166	0	0	tr|V9GY05|V9GY05_HUMAN Uncharacterized protein (Fragment) OS=Homo sapiens PE=4 SV=1
GTPBP4	-6.03983	22.9306	-1.93554	0.0641129	0.26187	-4.01871	9	14	27.0373	26.4565	25.3044	23.4761	23.5623	25.275	0	25.7143	24.494	24.4685	0	0	26.5589	25.278	26.1762	26.3828	26.194	27.0416	25.9356	25.3758	27.1748	27.1697	26.5235	26.6432	27.2778	26.6744	19.6784	25.7182	0.60491	0.0431664	26.1189	26.0559	GTPBP4
RBPJ	6.20992	4.1649	1.93527	0.0641478	0.26187	-4.0191	4	1	0	0	0	0	0	0	0	0	0	0	0	0	18.183	0	0	0	0	0	0	0	20.5984	0	23.8358	0	22.1982	23.472	7.50871	1.29879	1.4806	3.74166	0	0	RBPJ
PREB	6.23557	4.17674	1.93445	0.0642532	0.26187	-4.0203	4	1	0	0	0	0	0	0	0	0	0	0	0	25.4964	18.183	0	0	0	0	0	0	0	20.9665	21.3454	0	0	22.6041	0	7.53436	1.29879	1.48393	3.74166	0	0	PREB
TXNL4A	6.30804	4.21019	1.93396	0.0643161	0.26187	-4.02101	4	1	0	0	0	0	0	0	25.2123	0	0	0	0	25.6263	18.183	0	0	0	0	0	0	0	0	0	20.1602	20.2831	0	0	7.60683	1.29879	1.49145	3.74166	0	0	TXNL4A
COG3	6.17155	4.1472	1.93391	0.0643234	0.26187	-4.0211	4	1	0	0	0	0	0	0	0	0	0	0	0	0	18.183	0	0	0	0	0	0	0	23.1898	22.9259	21.6429	0	21.8855	0	7.47034	1.29879	1.47806	3.74166	0	0	COG3
STAT3	8.6324	8.63654	1.93366	0.0643551	0.26187	-4.02146	6	3	23.4156	0	0	0	0	0	0	0	0	0	0	0	18.183	0	0	0	23.5344	0	0	0	26.4317	26.2324	25.4043	26.8889	27.0904	27.3694	13.2848	4.652355	1.04508	2.00377	12.7021	0.00000	STAT3
IQSEC1	6.20592	4.16306	1.93334	0.0643959	0.26187	-4.02192	4	1	0	0	0	0	0	0	0	0	0	0	0	0	18.183	0	0	0	0	0	0	0	23.943	23.3955	0	20.0214	22.6965	0	7.5047	1.29879	1.48204	3.74166	0	0	IQSEC1
STOML2	8.99189	17.0001	1.9325	0.0645053	0.262062	-4.02315	10	7	26.7227	27.489	26.9678	26.9017	27.1712	26.4637	25.2395	0	26.1309	25.6364	0	24.4516	18.183	0	0	0	0	0	0	0	27.5942	27.9065	26.7256	25.9593	26.5415	25.9166	21.8418	12.8499	0.469071	1.05258	25.9379	9.091509	STOML2
PPP6R3	8.75823	12.0871	1.93219	0.0645454	0.262062	-4.02361	8	5	0	0	23.2278	23.6365	23.7773	23.8035	0	24.0925	0	0	0	24.8703	18.183	0	0	0	0	0	0	0	25.184	26.009	24.8474	25.8488	25.4964	25.2888	16.8031	8.044869	0.739122	1.4024	24.8589	0.00000	PPP6R3
SMYD5	6.21751	4.16841	1.92926	0.0649246	0.263394	-4.02787	4	1	0	0	0	0	0	0	0	0	0	0	0	0	18.183	0	0	0	0	0	0	0	23.9965	18.8553	0	23.958	0	23.3857	7.51629	1.29879	1.4871	3.74166	0	0	SMYD5
RPL7A	1.28134	27.3931	1.92773	0.0651236	0.263643	-4.0301	12	14	25.5532	27.8495	28.3165	28.4903	28.6979	28.1668	29.6748	29.6211	28.4903	30.2371	29.8872	28.4809	26.1999	26.2121	25.735	26.8605	27.4405	25.2922	24.9809	25.4281	26.7227	26.6345	26.6073	26.7207	26.7773	27.1422	28.083	26.8017	0.0522578	0.0496304	27.8115	26.5363	RPL7A
EZH1	6.10709	4.11744	1.92754	0.0651487	0.263643	-4.03038	4	1	0	0	0	0	0	0	0	0	0	0	0	0	18.183	0	0	0	0	0	0	0	22.3682	21.5526	0	22.1464	22.8033	0	7.40588	1.29879	1.47755	3.74166	0	0	EZH1
NDUFB8	6.11097	4.11924	1.92708	0.0652091	0.263643	-4.03106	4	1	0	0	0	0	0	0	0	0	0	0	0	0	18.183	0	0	0	0	0	0	0	22.2417	22.3122	21.1059	23.2573	0	0	7.40976	1.29879	1.4784	3.74166	0	0	NDUFB8
tr|E9PQ68|E9PQ68_HUMAN Uncharacterized protein OS=Homo sapiens PE=1 SV=1	6.11097	4.11924	1.92708	0.0652091	0.263643	-4.03106	4	1	0	0	0	0	0	0	0	0	0	0	0	0	18.183	0	0	0	0	0	0	0	22.2417	22.3122	21.1059	23.2573	0	0	7.40976	1.29879	1.4784	3.74166	0	0	tr|E9PQ68|E9PQ68_HUMAN Uncharacterized protein OS=Homo sapiens PE=1 SV=1
CAMK2D	-4.89097	22.4919	-1.92682	0.065243	0.263643	-4.03144	10	14	24.6708	24.9279	25.7906	25.8109	25.4812	25.5462	24.3683	24.0681	0	24.9679	25.0474	27.4914	18.183	24.9679	25.3271	25.8121	26.1122	23.7042	25.7087	24.4466	20.5619	0	24.0038	21.2791	22.8399	23.6715	19.8583	24.7492	0.475598	0.0808176	23.8377	25.4041	CAMK2D
RPUSD2	6.10463	4.11631	1.92597	0.0653529	0.26388	-4.03266	4	1	0	0	0	0	0	0	0	0	0	0	0	0	18.183	0	0	0	0	0	0	0	20.9219	0	23.1388	21.9153	22.8649	0	7.40341	1.29879	1.4788	3.74166	0	0	RPUSD2
RPL22L1	6.10309	4.1156	1.92511	0.0654654	0.264126	-4.03392	4	1	0	0	0	0	0	0	0	0	0	0	0	0	18.183	0	0	0	0	0	0	0	22.4505	0	23.7666	21.5273	0	21.0781	7.40188	1.29879	1.47947	3.74166	0	0	RPL22L1
EEF1G	0.939255	28.6997	1.92432	0.0655687	0.264335	-4.03506	12	14	28.9532	28.8609	28.3388	27.7028	29.0049	28.8429	30.1684	29.7933	29.1892	30.1684	30.1684	30.0319	27.9065	28.2376	28.3637	27.4333	27.8959	27.9767	28.155	28.0547	29.2238	29.6444	28.5329	28.0547	27.8959	27.5942	29.2055	28.2662	0.0327958	0.0173821	29.4341	28.1963	EEF1G
CCDC50	6.08354	4.10657	1.92355	0.0656708	0.264539	-4.0362	4	1	0	0	0	0	0	0	0	0	0	0	0	0	18.183	0	0	0	0	0	0	0	21.0208	23.5493	0	0	22.0257	21.992	7.38232	1.29879	1.47894	3.74166	0	0	CCDC50
CIRBP	9.07765	12.5482	1.92186	0.065893	0.265226	-4.03866	8	5	0	0	0	0	0	24.9379	26.5214	26.2217	0	0	0	0	18.183	0	24.6801	0	24.8767	0	24.3413	0	28.3892	25.073	27.3156	28.0246	24.3762	23.3123	17.4362	8.358505	0.743067	1.40578	24.7246	0.00000	CIRBP
SRSF11	-8.42193	17.6055	-1.9203	0.0660985	0.265586	-4.04092	6	12	23.4684	23.8615	24.8491	24.4235	0	0	0	0	0	0	0	0	24.8726	25.3448	25.1849	26.2529	26.0549	25.5989	25.4405	25.5432	26.2352	26.0474	25.723	26.4247	26.1999	26.2169	13.0706	21.4925	1.04454	0.425156	12.8615	25.0288	SRSF11
PYCARD	6.0321	4.08283	1.91979	0.0661656	0.265586	-4.04166	4	1	0	0	0	0	0	0	0	0	0	0	0	0	18.183	0	0	0	0	0	0	0	0	21.9201	22.2352	21.8526	0	21.9627	7.33089	1.29879	1.47715	3.74166	0	0	PYCARD
PAXBP1	6.03119	4.08241	1.9197	0.0661769	0.265586	-4.04179	4	1	0	0	0	0	0	0	0	0	0	0	0	0	18.183	0	0	0	0	0	0	0	21.985	22.1816	0	21.838	21.9552	0	7.32998	1.29879	1.47713	3.74166	0	0	PAXBP1
ARMCX3	6.03108	4.08236	1.91948	0.0662065	0.265586	-4.04211	4	1	0	0	0	0	0	0	0	0	0	0	0	0	18.183	0	0	0	0	0	0	0	0	21.8058	21.5858	0	22.4405	22.1264	7.32987	1.29879	1.47734	3.74166	0	0	ARMCX3
PRKCB	8.20003	15.6593	1.91896	0.0662754	0.265586	-4.04287	10	7	24.5468	0	0	0	0	0	25.8763	25.8025	24.8308	25	25.2137	25.9748	25.2469	0	0	24.0249	23.078	23.3596	22.9798	23.0087	0	0	22.1181	21.7815	21.6232	22.675	20.0746	11.8746	0.474198	1.03898	23.7529	11.4899	PRKCB
TOMM40	6.20364	23.3128	1.91882	0.066293	0.265586	-4.04306	12	11	23.882	27.9717	27.3477	27.9094	28.1174	28.1217	28.9532	29.2062	28.3699	28.7609	28.897	27.7425	26.1418	0	24.9395	24.0786	0	23.6511	0	24.1337	23.9355	22.1943	25.6527	24.9836	25.4082	25.735	26.6533	20.4496	0.0867944	0.548131	26.7388	24.5366	TOMM40
CDC42SE2	6.0685	4.09963	1.91552	0.0667314	0.266959	-4.04786	4	1	0	0	0	0	0	0	0	0	0	0	0	0	18.183	0	0	0	0	0	0	0	18.9675	23.7379	0	23.3955	0	22.3065	7.36729	1.29879	1.48514	3.74166	0	0	CDC42SE2
SLC25A17	6.00935	4.07233	1.91546	0.0667399	0.266959	-4.04795	4	1	0	0	0	0	0	0	0	0	0	0	0	0	18.183	0	0	0	0	0	0	0	22.5562	21.7168	22.8568	20.5678	0	0	7.30814	1.29879	1.47891	3.74166	0	0	SLC25A17
LMAN1	1.39903	25.4292	1.9131	0.0670538	0.267832	-4.05136	12	14	24.6271	26.1038	24.5704	25.4433	27.4727	26.2619	25.4105	26.0532	26.8451	26.9642	26.2771	27.0117	18.183	25.0112	25.9342	24.1159	24.5198	25.0265	25.8121	23.8869	25.6316	26.1718	26.1309	25.896	25.7934	26.0046	26.1825	24.7835	0.0197139	0.0859913	26.0921	25.0189	LMAN1
CAPZA2	-1.12896	25.5935	-1.91304	0.0670625	0.267832	-4.05146	12	14	26.7177	26.9505	27.4274	27.6377	27.4274	27.4755	24.0207	24.8385	26.3142	25.7679	24.8825	25.9229	24.4827	25.3517	24.3567	23.6473	26.3621	26.3087	25.5314	25.9269	24.0114	24.1565	25.6457	25.661	23.2885	25.3172	24.9856	26.1146	0.0376562	0.049335	25.0998	26.3354	CAPZA2
ATP2A2	0.894525	26.5732	1.91052	0.0673993	0.26879	-4.0551	12	14	27.9717	25.0819	26.1211	25.9933	25.3758	25.3231	26.6769	27.0637	26.6363	26.8669	27.1712	26.7054	25.605	25.5067	25.7614	26.3597	26.6719	26.6632	26.8669	26.9437	27.7754	27.3202	27.3373	27.571	26.4833	27.0513	27.0549	26.1604	0.0147493	0.0306395	27.0575	26.0572	ATP2A2
SURF1	5.94884	4.04441	1.91047	0.0674069	0.26879	-4.05518	4	1	0	0	0	0	0	0	0	0	0	0	0	0	18.183	0	0	0	0	0	0	0	21.6654	22.0811	21.5379	0	21.6871	0	7.24763	1.29879	1.4772	3.74166	0	0	SURF1
TPMT	-8.50426	8.67789	-1.90987	0.0674874	0.268902	-4.05605	2	7	0	0	0	0	0	0	0	24.8491	0	0	24.335	0	25.6364	25.1874	25.7696	25.4156	25.2693	0	24.8662	24.2966	0	0	0	0	0	0	4.098674	12.6029	2.33565	1.0381	0.0000	12.1483	TPMT
TMCO1	6.07513	4.10269	1.90834	0.0676927	0.269511	-4.05826	4	1	0	0	0	0	0	0	0	0	0	0	0	0	18.183	0	0	0	0	0	0	0	17.7528	22.8058	24.8572	0	23.0712	0	7.37392	1.29879	1.49283	3.74166	0	0	TMCO1
PSMB5	5.52348	20.8587	1.907	0.0678742	0.269586	-4.0602	12	11	24.7932	24.2623	23.3212	23.7093	24.2451	24.1907	24.3063	24.5683	23.8792	25.1715	24.6499	25.466	18.183	23.6511	23.2647	23.5369	0	0	23.1743	0	18.1055	23.9912	24.6072	22.5159	24.1747	24.559	23.8329	18.3094	0.081694	0.548552	24.4326	23.4291	PSMB5
CSNK1A1L	5.91768	4.03002	1.90677	0.0679054	0.269586	-4.06054	4	1	0	0	0	0	0	0	0	0	0	0	0	0	18.183	0	0	0	0	0	0	0	21.2219	21.6481	0	21.5624	0	22.1652	7.21646	1.29879	1.47737	3.74166	0	0	CSNK1A1L
LIPE	5.9132	4.02795	1.90625	0.0679748	0.269586	-4.06128	4	1	0	0	0	0	0	0	0	0	0	0	0	0	18.183	0	0	0	0	0	0	0	21.6928	21.255	22.1605	0	0	21.4355	7.21198	1.29879	1.47737	3.74166	0	0	LIPE
DKFZp434D199	8.33838	17.3205	1.90622	0.067979	0.269586	-4.06132	10	8	26.0713	26.2761	0	0	0	0	0	0	25.0143	28.5789	29.1149	28.4509	18.183	24.0602	23.7855	23.7401	0	23.3237	23.1686	0	24.4136	25.5692	24.8405	25.0819	25.4118	25.2488	21.8104	13.472	0.472961	0.908831	25.1654	20.6758	DKFZp434D199
AGPAT3	5.91309	4.02791	1.90576	0.0680415	0.269586	-4.06199	4	1	0	0	0	0	0	0	0	0	0	0	0	0	18.183	0	0	0	0	0	0	0	0	0	21.1893	21.9823	21.0007	22.3702	7.21188	1.29879	1.47784	3.74166	0	0	AGPAT3
ZRANB2	7.99938	18.4503	1.90567	0.0680543	0.269586	-4.06213	11	8	0	0	0	0	0	0	24.1413	25.025	25.8972	25.6909	26.3743	0	25.4526	26.161	25.8541	25.9569	25.7625	26.0485	24.6675	26.7121	24.8474	24.7056	25.0162	21.4809	25.0452	24.8674	22.7576	14.7582	0.319371	0.899198	24.9418	25.06	ZRANB2
MRPS26	5.92026	4.03121	1.90514	0.0681249	0.269586	-4.06288	4	1	0	0	0	0	0	0	0	0	0	0	0	0	18.183	0	0	0	0	0	0	0	20.3746	21.1256	0	22.3758	22.7526	0	7.21904	1.29879	1.47925	3.74166	0	0	MRPS26
PRPH	5.91691	4.02967	1.90472	0.0681818	0.269586	-4.06349	4	1	0	0	0	0	0	0	0	0	0	0	0	0	18.183	0	0	0	0	0	0	0	20.0038	0	22.1064	0	22.0205	22.4577	7.2157	1.29879	1.47929	3.74166	0	0	PRPH
MBD1	6.00471	4.07019	1.90433	0.0682353	0.269586	-4.06406	4	1	0	0	0	0	0	0	0	0	0	0	0	0	18.183	0	0	0	0	0	0	0	19.0206	24.0953	0	24.243	0	20.2831	7.30349	1.29879	1.48929	3.74166	0	0	MBD1
MCTS1	8.52311	16.4516	1.90432	0.068237	0.269586	-4.06407	10	7	0	24.5332	0	0	0	0	24.9898	0	24.2595	26.2619	25.0499	0	26.6908	25.684	25.0297	24.0853	0	25.5337	0	23.6932	25.6457	24.2531	26.1762	25.1578	25.4526	25.2451	21.041	12.5179	0.468015	1.03925	25.1039	11.8466	MCTS1
tr|E7ENQ6|E7ENQ6_HUMAN Uncharacterized protein OS=Homo sapiens PE=4 SV=1	8.54875	16.5162	1.90305	0.0684087	0.270041	-4.0659	10	7	25.7105	24.7465	25.5379	24.6662	24.4235	0	27.5157	0	24.2807	0	25.2811	24.8899	25.9546	0	0	0	24.949	0	0	0	25.0499	25.4887	25.3374	25.3023	25.1221	25.1643	21.1193	12.5706	0.468461	1.03824	25.1432	12.2118	tr|E7ENQ6|E7ENQ6_HUMAN Uncharacterized protein OS=Homo sapiens PE=4 SV=1
MYL9	5.64286	21.7926	1.9027	0.0684573	0.270041	-4.06642	12	11	25.0185	24.6382	24.7094	0	0	0	24.0053	25.1497	24.2273	24.2364	24.909	24.226	25.2939	24.4782	23.8662	24.338	23.326	24.6438	23.8568	24.4652	24.6137	25.7667	24.9474	23.1081	26.0286	26.754	24.831	19.1882	0.0401073	0.542551	24.7614	24.4016	MYL9
SMC5	5.8903	4.01739	1.90165	0.0685995	0.270235	-4.06792	4	1	0	0	0	0	0	0	0	0	0	0	0	0	18.183	0	0	0	0	0	0	0	20.354	21.568	0	21.2938	23.0532	0	7.18908	1.29879	1.47933	3.74166	0	0	SMC5
CLPTM1	-7.95854	8.10127	-1.90156	0.0686118	0.270235	-4.06805	2	7	0	0	24.8141	24.9348	25.0467	0	0	0	0	0	0	24.1597	18.183	24.4883	0	0	23.4496	23.9257	0	0	0	0	0	0	0	21.6311	3.81590	11.7744	2.33977	1.04722	0	9.09151	CLPTM1
DUSP12	5.8635	4.00502	1.90017	0.0688021	0.270627	-4.07006	4	1	0	0	0	0	0	0	0	0	0	0	0	0	18.183	0	0	0	0	0	0	0	22.3448	20.9247	0	21.423	0	21.255	7.16228	1.29879	1.47776	3.74166	0	0	DUSP12
PEBP1	0.950935	25.4774	1.8998	0.0688521	0.270627	-4.07059	12	14	24.5198	23.6899	26.1235	24.151	25.6909	26.4493	27.053	25.4703	27.249	27.1551	25.8763	26.0002	25.7732	24.7368	24.3392	25.5314	24.5634	24.6907	25.1296	25.1497	25.5105	25.9063	25.4105	24.559	25.7112	25.9714	25.9894	25.0385	0.0308126	0.031717	25.8913	24.9332	PEBP1
NCKIPSD	5.85624	4.00167	1.89944	0.0689022	0.270627	-4.07112	4	1	0	0	0	0	0	0	0	0	0	0	0	0	18.183	0	0	0	0	0	0	0	0	22.288	0	21.176	21.3236	21.0727	7.15503	1.29879	1.47766	3.74166	0	0	NCKIPSD
BRWD1	5.85119	3.99934	1.89886	0.0689805	0.270627	-4.07194	4	1	0	0	0	0	0	0	0	0	0	0	0	0	18.183	0	0	0	0	0	0	0	20.6851	21.4052	0	21.8546	21.8548	0	7.14998	1.29879	1.47765	3.74166	0	0	BRWD1
YWHAG	0.854051	26.1191	1.8988	0.0689897	0.270627	-4.07204	12	14	26.0888	26.2529	26.3087	26.6212	26.009	26.7717	26.7419	26.1855	26.6228	26.6498	26.6744	26.6432	24.7724	25.5432	24.9836	24.5263	25.6173	26.214	25.4105	25.0297	26.4396	27.2132	26.3633	26.59	26.1812	26.6432	26.579	25.7249	0.0103485	0.0274689	26.633	25.8131	YWHAG
GNPAT	5.84503	3.99649	1.89852	0.0690278	0.270627	-4.07244	4	1	0	0	0	0	0	0	0	0	0	0	0	0	18.183	0	0	0	0	0	0	0	21.0307	21.4355	21.4436	21.8159	0	0	7.14381	1.29879	1.47728	3.74166	0	0	GNPAT
SEC23A	-3.63068	23.1281	-1.89795	0.0691063	0.270728	-4.07327	11	14	26.5679	24.309	25.6574	25.844	26.2392	23.9257	0	24.4113	24.7382	24.3015	24.9395	25.275	18.183	25.1554	25.4602	24.8405	23.5911	24.3413	26.4988	26.6391	22.3213	20.9973	21.935	21.4129	21.951	21.794	21.1731	24.8038	0.32325	0.0868411	22.1362	25.3078	SEC23A
ASH2L	5.84483	3.9964	1.89681	0.0692623	0.271132	-4.0749	4	1	0	0	0	0	0	0	0	0	0	0	0	0	18.183	0	0	0	0	0	0	0	21.7007	0	20.0083	0	22.4058	21.6087	7.14362	1.29879	1.47895	3.74166	0	0	ASH2L
GLYR1	8.62611	14.0959	1.8953	0.0694702	0.271563	-4.07708	9	6	0	0	0	0	0	0	24.5704	24.7657	0	0	0	26.493	18.183	23.7379	24.202	23.6464	25.6654	0	0	26.1702	20.8079	26.137	25.5518	25.2318	26.4765	24.8549	18.7407	10.1146	0.608129	1.21096	24.8103	0.00000	GLYR1
PARK7	5.76645	22.4011	1.89524	0.0694782	0.271563	-4.07716	12	11	0	24.1066	0	0	24.0415	25.4024	26.3029	25.0569	25.4761	25.9892	24.7597	25.3517	24.8748	25.466	25.6539	24.9294	25.4082	25.4887	25.322	25.6616	24.7382	25.7173	26.0965	26.6744	24.7685	25.1416	25.5061	19.7397	0.0255635	0.542552	25.4139	25.1257	PARK7
S100A10	5.82805	3.98866	1.8946	0.0695661	0.2717	-4.07808	4	1	0	0	0	0	0	0	0	0	0	0	0	0	18.183	0	0	0	0	0	0	0	21.7518	0	21.2166	22.5627	0	19.9909	7.12684	1.29879	1.47921	3.74166	0	0	S100A10
FBXO22	5.81367	3.98202	1.89305	0.0697812	0.272333	-4.08032	4	1	0	0	0	0	0	0	0	0	0	0	0	0	18.183	0	0	0	0	0	0	0	22.3079	22.0679	0	0	20.9146	20.0591	7.11246	1.29879	1.4791	3.74166	0	0	FBXO22
ELL	5.7888	3.97054	1.89162	0.0699784	0.272887	-4.08237	4	1	0	0	0	0	0	0	0	0	0	0	0	0	18.183	0	0	0	0	0	0	0	21.8639	21.4309	0	20.5984	21.158	0	7.08759	1.29879	1.47761	3.74166	0	0	ELL
MRPS7	8.04939	15.5305	1.89126	0.0700296	0.272887	-4.0829	10	7	25.5432	0	25.0351	23.617	23.6341	25.605	24.3921	23.9756	23.9514	0	24.0174	0	18.183	0	0	0	0	0	23.7983	0	24.0588	22.1174	25.1864	22.3495	22.8801	25.4489	19.8648	11.8154	0.469786	1.04811	23.9635	9.091509	MRPS7
FAF1	-8.28317	8.51971	-1.89022	0.0701734	0.27317	-4.08439	2	7	0	0	24.4286	24.3203	26.0643	0	25.9304	0	0	0	0	0	25.4573	0	23.6627	0	24.1174	0	0	24.7474	22.7841	0	0	0	0	0	4.059536	12.3427	2.34133	1.03874	0.00000	11.8313	FAF1
ETNK1	5.78381	3.96824	1.88997	0.0702088	0.27317	-4.08475	4	1	0	0	0	0	0	0	0	0	0	0	0	0	18.183	0	0	0	0	0	0	0	20.466	21.0853	0	20.8536	22.5863	0	7.0826	1.29879	1.47868	3.74166	0	0	ETNK1
UBIAD1	5.75958	3.95706	1.88803	0.0704789	0.273981	-4.08754	4	1	0	0	0	0	0	0	0	0	0	0	0	0	18.183	0	0	0	0	0	0	0	20.2801	0	21.5046	21.4966	0	21.4192	7.05837	1.29879	1.47776	3.74166	0	0	UBIAD1
SETD3	5.78528	3.96892	1.88706	0.0706134	0.273981	-4.08892	4	1	0	0	0	0	0	0	0	0	0	0	0	0	18.183	0	0	0	0	0	0	0	18.9176	21.5562	0	0	22.3079	22.2271	7.08407	1.29879	1.48176	3.74166	0	0	SETD3
PDCD10	8.46562	11.0889	1.88674	0.0706582	0.273981	-4.08938	8	4	0	0	23.943	0	25.3839	0	24.1174	0	0	0	0	23.9965	25.9213	0	0	0	0	25.2961	0	0	22.9563	23.4884	21.3187	23.6011	24.6271	23.6627	15.6474	7.181731	0.740302	1.64179	23.2224	0.00000	PDCD10
SEC61G	7.67097	6.546	1.8867	0.0706646	0.273981	-4.08944	5	2	0	0	0	0	0	0	0	0	0	26.3659	25.9191	25.6802	18.183	0	0	0	0	23.8948	0	0	25.148	0	0	0	0	25.0051	10.6765	3.005556	1.23623	2.56913	0	0	SEC61G
RPS10	-0.902483	26.4309	-1.88656	0.0706841	0.273981	-4.08964	12	14	26.9028	26.7161	26.556	27.1539	27.3358	27.2841	26.7736	26.9323	25.2978	26.4522	27.2685	24.2322	26.5699	27.7699	26.59	26.4665	26.8873	26.385	26.3988	26.848	25.4209	25.8584	25.1831	27.0008	25.3378	25.5817	25.9449	26.8474	0.0358207	0.0152685	25.72	26.7821	RPS10
STX16	5.72793	3.94245	1.88352	0.07111	0.275216	-4.094	4	1	0	0	0	0	0	0	0	0	0	0	0	0	18.183	0	0	0	0	0	0	0	20.1993	22.228	0	0	20.7002	21.1931	7.02672	1.29879	1.4785	3.74166	0	0	STX16
STX16-NPEPL1	5.72793	3.94245	1.88352	0.07111	0.275216	-4.094	4	1	0	0	0	0	0	0	0	0	0	0	0	0	18.183	0	0	0	0	0	0	0	20.1993	22.228	0	0	20.7002	21.1931	7.02672	1.29879	1.4785	3.74166	0	0	STX16-NPEPL1
C9orf129	5.71498	3.93647	1.88301	0.0711825	0.275289	-4.09474	4	1	0	0	0	0	0	0	0	0	0	0	0	0	18.183	0	0	0	0	0	0	0	0	0	21.6405	20.9736	20.5847	20.9665	7.01377	1.29879	1.47746	3.74166	0	0	C9orf129
PPP2R1B	-8.3936	16.3208	-1.88187	0.071343	0.275498	-4.09637	6	11	0	0	25.6153	25.8972	24.4286	0	0	0	0	25.2888	0	0	25.996	25.5412	26.8195	25.6943	25.8138	25.6338	25.9538	25.3337	21.1511	25.025	0	23.1326	24.3465	22.6706	11.8012	20.1948	1.04837	0.542511	10.5755	25.6245	PPP2R1B
FAM103A1	-6.57348	5.05786	-1.88186	0.0713438	0.275498	-4.09638	1	5	0	0	0	0	0	0	0	0	0	0	0	0	18.183	0	0	0	23.5306	23.4962	24.291	23.784	0	18.2195	0	0	0	0	1.51829	8.09177	3.4641	1.40297	0	0	FAM103A1
NSUN5	5.75894	3.95676	1.88087	0.0714839	0.275742	-4.0978	4	1	0	0	0	0	0	0	0	0	0	0	0	0	18.183	0	0	0	0	0	0	0	0	19.2182	20.3651	0	21.0853	24.0242	7.05773	1.29879	1.48487	3.74166	0	0	NSUN5
SEPT14	-8.18517	9.95127	-1.88065	0.0715146	0.275742	-4.09811	3	8	0	0	0	0	0	0	0	0	0	0	0	0	24.5499	24.1105	23.3323	24.2243	23.0652	24.2322	24.6483	24.0439	0	0	0	22.4006	22.0153	22.1106	5.543874	13.729	1.80913	0.899206	0.00000	23.1988	SEPT14
ZW10	-0.968037	25.2004	-1.87918	0.0717232	0.276123	-4.10022	12	14	25.758	26.4098	25.5829	25.756	27.3059	25.6527	26.1981	25.337	24.5086	26.2429	24.7791	24.2004	25.6316	25.0942	24.6455	26.0771	26.3685	24.4043	26.0485	24.3258	24.269	24.6997	23.8059	23.4962	23.6743	24.9387	24.6792	25.6472	0.0363683	0.0321304	24.6042	25.7044	ZW10
ATP1B3	7.3608	18.8953	1.87847	0.0718241	0.276123	-4.10124	11	9	24.8161	0	0	0	23.9279	25.5052	25.0913	24.8978	24.2893	0	25.9913	25.7049	18.183	24.5704	25.5758	25.5288	25.2307	0	23.6341	0	26.1235	22.292	25.8511	25.1921	22.9421	25.9304	22.8588	15.498	0.319421	0.782439	25.1417	23.781	ATP1B3
CAPN3	-8.47624	10.3207	-1.87845	0.0718273	0.276123	-4.10127	3	8	0	0	0	0	0	0	0	0	0	0	0	0	25.6864	25.0522	25.0678	24.7394	24.7764	24.8385	24.5748	24.5242	0	0	23.2375	0	22.89	22.9516	5.756595	14.2328	1.80912	0.89892	0.00000	24.5495	CAPN3
PRIM1	8.19864	8.42477	1.87844	0.0718286	0.276123	-4.10128	6	3	0	0	0	0	0	0	0	0	0	0	24.1091	0	18.183	23.6876	0	0	0	0	0	23.1004	26.3828	26.3029	25.7259	0	25.7063	25.8461	12.8394	4.640786	1.04536	2.0035	12.0545	0.00000	PRIM1
ARHGAP27	5.63657	3.90028	1.87355	0.072525	0.278592	-4.10827	4	1	0	0	0	0	0	0	0	0	0	0	0	0	18.183	0	0	0	0	0	0	0	0	0	20.7248	21.1827	20.2831	21.0337	6.93536	1.29879	1.4774	3.74166	0	0	ARHGAP27
TXNRD2	5.65059	3.90675	1.87201	0.0727458	0.279154	-4.11047	4	1	0	0	0	0	0	0	0	0	0	0	0	0	18.183	0	0	0	0	0	0	0	18.8155	21.8404	21.463	21.2736	0	0	6.94938	1.29879	1.48071	3.74166	0	0	TXNRD2
CISD2	7.24688	18.685	1.87177	0.0727802	0.279154	-4.11081	11	9	23.083	23.5835	25.9842	25.4326	26.0033	25.6721	0	24.5026	24.261	24.3993	24.0053	24.1105	18.183	0	23.2742	0	0	23.5478	0	0	25.3994	25.8257	24.4173	24.6545	24.8825	24.5877	22.5871	15.3403	0.315765	0.783613	24.4599	23.1786	CISD2
PACSIN2	4.94737	23.3058	1.87101	0.0728892	0.279363	-4.11189	12	12	24.2671	25.2051	24.2939	26.8992	27.3937	27.4544	27.1675	27.1768	27.4274	27.1244	27.402	27.5442	18.183	0	23.5751	24.1957	23.4868	23.5966	25.7625	0	25.6721	25.1864	24.518	24.6382	24.3063	23.4738	25.9697	21.0224	0.0574191	0.437352	26.3982	24.2314	PACSIN2
CBX5	6.1671	20.4964	1.86472	0.0737976	0.282634	-4.12085	12	10	0	24.379	0	0	0	23.6022	24.199	25.2034	24.1091	25.4526	24.7131	24.795	26.1122	25.5724	25.5216	23.7602	25.6079	23.446	25.5619	23.5369	20.7752	23.4435	23.3689	22.9764	23.6148	23.1544	23.8171	17.65	0.052757	0.65823	23.8619	23.6812	CBX5
SNX6	-1.26181	25.9595	-1.86415	0.0738812	0.282743	-4.12167	12	14	23.8059	25.0206	24.4043	24.7382	25.2939	24.9048	26.2296	26.6943	23.9645	25.5804	24.0999	26.7475	27.8295	28.6979	28.1354	28.3293	28.0466	28.155	26.5289	27.6959	25.0586	25.3461	24.4077	25.2096	24.8511	25.1715	25.2801	26.5419	0.0363404	0.0661699	25.1905	27.1124	SNX6
CHMP1B	7.37191	6.36674	1.86356	0.0739662	0.282857	-4.1225	5	2	0	0	23.3175	0	0	0	24.6469	24.8141	24.6122	24.8703	25.0913	0	18.183	0	0	0	0	0	0	0	0	0	0	0	0	0	10.3362	2.964321	1.23588	2.56455	0	0	CHMP1B
MKLN1	5.56894	3.86907	1.86302	0.0740445	0.282946	-4.12327	4	1	0	0	0	0	0	0	0	0	0	0	0	0	18.183	0	0	0	0	0	0	0	18.9327	21.4436	20.9788	21.0577	0	0	6.86773	1.29879	1.4796	3.74166	0	0	MKLN1
MRPL23	5.56514	3.86731	1.86245	0.0741285	0.282961	-4.12409	4	1	0	0	0	0	0	0	0	0	0	0	0	0	18.183	0	0	0	0	0	0	0	19.1302	20.2136	0	21.3893	21.634	0	6.86393	1.29879	1.47971	3.74166	0	0	MRPL23
CDK4	8.12267	8.41246	1.86209	0.0741813	0.282961	-4.1246	6	3	0	0	0	0	0	0	26.6719	26.1166	23.9109	25.3197	25.6616	25.7537	18.183	23.6413	0	0	0	0	0	23.4651	0	0	0	0	0	0	12.7862	4.663531	1.04563	2.00419	11.9555	0.00000	CDK4
SMARCD2	8.29087	10.934	1.86186	0.0742137	0.282961	-4.12492	8	4	0	0	0	0	0	0	24.5378	0	25.3903	0	0	0	25.3529	25.4777	25.0229	0	0	0	0	23.6511	18.2452	23.2843	21.8769	24.8208	24.9306	21.6942	15.3983	7.107477	0.749039	1.6418	21.7856	0.00000	SMARCD2
UBQLN2	6.15204	20.3075	1.8612	0.0743102	0.283077	-4.12585	12	10	24.3826	25.3134	24.6872	25.7395	25.4712	25.4456	24.4136	24.3063	24.9019	24.6469	24.2845	25.4999	18.183	25.3903	0	25.2034	0	0	24.7368	0	22.7863	22.3924	23.0877	23.2021	21.9043	22.0153	23.6201	17.4681	0.0509855	0.664975	23.7433	24.712	UBQLN2
tr|K9J7I2|K9J7I2_HUMAN Uncharacterized protein OS=Homo sapiens PE=1 SV=1	5.54606	3.85851	1.8609	0.0743545	0.283077	-4.12629	4	1	0	0	0	0	0	0	0	0	0	0	0	0	18.183	0	0	0	0	0	0	0	20.9034	19.1282	21.1059	21.0007	0	0	6.84485	1.29879	1.47884	3.74166	0	0	tr|K9J7I2|K9J7I2_HUMAN Uncharacterized protein OS=Homo sapiens PE=1 SV=1
CSNK2B	-7.3721	17.1799	-1.85941	0.074572	0.283694	-4.1284	7	12	24.1907	23.6562	0	23.7779	24.4623	23.5811	0	0	0	0	24.7685	0	18.183	29.0759	0	25.2488	24.2786	24.8316	24.0242	22.8439	21.6521	23.6876	22.7548	22.7089	21.0071	21.9451	13.2104	20.5825	0.885613	0.43713	21.3296	23.901	CSNK2B
SNX2	-0.995945	26.5019	-1.85786	0.0748005	0.284206	-4.13061	12	14	25.9285	25.236	25.8072	26.4144	26.2018	26.0485	25.6404	24.7394	24.8767	24.9809	26.7653	26.4364	28.196	27.8599	28.1021	28.2298	27.9231	26.3249	27.5667	27.6233	26.3573	26.0334	25.9419	26.107	26.3743	27.3344	25.9656	26.9616	0.0303802	0.0391191	26.0702	26.9905	SNX2
LRRFIP2	-8.36174	10.2745	-1.85686	0.0749479	0.284206	-4.13203	3	8	23.9851	24.2034	0	0	0	0	0	0	0	0	0	0	25.3023	24.8208	24.5663	24.8099	26.2376	0	0	23.9469	0	25.132	0	0	21.771	22.361	5.771997	14.1337	1.81392	0.899592	0.000	23.966	LRRFIP2
PSPC1	4.8405	23.5015	1.85645	0.075007	0.284206	-4.1326	12	12	25.472	24.6483	23.9556	25.4014	26.4686	26.5655	26.9089	27.4333	27.6477	27.7139	27.0296	27.586	24.6483	23.7121	23.9542	23.8277	25.1136	23.9766	0	0	24.5704	25.1741	23.9109	25.7696	26.0015	23.5493	26.1079	21.2674	0.0578788	0.42588	26.4552	24.3124	PSPC1
KRT75	7.43279	17.3071	1.85645	0.0750074	0.284206	-4.1326	11	8	0	0	0	0	0	25.9923	0	26.4018	24.3339	26.7145	26.7475	26.3009	25.0351	25.2071	23.2809	23.3763	24.5901	23.4056	23.3848	0	21.8456	19.6314	21.1408	21.9651	19.6338	20.9973	21.3094	13.8766	0.340565	0.900457	21.9053	23.3286	KRT75
COMMD4	5.56139	3.86558	1.85622	0.0750413	0.284206	-4.13293	4	1	0	0	0	0	0	0	0	0	0	0	0	0	18.183	0	0	0	0	0	0	0	23.3807	18.3409	0	20.5164	0	20.084	6.86017	1.29879	1.48564	3.74166	0	0	COMMD4
ARMCX2	5.50322	3.83873	1.85559	0.0751347	0.284206	-4.13383	4	1	0	0	0	0	0	0	0	0	0	0	0	0	18.183	0	0	0	0	0	0	0	20.7639	19.0523	0	0	20.9603	20.8476	6.80201	1.29879	1.47873	3.74166	0	0	ARMCX2
C9orf142	5.53494	3.85337	1.85523	0.0751882	0.284206	-4.13434	4	1	0	0	0	0	0	0	0	0	0	0	0	0	18.183	0	0	0	0	0	0	0	18.9938	18.9503	21.9432	22.1174	0	0	6.83373	1.29879	1.48326	3.74166	0	0	C9orf142
DNAJA1	-0.893885	26.2804	-1.85522	0.0751894	0.284206	-4.13435	12	14	28.3165	25.4851	26.8873	25.8511	26.1495	25.8121	25.066	24.379	25.8161	25.743	26.0406	25.2259	27.2862	26.9437	26.8305	26.9562	26.5571	27.1354	26.7227	26.7678	26.1593	26.2732	26.564	26.8408	26.2961	25.1849	25.7991	26.6929	0.0276397	0.0267667	25.9283	26.7991	DNAJA1
RPL28	-1.54607	25.1746	-1.85511	0.0752049	0.284206	-4.1345	12	14	23.0712	24.8703	25.184	26.3554	24.4974	26.4686	24.3745	24.3993	25.6685	27.9717	25.8584	26.1702	27.571	25.2796	27.3878	25.3077	27.0844	27.3059	25	27.0513	18.1856	25.2758	25.0522	22.8768	23.1233	23.1492	24.3421	25.8882	0.0997958	0.0517443	24.7258	25.8315	RPL28
ARID3C	5.47402	3.82526	1.85198	0.0756692	0.28575	-4.13894	4	1	0	0	0	0	0	0	0	0	0	0	0	0	18.183	0	0	0	0	0	0	0	19.6291	21.5877	0	20.0721	0	19.9847	6.7728	1.29879	1.47861	3.74166	0	0	ARID3C
CLNK	5.47039	3.82358	1.84922	0.0760791	0.287087	-4.14284	4	1	0	0	0	0	0	0	0	0	0	0	0	0	18.183	0	0	0	0	0	0	0	19.0452	19.2798	20.9333	21.9718	0	0	6.76918	1.29879	1.481	3.74166	0	0	CLNK
MAPKAPK3	7.39165	7.03559	1.84711	0.0763943	0.287362	-4.14583	6	2	0	0	0	0	0	0	0	0	0	0	0	0	25.3839	0	0	0	0	25.3529	0	0	17.5018	18.7128	23.7886	23.964	24.0681	24.1533	11.0157	3.624055	1.06119	2.54196	8.75091	0	MAPKAPK3
PRKX	7.39165	7.03559	1.84711	0.0763943	0.287362	-4.14583	6	2	0	0	0	0	0	0	0	0	0	0	0	0	25.3839	0	0	0	0	25.3529	0	0	17.5018	18.7128	23.7886	23.964	24.0681	24.1533	11.0157	3.624055	1.06119	2.54196	8.75091	0	PRKX
PRKY	7.39165	7.03559	1.84711	0.0763943	0.287362	-4.14583	6	2	0	0	0	0	0	0	0	0	0	0	0	0	25.3839	0	0	0	0	25.3529	0	0	17.5018	18.7128	23.7886	23.964	24.0681	24.1533	11.0157	3.624055	1.06119	2.54196	8.75091	0	PRKY
TSSK3	7.39165	7.03559	1.84711	0.0763943	0.287362	-4.14583	6	2	0	0	0	0	0	0	0	0	0	0	0	0	25.3839	0	0	0	0	25.3529	0	0	17.5018	18.7128	23.7886	23.964	24.0681	24.1533	11.0157	3.624055	1.06119	2.54196	8.75091	0	TSSK3
POTEB	5.43436	3.80695	1.84462	0.0767679	0.287362	-4.14935	4	1	0	0	0	0	0	0	0	0	0	0	0	0	18.183	0	0	0	0	0	0	0	0	18.2471	20.2136	0	21.1866	21.1504	6.73315	1.29879	1.48096	3.74166	0	0	POTEB
POTEB2	5.43436	3.80695	1.84462	0.0767679	0.287362	-4.14935	4	1	0	0	0	0	0	0	0	0	0	0	0	0	18.183	0	0	0	0	0	0	0	0	18.2471	20.2136	0	21.1866	21.1504	6.73315	1.29879	1.48096	3.74166	0	0	POTEB2
POTEB3	5.43436	3.80695	1.84462	0.0767679	0.287362	-4.14935	4	1	0	0	0	0	0	0	0	0	0	0	0	0	18.183	0	0	0	0	0	0	0	0	18.2471	20.2136	0	21.1866	21.1504	6.73315	1.29879	1.48096	3.74166	0	0	POTEB3
POTEC	5.43436	3.80695	1.84462	0.0767679	0.287362	-4.14935	4	1	0	0	0	0	0	0	0	0	0	0	0	0	18.183	0	0	0	0	0	0	0	0	18.2471	20.2136	0	21.1866	21.1504	6.73315	1.29879	1.48096	3.74166	0	0	POTEC
POTEG	5.43436	3.80695	1.84462	0.0767679	0.287362	-4.14935	4	1	0	0	0	0	0	0	0	0	0	0	0	0	18.183	0	0	0	0	0	0	0	0	18.2471	20.2136	0	21.1866	21.1504	6.73315	1.29879	1.48096	3.74166	0	0	POTEG
POTEH	5.43436	3.80695	1.84462	0.0767679	0.287362	-4.14935	4	1	0	0	0	0	0	0	0	0	0	0	0	0	18.183	0	0	0	0	0	0	0	0	18.2471	20.2136	0	21.1866	21.1504	6.73315	1.29879	1.48096	3.74166	0	0	POTEH
POTEM	5.43436	3.80695	1.84462	0.0767679	0.287362	-4.14935	4	1	0	0	0	0	0	0	0	0	0	0	0	0	18.183	0	0	0	0	0	0	0	0	18.2471	20.2136	0	21.1866	21.1504	6.73315	1.29879	1.48096	3.74166	0	0	POTEM
DKFZp779K1237	5.39829	3.79031	1.84198	0.0771662	0.288432	-4.15308	4	1	0	0	0	0	0	0	0	0	0	0	0	0	18.183	0	0	0	0	0	0	0	18.9085	0	20.0083	0	20.3499	21.0982	6.69708	1.29879	1.4788	3.74166	0	0	DKFZp779K1237
PIK3CB	5.39829	3.79031	1.84198	0.0771662	0.288432	-4.15308	4	1	0	0	0	0	0	0	0	0	0	0	0	0	18.183	0	0	0	0	0	0	0	18.9085	0	20.0083	0	20.3499	21.0982	6.69708	1.29879	1.4788	3.74166	0	0	PIK3CB
TIMM17A	5.38251	3.78302	1.84026	0.0774249	0.289188	-4.15549	4	1	0	0	0	0	0	0	0	0	0	0	0	0	18.183	0	0	0	0	0	0	0	19.0813	19.8831	0	20.1942	21.0169	0	6.68129	1.29879	1.47842	3.74166	0	0	TIMM17A
GOPC	-7.52445	7.90182	-1.83891	0.0776296	0.289742	-4.15739	2	7	22.8316	24.1754	0	0	0	0	0	0	0	0	0	0	18.183	0	0	0	23.8317	23.4898	23.2751	23.4582	0	23.1936	0	0	0	23.0087	3.850187	11.3746	2.33552	1.045	0	9.09151	GOPC
PSMG2	-8.16758	11.735	-1.83777	0.0778039	0.290181	-4.15901	4	9	0	0	0	23.5566	23.4199	26.6676	0	0	0	0	0	0	18.183	25.4999	25.2348	24.0053	0	25.9694	0	24.5279	23.7507	23.3338	0	20.0516	20.9083	0	7.337025	15.5046	1.48271	0.783622	0.00000	23.4882	PSMG2
YY1	7.9881	8.38258	1.83635	0.07802	0.290671	-4.16101	6	3	0	0	0	0	23.8929	23.6648	0	0	0	24.8243	0	0	18.183	0	0	0	0	0	0	0	25.0819	25.0541	0	25.3921	26.0063	25.8477	12.6839	4.695765	1.04477	2.0054	12.4122	0.00000	YY1
LRRC47	-1.03514	25.3467	-1.83616	0.0780486	0.290671	-4.16127	12	14	26.7287	25.2451	24.4602	26.1957	26.4565	24.8593	25.8741	25.4392	24.435	25.1741	25.466	25.76	25.7945	24.8572	26.0063	24.8638	24.8825	25.0285	28.1174	28.0466	23.6081	23.8358	24.1703	23.3966	25	25.3127	24.7893	25.8245	0.0348683	0.0456817	25.087	25.5198	LRRC47
RPSAP58	4.79718	23.3158	1.83557	0.078138	0.290793	-4.1621	12	12	24.0572	24.0691	25.461	25.9643	25.9581	25.4972	25.5823	25.3242	25.1308	24.9235	25.2497	25.2118	18.183	0	0	24.5352	24.6958	25.7454	25.1009	26.1563	26.7508	26.6848	26.0147	25.8525	26.9537	27.1072	25.8988	21.1017	0.0303518	0.433933	25.7174	24.8984	RPSAP58
MOB4	-6.64065	5.2302	-1.83469	0.0782734	0.290997	-4.16334	1	5	0	24.5242	24.6137	24.8593	23.9514	0	0	0	0	0	0	0	18.183	0	0	0	0	0	0	0	0	0	0	0	19.8536	0	1.65447	8.29511	3.4641	1.40517	0	0	MOB4
TOR1AIP1	8.13948	8.53186	1.83447	0.0783061	0.290997	-4.16364	6	3	0	0	0	0	0	0	0	0	0	0	0	0	18.183	0	0	0	25.0834	0	23.5861	0	26.0532	26.2789	22.7721	26.77	26.9017	26.1999	12.9147	4.775175	1.04753	2.00938	11.386	0.00000	TOR1AIP1
WDR70	8.30246	13.9202	1.83308	0.0785188	0.291576	-4.1656	9	6	0	24.9736	23.8615	23.8714	24.0719	26.275	0	0	26.3468	0	27.2958	27.621	18.183	0	0	0	0	0	0	0	19.475	23.2604	24.3663	22.1626	25.7098	24.4516	18.3908	10.0883	0.615092	1.21044	23.8134	0.00000	WDR70
ZC3HAV1	3.66628	24.6075	1.8326	0.0785931	0.291641	-4.16628	12	13	24.9679	26.4348	25.1114	25.3292	25.4024	26.0286	26.9038	26.2296	27.3937	26.3813	27.003	26.5535	18.183	0	25.445	26.8451	25.977	23.7708	22.9825	24.338	26.4578	26.161	24.795	28.2298	26.6676	26.204	26.5817	22.9154	0.0307648	0.302486	26.5056	25.2203	ZC3HAV1
HSP90AB1	1.09128	29.6139	1.82874	0.0791864	0.293631	-4.17169	12	14	27.9332	27.4274	27.4664	28.2932	31.329	31.5991	30.0319	31.1692	31.0917	31.2087	31.0458	30.1684	27.4664	29.5612	29.15	29.6995	29.6748	29.7247	28.5734	29.6444	31.0458	30.0319	28.5583	28.9532	29.3881	29.7247	30.2015	29.1102	0.0305678	0.0459188	30.1002	29.3556	HSP90AB1
CAB39	-7.69569	16.6794	-1.82742	0.0793915	0.294178	-4.17356	6	12	26.4842	24.4652	0	0	23.9156	24.1376	0	0	0	0	0	0	18.183	23.6969	23.3489	23.6148	23.02	23.113	25.2729	23.9851	23.9813	23.7615	25.7896	26.1274	26.2169	24.5499	12.5355	20.2312	1.04616	0.43296	11.8807	23.6559	CAB39
DPYSL2	1.49905	26.3474	1.82636	0.0795547	0.29457	-4.17503	12	14	27.9281	27.8295	28.196	24.6578	26.9678	26.9642	26.891	26.2121	27.9547	26.4332	26.6515	27.8656	18.183	25.723	23.7011	25.5897	26.1664	25.8089	25.7614	25.6998	26.8842	28.1411	27.1653	27.053	27.0872	27.5157	27.1545	25.6555	0.0223969	0.0971383	27.0701	25.7852	DPYSL2
RPS10P5	-0.88182	26.3142	-1.82543	0.0796999	0.294896	-4.17635	12	14	26.9028	26.7161	26.556	27.1539	27.3358	27.2841	26.7736	26.8135	25.1606	26.3961	27.1675	24.2322	26.4604	27.6377	26.135	26.0033	26.5249	26.2789	26.3249	26.783	25.2505	25.7732	25.1831	26.7596	25.0229	25.5399	25.8394	26.7212	0.035631	0.0182871	25.6565	26.6361	RPS10P5
DDX21	-0.889687	27.4092	-1.82256	0.0801455	0.296331	-4.18036	12	14	26.4988	27.1096	27.0568	28.3165	27.6715	27.1323	27.1323	26.6414	25.8645	25.9342	25.6721	26.6228	29.2965	28.2506	28.0246	28.2991	28.1668	27.8146	27.402	28.4377	27.5818	27.3838	27.7964	27.6477	27.4119	27.4727	26.9301	27.8198	0.0282154	0.0261644	27.2581	27.9196	DDX21
DARS	-0.847839	27.0167	-1.82176	0.08027	0.296577	-4.18147	12	14	28.3293	26.5921	26.501	27.5942	27.4119	27.7214	27.8716	26.4604	25.3471	27.3156	26.3597	26.7121	26.7367	28.0902	26.4332	28.0466	28.0747	27.8208	27.2915	27.0686	26.3233	26.4565	26.2641	26.2069	26.8228	26.582	26.5602	27.408	0.0232202	0.0237055	26.4584	27.5031	DARS
KDM2A	7.42302	6.54141	1.81995	0.0805538	0.297412	-4.18401	5	2	0	0	0	0	0	0	0	0	0	0	0	0	18.183	0	0	25.4326	0	0	0	0	26.168	24.9708	25.2583	25.3939	0	24.6701	10.5384	3.115403	1.23625	2.5826	0	0	KDM2A
CBL	-8.17713	11.8702	-1.81816	0.0808348	0.298235	-4.18651	4	9	26.345	25.6211	26.5655	24.9595	23.8676	26.227	0	0	0	0	0	0	18.183	0	0	0	23.1097	0	24.1413	0	21.0394	23.352	22.3495	0	0	22.8649	7.467146	15.6443	1.47874	0.784436	0.00000	23.4887	CBL
CCAR2	1.01365	26.2271	1.81609	0.0811607	0.299222	-4.1894	12	14	26.2992	27.3109	27.0117	26.8005	27.5896	27.1697	27.2958	27.2002	26.8522	27.003	27.8245	27.3038	24.6209	25.1416	25.0162	23.8334	25.7879	24.3745	24.9121	24.7617	26.8752	25.619	26.6744	25.6295	26.8889	26.1087	26.7729	25.7593	0.0252238	0.0484648	26.882	25.4648	CCAR2
LIG1	-3.70579	24.7585	-1.81411	0.081474	0.300161	-4.19217	11	14	27.571	27.4504	24.4554	25.0978	31.5991	25.9342	26.4793	26.5377	28.9142	25.901	25.9648	25.7754	26.4686	26.2169	26.0532	27.1596	25.6129	26.0163	25.7713	25.1578	20.6497	23.5958	24.151	0	23.3212	21.8673	22.7631	26.4689	0.330192	0.0650784	24.9632	26.0348	LIG1
TUBG1	1.32563	24.8324	1.81293	0.0816598	0.300562	-4.19381	12	14	26.0264	23.8881	24.9174	26.4875	25.5353	25.0426	25.2187	25.2307	24.3215	24.6018	24.4475	24.3601	18.183	24.0862	23.7515	23.2694	25.2988	25.2391	23.1482	24.2139	26.3345	26.5492	26.2245	26.5046	26.3915	26.3693	25.5462	24.2205	0.0365888	0.0828485	25.7276	24.5657	TUBG1
CPSF6	4.81934	23.3929	1.81268	0.0816999	0.300562	-4.19416	12	12	25.9191	24.427	24.1391	24.8784	24.5499	25.3711	26.7207	25.7128	25.6731	25.2451	26.2992	24.9693	18.183	0	28.1778	25.8072	22.949	0	27.6377	24.3215	27.4957	27.4157	23.4318	24.163	27.4544	27.2749	25.988	21.1686	0.0523777	0.437613	26.006	24.4885	CPSF6
RAB6B	-8.1112	16.3306	-1.81212	0.0817881	0.300671	-4.19494	6	11	25.7625	25.2877	25.7342	26.0324	25.7493	26.1448	0	0	23.8629	24.0529	26.101	24.6793	25.7864	0	25.2811	0	25.1516	0	25.2034	24.9065	22.3761	0	0	0	22.4846	0	11.9631	20.0743	1.04744	0.542228	11.1881	25.2844	RAB6B
SRSF3	-1.12347	26.727	-1.81103	0.0819615	0.301093	-4.19646	12	14	27.7356	25.901	26.3988	25.8001	27.0513	25.6457	26.5864	24.8004	23.9061	25.4173	23.9934	24.1877	27.2958	27.7798	28.216	28.2216	27.7866	27.6626	28.0093	27.9332	27.7699	27.6233	27.249	27.1953	27.4914	27.2449	26.1221	27.2456	0.0590463	0.0340018	26.8908	27.6991	SRSF3
CLNS1A	8.55375	12.453	1.80904	0.0822795	0.301939	-4.19924	8	5	24.6958	0	24.379	0	0	26.9505	26.7027	26.3275	0	26.345	0	0	18.183	0	0	0	24.8638	0	0	0	19.9909	26.6458	26.6093	0	26.3159	25.7696	17.0589	8.505151	0.746211	1.40889	26.0428	0.00000	CLNS1A
RPL39	7.08641	6.27127	1.80848	0.0823683	0.301939	-4.20001	5	2	23.8257	0	0	0	0	0	24.2738	24.6434	25.7969	25.5573	0	0	18.183	0	0	0	0	0	0	0	0	0	0	20.7729	0	0	10.087	3.000622	1.24172	2.56857	0	0	RPL39
RPL39P5	7.08641	6.27127	1.80848	0.0823683	0.301939	-4.20001	5	2	23.8257	0	0	0	0	0	24.2738	24.6434	25.7969	25.5573	0	0	18.183	0	0	0	0	0	0	0	0	0	0	20.7729	0	0	10.087	3.000622	1.24172	2.56857	0	0	RPL39P5
SCAMP3	-4.57495	22.8788	-1.80779	0.082478	0.302125	-4.20097	10	14	26.333	25.6527	26.0532	23.7169	23.6473	24.2595	0	24.4804	0	24.2177	23.9889	24.8572	24.7046	24.9121	23.9732	27.5527	27.3344	23.8662	24.6652	23.1927	24.3865	23.8506	24.8511	24.7585	24.5432	25.0499	20.4153	24.9903	0.467426	0.055619	24.4334	24.6849	SCAMP3
ECI2	8.01758	10.0404	1.80737	0.0825464	0.30216	-4.20156	7	4	0	0	0	0	0	0	25.3461	25.6488	26.333	24.7696	24.5378	23.9603	18.183	0	0	0	23.3565	23.7357	23.485	0	21.6955	0	0	0	0	0	14.3576	6.340014	0.88611	1.65331	22.8279	0.00000	ECI2
CS	1.06311	26.1939	1.80607	0.0827532	0.302241	-4.20336	12	14	23.9813	24.7906	27.0352	25.2896	25.1621	26.9017	26.333	28.1088	26.496	28.4809	28.5734	28.3699	26.6259	25.7012	25.684	26.1166	26.2641	26.5161	24.7597	25.0169	25.1898	25.1643	26.4317	25.9458	24.9348	27.1675	26.7663	25.7032	0.0506182	0.0355125	26.4639	25.6926	CS
PUM3	6.94255	6.16871	1.80372	0.0831321	0.302241	-4.20664	5	2	0	0	0	0	0	0	25.7732	0	0	0	0	25.0218	18.183	0	0	0	23.3193	0	0	0	0	22.638	22.7213	22.7297	0	0	9.907	2.96445	1.23921	2.56457	0	0	PUM3
SAR1B	-4.42861	22.1095	-1.80333	0.0831938	0.302241	-4.20717	10	14	23.5018	23.9825	24.6218	25.0722	23.7697	24.3573	25.8804	25.9191	0	24.2198	0	24.2707	24.6883	24.2977	25.1015	24.6715	23.4684	24.3554	22.8253	23.4357	21.6292	23.8148	23.5835	23.1492	20.4172	23.8148	19.7249	24.1535	0.473477	0.0280555	23.6992	24.3266	SAR1B
tr|H0YHG0|H0YHG0_HUMAN Uncharacterized protein (Fragment) OS=Homo sapiens PE=1 SV=1	3.49535	24.4289	1.80331	0.083198	0.302241	-4.2072	12	13	26.1816	0	27.0443	24.0953	23.5378	24.2841	26.5359	26.5667	26.1563	25.9992	26.263	27.0416	25.9815	24.0313	23.4673	23.5562	23.4729	25.6775	25.213	22.876	26.8992	27.596	25.914	23.7138	25.8354	27.2107	26.311	22.8156	0.0375009	0.292992	26.3995	24.0633	tr|H0YHG0|H0YHG0_HUMAN Uncharacterized protein (Fragment) OS=Homo sapiens PE=1 SV=1
PPP3CC	6.96227	6.20029	1.80213	0.0833874	0.302241	-4.20883	5	2	0	0	0	0	0	0	0	0	0	0	0	0	18.183	23.6341	0	0	0	0	0	0	0	23.9542	24.1528	23.8593	23.9143	23.5098	9.9492	2.98694	1.23591	2.56703	0	0	PPP3CC
GOLIM4	7.36221	6.54366	1.80203	0.0834042	0.302241	-4.20898	5	2	0	0	0	0	0	0	25.275	25.6173	26.1633	24.7046	0	24.335	18.183	0	0	0	0	0	25.857	0	0	0	0	0	0	0	10.5079	3.145714	1.23653	2.58659	0	0	GOLIM4
EHD2	-7.24631	17.4555	-1.80162	0.0834701	0.302241	-4.20955	7	12	0	24.4097	24.536	25.6263	24.909	25.2961	24.9379	0	0	0	0	0	18.183	24.2213	24.3097	24.0137	24.3031	0	26.0213	25.37	22.9916	22.8935	22.2061	23.1059	22.8992	23.6095	13.5536	20.8	0.883968	0.432956	22.5498	24.3597	EHD2
RPL35	4.59345	22.7613	1.80037	0.0836726	0.302241	-4.21128	12	12	23.8929	24.182	24.7416	0	24.7428	23.7652	25.6909	25.3921	26.4332	25.3688	26.3307	26.6458	18.183	24.9836	0	25.0614	24.1364	25.2278	25.6295	24.4319	24.335	24.3044	24.1747	24.8797	24.5832	24.6785	25.2347	20.6413	0.0349132	0.432395	25.1242	24.307	RPL35
MRPS34	7.68968	8.22591	1.79806	0.084047	0.302241	-4.21448	6	3	0	0	0	0	0	0	0	0	0	0	0	0	18.183	0	24.4444	0	0	0	0	22.8482	25.1296	24.727	24.2466	24.0285	25.4043	24.8621	12.3665	4.676831	1.04485	2.00579	12.0143	0.00000	MRPS34
ATP13A1	8.54835	12.5499	1.79779	0.0840904	0.302241	-4.21485	8	5	25.8227	25.5298	25.2011	0	25.7259	0	27.9717	0	0	0	0	28.2506	18.183	0	0	0	0	0	0	0	24.8342	24.6853	25.1697	24.6371	24.893	25.3921	17.1528	8.604467	0.741804	1.40856	24.7598	0.00000	ATP13A1
IFI30	-7.90923	9.96095	-1.79696	0.0842254	0.302241	-4.216	3	8	0	0	0	0	0	0	0	0	0	0	0	0	18.183	24.5499	25.4507	25.4358	24.0137	24.1717	24.6524	24.1017	22.4405	21.5858	24.3993	0	0	0	5.702127	13.6114	1.81228	0.907569	0.00000	21.0984	IFI30
EIF2B4	6.9411	6.18667	1.79647	0.084306	0.302241	-4.21669	5	2	0	0	0	0	0	0	0	0	25.2348	0	0	0	18.183	0	23.5802	0	0	0	0	0	24.633	24.7368	0	0	21.0539	23.4318	9.92419	2.98308	1.24004	2.5666	0	0	EIF2B4
TOP2A	1.03586	27.2023	1.7964	0.0843163	0.302241	-4.21678	12	14	27.3408	25.9637	26.7717	26.6286	24.9595	24.5041	27.0606	27.5667	28.3071	26.5848	27.0606	26.9839	27.0606	26.0634	26.8135	26.7754	27.6422	26.7322	29.6995	27.184	28.7275	26.7027	28.8234	28.8234	29.0049	27.4755	27.7601	26.7242	0.0330247	0.0458055	27.5211	26.7736	TOP2A
SEPHS1	-7.0514	18.8014	-1.79552	0.08446	0.302241	-4.218	7	13	22.9088	23.6715	26.4493	25.8348	25.236	0	0	24.0953	0	0	0	0	18.183	23.8773	24.087	24.4926	23.3689	23.5958	23.5773	23.5005	26.8605	27.1044	26.5467	25.1755	24.2315	26.0406	15.0045	22.0559	0.884826	0.300319	24.1634	23.6337	SEPHS1
TUBG2	1.29993	24.7628	1.79479	0.0845788	0.302241	-4.219	12	14	25.5024	23.8881	24.9174	26.204	25.5353	25.0426	24.9971	25.1578	23.8445	24.6018	24.4475	24.3601	18.183	24.0862	23.7515	23.2694	25.2988	25.2391	23.1482	24.2139	26.3345	26.5492	26.107	26.3932	26.3915	26.3693	25.4628	24.1629	0.0389532	0.0807381	25.6324	24.5657	TUBG2
BST2	-8.07149	13.8611	-1.79439	0.0846449	0.302241	-4.21956	5	10	0	23.8977	0	0	24.6429	23.8977	24.5164	0	0	0	24.269	26.3597	25.3939	23.9143	23.5835	25.7112	0	25.2739	24.7056	25.1887	20.6561	18.3776	0	0	0	0	9.514899	17.5864	1.25274	0.657308	0.00000	23.906	BST2
ACTN2	1.12276	25.5405	1.79425	0.0846679	0.302241	-4.21976	12	14	27.2797	25.0162	23.3547	26.4522	25.2011	25.2909	24.4602	24.2671	25.8839	25.9183	25.2071	25.2488	27.9094	23.8237	24.3015	24.9708	24.2115	25.0351	23.5369	23.9279	27.2989	27.2339	27.0499	27.0724	27.2107	26.8889	26.145	25.0223	0.0432306	0.054731	26.4036	24.9935	ACTN2
NUP188	7.02303	6.27412	1.79372	0.0847539	0.302241	-4.22049	5	2	0	0	0	0	0	0	0	0	0	0	0	0	18.183	0	24.275	0	0	0	0	0	25.3271	24.8085	24.2099	23.5202	0	22.8033	10.0557	3.032718	1.23729	2.5723	0	0	NUP188
LAMTOR2	-8.01187	10.1107	-1.79241	0.0849692	0.302241	-4.2223	3	8	0	24.0005	25.7143	0	23.8526	0	0	0	0	0	24.163	0	18.183	0	25.5724	0	25.5989	25.466	24.9306	0	22.1605	0	0	23.2356	0	0	5.796582	13.8085	1.81057	0.908678	0.00000	21.0178	LAMTOR2
ALDH1A2	-8.41461	10.6911	-1.79233	0.0849817	0.302241	-4.22241	3	8	0	0	0	0	0	0	0	0	0	0	0	0	26.1022	25.5603	25.5332	25.3337	25.2811	25.4182	25.3994	25.4182	0	0	24.6744	24.8537	0	24.3933	6.160122	14.5747	1.80914	0.898811	0.00000	25.3074	ALDH1A2
UBE2O	-8.14635	16.4143	-1.79227	0.084992	0.302241	-4.2225	6	11	27.9164	26.496	27.3109	27.5896	27.7964	26.9323	0	0	0	0	0	0	18.183	25.5543	0	24.9411	0	0	25.4052	24.3134	22.6233	24.6254	24.4362	23.5773	24.7077	24.3641	12.0278	20.1742	1.04545	0.555165	11.3116	25.4797	UBE2O
ALDH1A3	-8.41044	10.6888	-1.79178	0.0850731	0.302241	-4.22318	3	8	0	0	0	0	0	0	0	0	0	0	0	0	26.0438	25.5603	25.5332	25.3337	25.2811	25.4182	25.3994	25.4182	0	0	24.6744	24.8537	0	24.3933	6.160122	14.5706	1.80914	0.898798	0.00000	25.3074	ALDH1A3
BCCIP	-7.27428	17.7309	-1.79044	0.0852925	0.302241	-4.22502	7	12	0	24.0242	23.5706	23.7447	0	24.5026	0	0	24.9247	0	0	0	26.0382	25.9802	24.6025	23.2742	25.1416	25.4999	24.7585	24.0989	24.4043	23.6095	23.8842	23.0946	23.7046	22.1464	13.814	21.0883	0.884033	0.425542	22.6205	24.3008	BCCIP
ENO2	-1.11568	26.2715	-1.79012	0.0853447	0.302241	-4.22546	12	14	24.5073	25.555	27.247	28.3839	28.9056	25.9424	26.2709	26.2352	25.0467	25.3337	25.0781	25.1621	27.5076	27.6901	27.4333	25.004	26.4741	27.2339	25.5844	27.5413	27.0094	26.924	24.1192	23.3719	27.3908	26.107	25.6707	26.7864	0.0469746	0.0484801	25.7203	27.2404	ENO2
TRIM28	0.840359	27.8221	1.78913	0.0855089	0.302241	-4.22684	12	14	28.0337	27.7699	28.5964	28.0547	27.5118	28.0663	28.8609	28.8234	29.0049	29.6995	27.9818	27.8095	26.6049	26.8522	27.3305	27.2591	26.848	26.2529	27.5076	27.3908	27.7866	27.9897	27.6715	27.9332	27.5038	28.2298	28.2746	27.4342	0.0236206	0.0235526	27.9857	27.4492	TRIM28
CPSF2	7.89279	17.4175	1.78878	0.0855657	0.302241	-4.22731	10	8	24.5323	24.8308	24.7906	25.8488	25.3567	25.3733	24.335	0	25.7128	25.2922	28.7163	0	18.183	23.9293	0	0	0	0	0	0	25.8197	26.6001	25.796	26.0015	26.77	24.9656	21.6674	13.7746	0.469751	0.908251	25.7544	21.0562	CPSF2
NUDCD1	-3.44378	24.237	-1.78871	0.0855769	0.302241	-4.22741	11	14	25.619	25.7191	26.8114	26.6816	26.9484	27.184	24.6588	0	23.9977	24.0155	24.9918	24.3339	26.211	24.5005	24.9247	25.8874	24.596	26.4686	24.1957	25.8227	26.0129	20.1827	24.6499	25.132	26.1177	24.4991	22.3827	25.8264	0.321949	0.0374578	24.5745	25.8551	NUDCD1
STK39	-7.99099	11.7938	-1.78866	0.0855859	0.302241	-4.22748	4	9	24.9736	25.066	25.0129	25.349	25.5603	24.5877	0	0	0	0	0	0	18.183	0	0	24.2295	0	0	0	23.7855	22.4601	21.2328	23.0907	0	0	23.1081	7.490977	15.482	1.47837	0.782072	0.00000	24.0075	STK39
NDUFS1	5.57509	22.702	1.78749	0.0857792	0.302241	-4.2291	12	11	28.1354	0	0	24.8325	23.5413	0	26.1235	24.8549	24.2817	25.0861	27.1551	25.0962	24.9454	24.4685	26.1235	26.1957	26.6891	25.5314	26.1552	25.1864	26.7207	24.3882	26.7177	25.2034	26.4842	26.3359	25.704	20.1289	0.0385993	0.544613	25.6634	25.0659	NDUFS1
CCT3	-0.79381	27.6053	-1.78735	0.0858024	0.302241	-4.22929	12	14	28.6272	28.4509	28.7829	28.155	28.6086	28.5464	28.196	26.9437	27.3808	27.2862	26.8035	26.0672	27.5667	27.3584	27.5235	27.6755	27.7469	27.7311	27.1044	27.726	27.1323	27.3971	27.402	27.3283	27.0686	27.1289	27.1779	27.9717	0.0180778	0.0194219	27.2093	27.739	CCT3
DCXR	-6.75228	20.4294	-1.78623	0.0859876	0.302241	-4.23083	8	13	23.97	27.9495	27.3493	27.8146	25.5638	26.9089	26.1274	0	0	0	0	24.6997	25.5709	24.098	23.9412	23.5236	24.1703	24.1391	0	24.6429	24.6371	25.8121	24.8125	25.605	24.9496	24.8797	16.7936	23.5459	0.739047	0.295316	24.7561	24.4066	DCXR
COX7A2	7.78978	8.38663	1.78476	0.0862324	0.302241	-4.23287	6	3	0	0	0	24.2628	24.633	0	0	0	24.6715	26.0474	0	25.4173	18.183	0	0	0	0	0	0	0	0	25.1554	24.7056	0	24.9763	0	12.5811	4.791346	1.04483	2.00914	12.3358	0.00000	COX7A2
NUMA1	-0.953092	26.9152	-1.78356	0.0864307	0.302241	-4.23451	12	14	27.3632	28.1411	27.9094	27.2449	26.9323	26.6908	28.0406	27.8208	27.1244	28.2736	27.1137	26.8228	27.1244	26.7207	27.5286	27.7798	27.227	27.7522	27.1452	27.4119	25.1946	26.2546	25.5168	24.9656	24.8883	24.8085	26.402	27.3551	0.0492031	0.0158532	26.5387	27.304	NUMA1
LUC7L3	5.34397	21.5944	1.78297	0.0865298	0.302241	-4.23533	12	11	24.2845	0	25.1176	24.8978	0	0	24.8221	24.3115	24.4926	23.9813	24.2772	24.3865	18.183	24.0696	25.7289	25.1497	25.6105	24.909	25.2796	24.5611	25.236	24.994	23.5939	22.3148	25.6976	25.5557	24.4719	19.128	0.0377591	0.550483	24.4395	24.7295	LUC7L3
USP39	4.51303	22.9135	1.78184	0.0867174	0.302241	-4.23688	12	12	25.3994	0	23.2932	24.7607	0	23.808	26.6632	25.4024	26.7338	24.7563	24.9247	25.3172	24.953	24.0588	23.2339	23.6253	24.903	24.554	24.8638	24.1747	24.0909	26.2253	25.455	25.2548	25.8839	23.4156	25.3436	20.8306	0.0386876	0.424811	25.3598	24.1168	USP39
PRDX1	-1.00141	27.5009	-1.78145	0.0867822	0.302241	-4.23742	12	14	27.1748	26.5864	26.2926	26.5467	26.6073	26.6132	27.3878	27.6187	25.2939	27.3908	26.1038	26.1251	29.2695	28.8234	29.0759	29.2695	28.897	28.897	28.5329	28.897	26.783	27.0804	27.0776	27.2958	27.2163	28.1668	26.9617	27.9631	0.028953	0.0435813	27.1484	28.6782	PRDX1
AKR1B1	0.834921	25.8909	1.77978	0.0870618	0.302241	-4.23972	12	14	26.0313	25.638	25.0319	25.5196	25.8804	26.1574	26.345	25.9106	26.1741	27.3757	27.5589	27.053	25.3254	24.6872	24.2796	24.5213	25.7493	26.2501	25.9648	26.0418	26.3307	25.9475	26.3307	25.7445	25.9356	25.3797	26.3405	25.5056	0.0252692	0.0251983	26.2524	25.6936	AKR1B1
SH3GLB1	-8.21886	16.7961	-1.77862	0.0872572	0.302241	-4.24132	6	11	0	0	0	23.8773	23.5344	26.3701	0	0	24.1893	24.4235	0	24.0542	25.5332	27.0944	27.4086	27.0961	26.1633	27.1072	27.1487	26.9184	23.401	24.7969	27.5818	0	0	0	12.3706	20.5894	1.04752	0.544998	11.7005	26.2667	SH3GLB1
PRPF19	-1.04285	26.9399	-1.77681	0.0875603	0.302241	-4.2438	12	14	26.8693	25.1035	26.8797	26.7976	26.412	26.0512	26.6515	26.2912	26.9704	26.1798	26.3766	26.7492	25.4345	28.5583	29.0049	28.7275	28.5583	28.3071	28.4664	28.7275	27.3202	27.8844	25.9304	25.7732	25.0819	25.3323	26.3784	27.4213	0.0304716	0.0491207	26.3339	27.5934	PRPF19
WDR26	6.67916	6.02184	1.77638	0.0876335	0.302241	-4.2444	5	2	0	0	0	0	0	0	0	0	0	0	0	0	18.183	0	0	0	22.9651	0	0	0	0	23.363	21.3454	24.7382	22.3448	23.6283	9.61831	2.93915	1.23848	2.5619	0	0	WDR26
SCCPDH	7.01076	6.31778	1.77606	0.0876877	0.302241	-4.24484	5	2	0	24.9656	0	0	0	0	0	0	0	0	0	0	18.183	0	0	0	0	0	0	0	24.3031	24.6715	25.414	23.4318	0	23.2932	10.0928	3.082044	1.23695	2.57833	0	0	SCCPDH
KIF2C	6.19598	21.526	1.77605	0.0876893	0.302241	-4.24485	12	10	0	0	0	0	25.494	24.6083	25.5412	25.2961	25.525	26.4445	23.972	25.4737	27.3184	26.5679	25.8804	26.318	25.9512	26.5848	26.5415	26.0634	22.5029	22.1829	25.066	25.3378	25.5543	25.4507	24.8623	18.6663	0.0522973	0.657143	25.3943	25.9158	KIF2C
ATP6V0A1	-6.61941	5.37236	-1.77545	0.08779	0.302241	-4.24567	1	5	0	0	0	25.5724	0	0	0	0	0	0	0	0	18.183	0	0	0	0	24.4865	25.3254	24.4173	0	0	0	21.6968	0	0	1.80807	8.42747	3.4641	1.40686	0	0	ATP6V0A1
RAB13	-8.92509	13.3153	-1.77429	0.0879865	0.302241	-4.24727	4	9	0	0	0	0	0	24.291	0	0	0	0	0	0	28.1174	27.5038	27.489	27.1791	27.3263	27.6084	27.2107	27.3584	21.4966	0	26.8933	26.7873	0	26.9368	8.509497	17.4346	1.48629	0.775066	0.0000	27.1949	RAB13
NUDT3	-5.33743	2.874	-1.77365	0.0880941	0.302241	-4.24814	0	3	0	0	0	0	0	24.6675	0	0	0	0	0	0	24.7403	0	0	0	0	25.3161	0	0	0	0	0	0	0	0	0	5.33743	0	1.98731	0	0	NUDT3
TUBGCP2	7.79312	9.94514	1.77358	0.0881057	0.302241	-4.24823	7	4	23.6081	0	0	0	0	0	0	0	24.7831	0	0	0	18.183	0	23.1828	0	23.9025	0	0	0	23.8593	24.7597	24.03	23.8568	23.882	24.5263	14.1414	6.348313	0.883021	1.65356	23.858	0.00000	TUBGCP2
ADRBK2	7.7541	9.88839	1.77355	0.0881103	0.302241	-4.24827	7	4	0	0	0	0	23.5459	0	0	0	0	0	25.5929	0	18.183	0	0	0	23.2953	0	0	23.3098	24.5086	24.2926	22.513	22.8399	24.151	24.8662	14.0637	6.309571	0.884589	1.65275	22.6764	0.00000	ADRBK2
FAM98A	-7.91085	13.6726	-1.7732	0.0881697	0.302241	-4.24875	5	10	23.516	0	0	24.1957	24.2584	24.6633	0	0	0	0	0	0	18.183	24.9261	28.4903	24.9577	0	24.4591	24.8825	0	25.4573	23.3375	20.9603	19.8222	23.377	0	9.412866	17.3237	1.24399	0.667349	0.00000	24.227	FAM98A
SMARCD1	-5.21903	2.81025	-1.77206	0.0883625	0.302241	-4.25031	0	3	0	0	0	0	0	0	0	0	0	0	0	0	25.1003	0	24.6228	0	23.3433	0	0	0	0	0	0	0	0	0	0	5.21903	0	1.98831	0	0	SMARCD1
tr|F8W810|F8W810_HUMAN Uncharacterized protein OS=Homo sapiens PE=4 SV=1	-1.13236	26.8351	-1.772	0.0883731	0.302241	-4.2504	12	14	27.9972	30.1684	29.5774	28.9469	25.3402	25.1003	25.2978	24.1597	25.466	26.1378	26.1337	25.0927	25.792	26.0015	27.7425	27.3878	26.891	27.1768	27.3786	27.5076	27.1973	27.3236	26.701	27.0804	26.8873	27.227	26.2254	27.3577	0.0390774	0.0551946	26.4194	27.3832	tr|F8W810|F8W810_HUMAN Uncharacterized protein OS=Homo sapiens PE=4 SV=1
RP2	7.92139	11.7989	1.77148	0.0884616	0.302241	-4.25112	8	5	24.6483	0	0	0	23.6022	23.8615	25.0895	25.3378	24.03	0	25.2051	25.5168	18.183	0	0	0	0	0	23.7046	0	0	22.8509	0	0	21.6654	23.0752	16.0642	8.142828	0.741947	1.40362	22.963	0.00000	RP2
CYB5A	7.92841	10.1151	1.77074	0.088587	0.302241	-4.25213	7	4	23.3983	0	24.335	0	24.4652	0	24.9656	0	0	0	0	0	18.183	0	0	0	0	0	0	0	24.0786	22.0053	24.6371	25.5168	25.381	26.0264	14.3842	6.45582	0.885369	1.65574	23.042	0.00000	CYB5A
IGKV3D-11	-5.04775	2.71802	-1.77059	0.0886136	0.302241	-4.25234	0	3	0	0	0	0	0	0	0	0	0	0	0	0	24.7388	0	0	0	22.9698	0	0	22.9598	0	0	0	0	0	0	0	5.04775	0	1.98873	0	0	IGKV3D-11
sp|P04433|KV309_HUMAN Ig kappa chain V-III region VG (Fragment) OS=Homo sapiens PE=1 SV=1	-5.04775	2.71802	-1.77059	0.0886136	0.302241	-4.25234	0	3	0	0	0	0	0	0	0	0	0	0	0	0	24.7388	0	0	0	22.9698	0	0	22.9598	0	0	0	0	0	0	0	5.04775	0	1.98873	0	0	sp|P04433|KV309_HUMAN Ig kappa chain V-III region VG (Fragment) OS=Homo sapiens PE=1 SV=1
WRNIP1	-5.30759	2.85794	-1.7705	0.0886278	0.302241	-4.25246	0	3	0	0	0	0	0	0	0	0	0	0	0	0	25.943	0	0	0	0	25.4326	0	22.9307	0	0	0	0	0	0	0	5.3076	0	1.99071	0	0	WRNIP1
QDPR	-7.81139	13.5499	-1.7696	0.0887807	0.302241	-4.25369	5	10	23.7262	24.3174	23.3608	0	23.508	23.6791	0	0	0	0	0	0	18.183	0	0	0	24.1801	25.8276	26.8873	26.5029	22.6801	24.9484	22.0095	0	21.1217	21.3658	9.343788	17.1552	1.23979	0.666748	0.00000	23.5936	QDPR
SMAP1	6.74959	6.10534	1.76852	0.0889661	0.302241	-4.25518	5	2	0	0	23.6791	0	0	0	0	0	0	0	0	0	18.183	0	0	0	0	0	0	0	22.8801	25.1439	0	24.6483	22.4877	21.7168	9.73974	2.99015	1.23913	2.56739	0	0	SMAP1
GPX4	6.85692	6.21034	1.76679	0.0892602	0.302241	-4.25753	5	2	24.4554	0	0	0	0	0	0	0	0	0	0	0	18.183	0	0	0	0	0	0	0	23.1184	24.5776	24.4235	24.3183	22.3924	0	9.90252	3.04561	1.23722	2.57384	0	0	GPX4
PITPNA	-7.76713	15.9922	-1.7654	0.0894983	0.302241	-4.25943	6	11	24.3845	0	25.9892	0	24.2549	0	0	0	0	25.9025	0	0	25.148	25.4376	24.6578	24.5432	24.5577	25.4082	24.9224	24.7747	21.4075	23.1581	24.9721	24.4516	21.8269	0	11.8099	19.577	1.04946	0.542464	10.7037	24.6078	PITPNA
KIF4A	7.71284	15.8744	1.76432	0.0896842	0.302241	-4.26091	10	7	23.5335	0	0	0	0	0	0	26.3485	26.1774	24.6633	24.3106	0	25.7173	25.3127	25.3758	25.1346	0	0	23.405	23.9257	23.1097	24.5378	24.2699	22.8033	23.2953	20.8137	20.0275	12.3146	0.47289	1.03913	23.7826	11.7025	KIF4A
PPM1G	-1.13481	25.9235	-1.76365	0.0897988	0.302241	-4.26182	12	14	24.7056	26.284	26.6377	27.6663	27.7827	27.571	26.3196	26.1337	26.8693	26.0485	25.0112	26.1855	25.663	27.2548	27.4914	25.076	24.454	26.8825	27.3878	25.4043	24.8621	25.6202	24.9898	25.4489	25.2123	21.048	25.3124	26.4472	0.058504	0.0444937	25.5346	26.7601	PPM1G
PBRM1	8.11865	14.1197	1.76336	0.0898491	0.302241	-4.26222	9	6	25.0467	0	0	0	0	0	27.1096	0	27.3493	25.7879	25.7537	0	18.183	25.9191	0	25.6909	0	25.0336	25.343	0	22.2708	0	21.9284	23.1995	26.1122	22.3834	18.4912	10.3726	0.611407	1.21137	22.7915	0.00000	PBRM1
GTF2IRD2	6.9911	6.34329	1.76301	0.0899088	0.302241	-4.2627	5	2	0	0	0	0	0	0	24.1574	24.2198	0	0	24.1675	24.5568	18.183	0	0	0	0	0	25.4498	0	24.1913	0	0	0	0	0	10.1077	3.11663	1.23587	2.58276	0	0	GTF2IRD2
GTF2IRD2B	6.9911	6.34329	1.76301	0.0899088	0.302241	-4.2627	5	2	0	0	0	0	0	0	24.1574	24.2198	0	0	24.1675	24.5568	18.183	0	0	0	0	0	25.4498	0	24.1913	0	0	0	0	0	10.1077	3.11663	1.23587	2.58276	0	0	GTF2IRD2B
KTN1	4.67179	23.44	1.76276	0.0899532	0.302241	-4.26305	12	12	26.9163	26.9038	26.1387	25.7365	25.4405	26.5987	26.834	25.2939	24.4395	24.3805	24.8844	26.0771	18.183	0	24.7131	0	23.5793	24.9577	23.9088	24.8963	26.77	27.022	26.214	26.7525	26.0213	26.7773	25.9555	21.2838	0.0373407	0.435775	26.1456	24.927	KTN1
RPL12	-4.54039	23.3589	-1.76179	0.0901201	0.302241	-4.26437	10	14	25.2888	24.0415	23.4275	25.5929	25.915	26.0532	0	24.2859	24.0207	0	24.506	24.3483	25.2525	24.7544	25.2137	26.6432	25.901	25.619	25.9095	26.7508	25.4173	25.2865	25.9229	26.1918	25.7713	25.2187	20.9141	25.4545	0.468258	0.035871	24.8623	25.6059	RPL12
SNRPD1	1.21476	25.1427	1.76146	0.0901769	0.302241	-4.26482	12	14	24.6083	24.0925	25.6731	24.8019	25.9356	25.7143	24.6228	26.2529	25.7625	25.943	25.2218	26.3766	18.183	24.4827	24.4466	24.9206	25.9419	24.8608	25.5973	24.8899	26.3159	26.4665	25.2525	25.8645	25.4182	26.0643	25.7968	24.582	0.0218954	0.0787654	25.9038	24.8754	SNRPD1
PIP4K2A	7.96518	8.66805	1.76138	0.0901906	0.302241	-4.26493	6	3	26.7027	0	24.9997	0	0	0	0	0	0	0	0	0	18.183	0	0	0	0	0	0	0	25.4703	25.3197	26.1876	25.8161	26.0901	26.6001	12.957	4.991812	1.04476	2.01847	12.6599	0.00000	PIP4K2A
THOC2	-5.52624	22.5228	-1.76022	0.0903907	0.302241	-4.26651	9	14	25.8161	24.8272	25.4392	24.7403	25.9714	25.8645	27.2685	0	24.0415	0	27.5978	0	18.183	27.184	24.9436	25.8906	25.7087	25.2259	25.6616	25.5709	24.8844	25.6404	26.2546	25.9648	26.7338	26.1798	19.5471	25.0734	0.604987	0.0827226	25.8026	25.6163	THOC2
CCDC12	6.76411	6.14252	1.76002	0.0904255	0.302241	-4.26679	5	2	0	0	0	0	0	0	0	0	0	0	0	0	18.183	0	0	0	0	0	24.1057	0	24.5378	25.0913	21.199	0	23.8179	22.7709	9.78474	3.02063	1.23949	2.57088	0	0	CCDC12
ELAVL1	5.69555	23.5344	1.75896	0.0906088	0.302241	-4.26823	12	11	24.4444	0	24.3834	0	0	25.2865	26.77	27.1882	24.9918	27.3838	26.9089	24.3834	27.7139	27.3283	27.2716	26.9867	27.0261	27.2449	27.6755	27.3184	26.8163	27.0325	27.6377	28.003	25.602	26.4974	26.6013	20.9057	0.0406617	0.544527	26.8626	27.0064	ELAVL1
MRPL9	6.73853	6.13132	1.7577	0.0908284	0.302241	-4.26995	5	2	24.1141	0	0	0	0	0	0	0	0	0	0	0	18.183	0	0	0	0	0	0	0	23.3212	23.1472	21.6719	24.5559	0	24.421	9.75976	3.02123	1.23792	2.57095	0	0	MRPL9
HLTF	-4.58768	2.47029	-1.756	0.0911237	0.302241	-4.27227	0	3	0	0	0	0	0	0	0	0	0	0	0	0	18.183	0	0	0	0	23.1296	22.9148	0	0	0	0	0	0	0	0	4.58768	0	2.00147	0	0	HLTF
TRIM26	-4.59361	2.47348	-1.75587	0.0911451	0.302241	-4.27244	0	3	0	0	0	0	0	0	0	0	0	0	0	0	18.183	0	0	0	0	23.1598	22.9678	0	0	0	0	0	0	0	0	4.59361	0	2.00167	0	0	TRIM26
CBS	-4.61321	2.48404	-1.75542	0.0912242	0.302241	-4.27305	0	3	0	0	0	0	0	0	0	0	0	0	0	0	18.183	0	0	0	0	0	23.3719	23.03	0	0	0	0	0	0	0	4.61321	0	2.0024	0	0	CBS
CDK7	-4.61384	2.48438	-1.75536	0.0912346	0.302241	-4.27313	0	3	22.963	0	23.4477	0	0	0	0	0	0	0	0	0	18.183	0	0	0	0	0	0	0	0	0	0	0	0	0	0	4.61384	0	2.00248	0	0	CDK7
tr|M0QXG9|M0QXG9_HUMAN Uncharacterized protein OS=Homo sapiens PE=4 SV=1	-4.62129	2.48839	-1.75526	0.0912516	0.302241	-4.27327	0	3	0	0	0	0	0	0	0	0	0	0	0	0	18.183	0	0	0	23.1319	23.3832	0	0	0	0	0	0	0	0	0	4.62129	0	2.00266	0	0	tr|M0QXG9|M0QXG9_HUMAN Uncharacterized protein OS=Homo sapiens PE=4 SV=1
MYO1C	-4.62525	2.49052	-1.75519	0.0912651	0.302241	-4.27337	0	3	0	0	0	0	0	0	0	0	0	0	0	0	18.183	0	0	0	0	0	23.1898	23.3807	0	0	0	0	0	0	0	4.62525	0	2.00279	0	0	MYO1C
ATPAF1	-4.62121	2.48835	-1.75512	0.091277	0.302241	-4.27347	0	3	0	0	0	0	0	0	0	0	0	0	0	0	18.183	0	23.5911	0	0	0	22.9228	0	0	0	0	0	0	0	0	4.62121	0	2.00283	0	0	ATPAF1
GTF2H2	-4.63284	2.49461	-1.75501	0.0912965	0.302241	-4.27362	0	3	0	23.4657	23.2111	0	0	0	0	0	0	0	0	0	18.183	0	0	0	0	0	0	0	0	0	0	0	0	0	0	4.63284	0	2.00308	0	0	GTF2H2
GTF2H2C	-4.63284	2.49461	-1.75501	0.0912965	0.302241	-4.27362	0	3	0	23.4657	23.2111	0	0	0	0	0	0	0	0	0	18.183	0	0	0	0	0	0	0	0	0	0	0	0	0	0	4.63284	0	2.00308	0	0	GTF2H2C
HACD2	-4.63079	2.4935	-1.75497	0.091302	0.302241	-4.27366	0	3	0	0	0	0	23.582	0	0	0	0	0	0	0	18.183	0	0	0	0	0	0	23.0661	0	0	0	0	0	0	0	4.63079	0	2.0031	0	0	HACD2
CA8	-4.62892	2.49249	-1.75493	0.09131	0.302241	-4.27372	0	3	0	0	0	0	0	0	0	0	0	0	0	0	18.183	0	0	0	0	23.6627	22.9591	0	0	0	0	0	0	0	0	4.62892	0	2.00313	0	0	CA8
DNAJA4	-4.63908	2.49796	-1.75489	0.0913168	0.302241	-4.27378	0	3	0	0	0	0	0	0	0	0	0	0	0	0	18.183	0	23.3617	0	0	0	23.4023	0	0	0	0	0	0	0	0	4.63908	0	2.00328	0	0	DNAJA4
SLC2A5	-4.63788	2.49732	-1.75484	0.0913251	0.302241	-4.27384	0	3	0	0	0	0	0	0	0	0	0	0	0	0	18.183	0	0	23.5958	0	0	0	23.1516	0	0	0	0	0	0	0	4.63788	0	2.00332	0	0	SLC2A5
IL18	-4.64492	2.50111	-1.75475	0.0913402	0.302241	-4.27396	0	3	0	0	0	0	0	0	0	0	0	0	0	0	18.183	0	0	0	23.3824	23.4635	0	0	0	0	0	0	0	0	0	4.64492	0	2.0035	0	0	IL18
DIAPH3	-4.64405	2.50064	-1.75475	0.091341	0.302241	-4.27397	0	3	0	0	0	0	0	0	0	0	0	0	0	0	18.183	0	0	0	0	23.2843	23.5493	0	0	0	0	0	0	0	0	4.64405	0	2.00349	0	0	DIAPH3
SHOC2	-4.65361	2.50579	-1.75455	0.0913753	0.302241	-4.27423	0	3	0	0	0	0	0	0	0	0	0	0	0	0	18.183	0	0	23.4262	0	0	23.5413	0	0	0	0	0	0	0	0	4.65361	0	2.00382	0	0	SHOC2
TOM1	-4.66686	2.51292	-1.75424	0.0914292	0.302241	-4.27465	0	3	0	0	0	0	0	0	0	0	0	0	0	0	18.183	0	0	0	23.645	0	23.508	0	0	0	0	0	0	0	0	4.66686	0	2.00431	0	0	TOM1
SKP1	-4.56238	23.2567	-1.75423	0.0914326	0.302241	-4.27468	10	14	23.6148	24.8112	25.9247	25.3893	25.0834	25.2988	28.4903	25.7738	0	25.5032	0	26.5921	26.2217	25.3963	25.2123	24.5901	24.2671	27.0194	25.6826	26.5622	25.3963	25.1659	24.7441	24.3762	21.6087	21.95	20.8	25.3624	0.475348	0.0356074	24.955	25.344	SKP1
NARS2	-4.66756	2.5133	-1.75408	0.091458	0.302241	-4.27488	0	3	0	0	23.2604	0	0	23.9025	0	0	0	0	0	0	18.183	0	0	0	0	0	0	0	0	0	0	0	0	0	0	4.66756	0	2.00451	0	0	NARS2
PARVG	-4.67453	2.51705	-1.75406	0.0914608	0.302241	-4.2749	0	3	0	0	0	0	0	0	0	0	0	0	0	0	18.183	0	0	23.7046	0	23.5557	0	0	0	0	0	0	0	0	0	4.67453	0	2.00459	0	0	PARVG
KIAA0930	-4.67877	2.51934	-1.75397	0.0914772	0.302241	-4.27503	0	3	0	23.6186	0	0	0	23.7011	0	0	0	0	0	0	18.183	0	0	0	0	0	0	0	0	0	0	0	0	0	0	4.67877	0	2.00474	0	0	KIAA0930
IGKV3-20	-4.67383	2.51668	-1.75397	0.0914777	0.302241	-4.27503	0	3	0	0	23.3408	23.9099	0	0	0	0	0	0	0	0	18.183	0	0	0	0	0	0	0	0	0	0	0	0	0	0	4.67383	0	2.0047	0	0	IGKV3-20
IGKV3D-20	-4.67383	2.51668	-1.75397	0.0914777	0.302241	-4.27503	0	3	0	0	23.3408	23.9099	0	0	0	0	0	0	0	0	18.183	0	0	0	0	0	0	0	0	0	0	0	0	0	0	4.67383	0	2.0047	0	0	IGKV3D-20
sp|P01619|KV301_HUMAN Ig kappa chain V-III region B6 OS=Homo sapiens PE=1 SV=1	-4.67383	2.51668	-1.75397	0.0914777	0.302241	-4.27503	0	3	0	0	23.3408	23.9099	0	0	0	0	0	0	0	0	18.183	0	0	0	0	0	0	0	0	0	0	0	0	0	0	4.67383	0	2.0047	0	0	sp|P01619|KV301_HUMAN Ig kappa chain V-III region B6 OS=Homo sapiens PE=1 SV=1
sp|P01620|KV302_HUMAN Ig kappa chain V-III region SIE OS=Homo sapiens PE=1 SV=1	-4.67383	2.51668	-1.75397	0.0914777	0.302241	-4.27503	0	3	0	0	23.3408	23.9099	0	0	0	0	0	0	0	0	18.183	0	0	0	0	0	0	0	0	0	0	0	0	0	0	4.67383	0	2.0047	0	0	sp|P01620|KV302_HUMAN Ig kappa chain V-III region SIE OS=Homo sapiens PE=1 SV=1
sp|P01621|KV303_HUMAN Ig kappa chain V-III region NG9 (Fragment) OS=Homo sapiens PE=2 SV=1	-4.67383	2.51668	-1.75397	0.0914777	0.302241	-4.27503	0	3	0	0	23.3408	23.9099	0	0	0	0	0	0	0	0	18.183	0	0	0	0	0	0	0	0	0	0	0	0	0	0	4.67383	0	2.0047	0	0	sp|P01621|KV303_HUMAN Ig kappa chain V-III region NG9 (Fragment) OS=Homo sapiens PE=2 SV=1
sp|P01622|KV304_HUMAN Ig kappa chain V-III region Ti OS=Homo sapiens PE=1 SV=1	-4.67383	2.51668	-1.75397	0.0914777	0.302241	-4.27503	0	3	0	0	23.3408	23.9099	0	0	0	0	0	0	0	0	18.183	0	0	0	0	0	0	0	0	0	0	0	0	0	0	4.67383	0	2.0047	0	0	sp|P01622|KV304_HUMAN Ig kappa chain V-III region Ti OS=Homo sapiens PE=1 SV=1
sp|P01623|KV305_HUMAN Ig kappa chain V-III region WOL OS=Homo sapiens PE=1 SV=1	-4.67383	2.51668	-1.75397	0.0914777	0.302241	-4.27503	0	3	0	0	23.3408	23.9099	0	0	0	0	0	0	0	0	18.183	0	0	0	0	0	0	0	0	0	0	0	0	0	0	4.67383	0	2.0047	0	0	sp|P01623|KV305_HUMAN Ig kappa chain V-III region WOL OS=Homo sapiens PE=1 SV=1
sp|P04206|KV307_HUMAN Ig kappa chain V-III region GOL OS=Homo sapiens PE=1 SV=1	-4.67383	2.51668	-1.75397	0.0914777	0.302241	-4.27503	0	3	0	0	23.3408	23.9099	0	0	0	0	0	0	0	0	18.183	0	0	0	0	0	0	0	0	0	0	0	0	0	0	4.67383	0	2.0047	0	0	sp|P04206|KV307_HUMAN Ig kappa chain V-III region GOL OS=Homo sapiens PE=1 SV=1
sp|P18135|KV312_HUMAN Ig kappa chain V-III region HAH OS=Homo sapiens PE=2 SV=1	-4.67383	2.51668	-1.75397	0.0914777	0.302241	-4.27503	0	3	0	0	23.3408	23.9099	0	0	0	0	0	0	0	0	18.183	0	0	0	0	0	0	0	0	0	0	0	0	0	0	4.67383	0	2.0047	0	0	sp|P18135|KV312_HUMAN Ig kappa chain V-III region HAH OS=Homo sapiens PE=2 SV=1
sp|P18136|KV313_HUMAN Ig kappa chain V-III region HIC OS=Homo sapiens PE=1 SV=2	-4.67383	2.51668	-1.75397	0.0914777	0.302241	-4.27503	0	3	0	0	23.3408	23.9099	0	0	0	0	0	0	0	0	18.183	0	0	0	0	0	0	0	0	0	0	0	0	0	0	4.67383	0	2.0047	0	0	sp|P18136|KV313_HUMAN Ig kappa chain V-III region HIC OS=Homo sapiens PE=1 SV=2
PPT1	-4.66733	2.51318	-1.75388	0.0914936	0.302241	-4.27515	0	3	23.0877	0	0	0	0	24.0719	0	0	0	0	0	0	18.183	0	0	0	0	0	0	0	0	0	0	0	0	0	0	4.66733	0	2.00474	0	0	PPT1
TUT1	-4.68241	2.5213	-1.75383	0.091502	0.302241	-4.27522	0	3	0	0	23.4876	23.8831	0	0	0	0	0	0	0	0	18.183	0	0	0	0	0	0	0	0	0	0	0	0	0	0	4.68241	0	2.00495	0	0	TUT1
RNASEK-C17orf49	-4.68377	2.52203	-1.75371	0.091523	0.302241	-4.27538	0	3	0	0	0	24.0073	23.3824	0	0	0	0	0	0	0	18.183	0	0	0	0	0	0	0	0	0	0	0	0	0	0	4.68377	0	2.0051	0	0	RNASEK-C17orf49
USP7	5.61017	23.311	1.7537	0.0915244	0.302241	-4.27539	12	11	0	24.6785	25.0082	25.7049	0	0	26.4765	26.6182	26.2245	26.6001	26.5478	27.3878	26.4793	26.4565	26.3438	26.5679	27.7699	27.2364	26.7054	27.1527	27.7918	24.5763	25.5379	26.5802	25.3827	26.2585	26.3318	20.7217	0.0327086	0.543375	26.5121	26.4002	USP7
NAPSA	-4.67998	2.51999	-1.75363	0.0915362	0.302241	-4.27549	0	3	0	0	0	0	0	0	0	0	0	0	0	0	18.183	0	0	0	0	0	24.1243	23.2124	0	0	0	0	0	0	0	4.67998	0	2.00515	0	0	NAPSA
PDE7A	-4.69211	2.52652	-1.75362	0.0915388	0.302241	-4.27551	0	3	23.5939	23.9127	0	0	0	0	0	0	0	0	0	0	18.183	0	0	0	0	0	0	0	0	0	0	0	0	0	0	4.69211	0	2.00529	0	0	PDE7A
TAF6L	-4.70039	2.53098	-1.75345	0.0915686	0.302241	-4.27574	0	3	23.8892	0	0	0	0	23.7333	0	0	0	0	0	0	18.183	0	0	0	0	0	0	0	0	0	0	0	0	0	0	4.70039	0	2.00556	0	0	TAF6L
HSF1	-4.68758	2.52408	-1.7534	0.0915775	0.302241	-4.27581	0	3	0	0	0	0	0	0	0	0	0	0	0	0	18.183	24.2177	23.2253	0	0	0	0	0	0	0	0	0	0	0	0	4.68757	0	2.0055	0	0	HSF1
FLNC	-4.66746	2.51325	-1.75338	0.0915797	0.302241	-4.27582	0	3	22.8275	0	0	0	0	24.3339	0	0	0	0	0	0	18.183	0	0	0	0	0	0	0	0	0	0	0	0	0	0	4.66746	0	2.00532	0	0	FLNC
BRCC3	-6.52578	5.35526	-1.7531	0.0916291	0.302241	-4.27621	1	5	0	0	26.7754	24.1192	23.9143	24.1484	0	0	0	0	0	0	18.183	0	0	0	0	0	0	0	0	0	0	0	22.0965	0	1.84138	8.36716	3.4641	1.40796	0	0	BRCC3
FBXO7	-4.7163	2.53955	-1.75306	0.0916366	0.302241	-4.27627	0	3	24.0093	0	0	23.8358	0	0	0	0	0	0	0	0	18.183	0	0	0	0	0	0	0	0	0	0	0	0	0	0	4.7163	0	2.00617	0	0	FBXO7
BDH1	-4.71237	2.53743	-1.75297	0.0916521	0.302241	-4.27639	0	3	0	0	24.2595	23.5306	0	0	0	0	0	0	0	0	18.183	0	0	0	0	0	0	0	0	0	0	0	0	0	0	4.71237	0	2.00624	0	0	BDH1
NFU1	-4.7267	2.54515	-1.75245	0.0917429	0.302241	-4.27709	0	3	0	24.4926	23.4982	0	0	0	0	0	0	0	0	0	18.183	0	0	0	0	0	0	0	0	0	0	0	0	0	0	4.7267	0	2.00698	0	0	NFU1
GNAO1	-4.73617	2.55025	-1.75244	0.0917452	0.302241	-4.27711	0	3	0	0	0	0	24.3719	0	0	0	0	0	0	0	18.183	23.7515	0	0	0	0	0	0	0	0	0	0	0	0	0	4.73617	0	2.00708	0	0	GNAO1
CEACAM5	-4.7429	2.55387	-1.75241	0.0917502	0.302241	-4.27715	0	3	24.1305	0	24.087	0	0	0	0	0	0	0	0	0	18.183	0	0	0	0	0	0	0	0	0	0	0	0	0	0	4.7429	0	2.00718	0	0	CEACAM5
CEACAM8	-4.7429	2.55387	-1.75241	0.0917502	0.302241	-4.27715	0	3	24.1305	0	24.087	0	0	0	0	0	0	0	0	0	18.183	0	0	0	0	0	0	0	0	0	0	0	0	0	0	4.7429	0	2.00718	0	0	CEACAM8
FYTTD1	-4.74586	2.55546	-1.75218	0.0917902	0.302241	-4.27746	0	3	0	0	0	0	0	0	0	0	0	0	0	0	18.183	24.4554	0	0	0	0	23.8035	0	0	0	0	0	0	0	0	4.74586	0	2.00747	0	0	FYTTD1
EEPD1	-4.73018	2.54702	-1.75205	0.0918138	0.302241	-4.27764	0	3	0	0	24.702	0	0	0	0	0	0	0	0	0	18.183	0	0	0	0	0	0	23.3375	0	0	0	0	0	0	0	4.73018	0	2.00749	0	0	EEPD1
SGPL1	-4.75861	2.56233	-1.75201	0.0918203	0.302241	-4.27769	0	3	0	0	0	0	0	0	0	0	0	0	0	0	18.183	24.2671	0	24.1703	0	0	0	0	0	0	0	0	0	0	0	4.75861	0	2.00779	0	0	SGPL1
AMFR	-4.77101	2.569	-1.75166	0.0918811	0.302241	-4.27817	0	3	0	0	24.4574	0	0	24.1537	0	0	0	0	0	0	18.183	0	0	0	0	0	0	0	0	0	0	0	0	0	0	4.77101	0	2.00831	0	0	AMFR
RLTPR	-4.77529	2.57131	-1.75158	0.0918959	0.302241	-4.27828	0	3	24.4057	0	0	0	24.2653	0	0	0	0	0	0	0	18.183	0	0	0	0	0	0	0	0	0	0	0	0	0	0	4.77529	0	2.00845	0	0	RLTPR
NENF	-4.77149	2.56926	-1.75157	0.0918977	0.302241	-4.27829	0	3	24.5922	24.0256	0	0	0	0	0	0	0	0	0	0	18.183	0	0	0	0	0	0	0	0	0	0	0	0	0	0	4.77149	0	2.00843	0	0	NENF
BUD13	-4.71657	2.53969	-1.75145	0.0919187	0.302241	-4.27846	0	3	22.8768	0	0	0	0	0	0	0	0	0	0	0	18.183	0	24.9721	0	0	0	0	0	0	0	0	0	0	0	0	4.71657	0	2.00806	0	0	BUD13
OGDHL	-7.74454	13.5753	-1.75144	0.0919195	0.302241	-4.27846	5	10	24.536	0	0	27.0672	0	0	0	24.3044	23.9355	0	0	0	18.183	24.1192	24.8674	24.8369	24.9261	24.0194	23.3966	24.1438	21.3106	0	0	22.1858	21.1256	0	9.405149	17.1497	1.23944	0.66548	0.00000	24.0693	OGDHL
IRAK4	-4.78008	2.57389	-1.75141	0.0919261	0.302241	-4.27851	0	3	0	0	24.1717	24.5663	0	0	0	0	0	0	0	0	18.183	0	0	0	0	0	0	0	0	0	0	0	0	0	0	4.78008	0	2.0087	0	0	IRAK4
RTN3	-4.78485	2.57646	-1.75125	0.0919532	0.302241	-4.27872	0	3	0	24.1565	24.6483	0	0	0	0	0	0	0	0	0	18.183	0	0	0	0	0	0	0	0	0	0	0	0	0	0	4.78485	0	2.00892	0	0	RTN3
HIST1H1A	-4.79247	2.58056	-1.75113	0.0919736	0.302241	-4.27888	0	3	0	0	0	0	0	0	0	0	0	0	0	0	18.183	0	24.403	0	0	24.5086	0	0	0	0	0	0	0	0	0	4.79247	0	2.00913	0	0	HIST1H1A
AKAP1	-4.7957	2.5823	-1.75104	0.0919895	0.302241	-4.27901	0	3	24.5634	0	24.3933	0	0	0	0	0	0	0	0	0	18.183	0	0	0	0	0	0	0	0	0	0	0	0	0	0	4.7957	0	2.00926	0	0	AKAP1
RABEP1	-4.79296	2.58083	-1.75102	0.0919942	0.302241	-4.27904	0	3	24.7351	0	0	0	0	0	0	0	0	0	0	0	18.183	0	0	0	24.1833	0	0	0	0	0	0	0	0	0	0	4.79296	0	2.00927	0	0	RABEP1
DLGAP1	-4.79697	2.58299	-1.75101	0.0919963	0.302241	-4.27906	0	3	0	0	0	0	0	0	0	0	0	0	0	0	18.183	24.3845	24.5901	0	0	0	0	0	0	0	0	0	0	0	0	4.79697	0	2.00932	0	0	DLGAP1
GLA	-4.79246	2.58056	-1.751	0.0919979	0.302241	-4.27907	0	3	24.1391	0	0	24.7724	0	0	0	0	0	0	0	0	18.183	0	0	0	0	0	0	0	0	0	0	0	0	0	0	4.79246	0	2.00929	0	0	GLA
MAP2K4	-4.8108	2.59043	-1.75065	0.0920586	0.302241	-4.27954	0	3	24.5227	0	0	0	0	24.6455	0	0	0	0	0	0	18.183	0	0	0	0	0	0	0	0	0	0	0	0	0	0	4.8108	0	2.00986	0	0	MAP2K4
ALOX5AP	-4.81043	2.59023	-1.75052	0.0920814	0.302241	-4.27972	0	3	24.9019	24.261	0	0	0	0	0	0	0	0	0	0	18.183	0	0	0	0	0	0	0	0	0	0	0	0	0	0	4.81043	0	2.01001	0	0	ALOX5AP
KYNU	-4.81611	2.59329	-1.75051	0.0920827	0.302241	-4.27973	0	3	0	0	0	0	24.5942	24.6483	0	0	0	0	0	0	18.183	0	0	0	0	0	0	0	0	0	0	0	0	0	0	4.81611	0	2.01007	0	0	KYNU
GTF2F1	-4.59103	23.6706	-1.75031	0.0921187	0.302241	-4.28	10	14	25.9229	25.7021	27.282	26.22	27.7028	26.2641	24.4173	0	0	24.3609	24.7849	24.6483	24.616	26.8825	26.4247	25.5149	24.3174	25.1921	23.6609	25.3517	26.9184	26.4209	26.6769	24.7878	24.8549	26.5122	21.1985	25.7896	0.46923	0.0438448	24.7864	25.8125	GTF2F1
LPP	-4.82396	2.59751	-1.7503	0.0921208	0.302241	-4.28002	0	3	0	0	0	0	0	0	0	0	0	0	0	0	18.183	0	24.596	0	0	0	24.7563	0	0	0	0	0	0	0	0	4.82396	0	2.01039	0	0	LPP
RABGEF1	-4.81725	2.59391	-1.75022	0.0921339	0.302241	-4.28012	0	3	0	0	24.1972	0	25.0614	0	0	0	0	0	0	0	18.183	0	0	0	0	0	0	0	0	0	0	0	0	0	0	4.81725	0	2.01042	0	0	RABGEF1
PDCL3	-7.47252	18.5726	-1.7502	0.0921382	0.302241	-4.28015	7	12	25.1256	0	24.3921	24.3031	23.4635	0	24.1667	0	0	0	0	0	27.1791	24.6254	26.7976	26.3701	26.1652	26.564	26.9867	26.3275	24.8099	23.73	23.9217	26.891	25.4777	25.5897	14.5489	22.0214	0.88459	0.42683	23.8258	25.6454	PDCL3
EPS15	-1.0618	25.6474	-1.75017	0.0921432	0.302241	-4.28019	12	14	26.8005	24.3183	26.2789	26.7207	25.9043	26.135	24.6357	24.6109	26.7569	26.6676	25.0861	27.5413	25.8541	26.4493	26.4665	25.4405	27.0373	26.0901	26.5249	25.9043	21.6676	24.3244	25.2832	26.1309	24.9783	23.2253	25.0757	26.1375	0.0643245	0.0258867	25.0322	26.2069	EPS15
SLC39A14	-4.81096	2.59052	-1.75016	0.0921452	0.302241	-4.28021	0	3	0	0	0	0	25.177	23.9934	0	0	0	0	0	0	18.183	0	0	0	0	0	0	0	0	0	0	0	0	0	0	4.81096	0	2.01044	0	0	SLC39A14
TUBA4B	-4.83016	2.60085	-1.74995	0.0921821	0.302241	-4.28049	0	3	0	0	0	0	0	0	0	0	0	0	0	0	18.183	0	0	25.0895	24.3497	0	0	0	0	0	0	0	0	0	0	4.83016	0	2.01085	0	0	TUBA4B
PSMB2	5.27674	21.9177	1.7499	0.0921898	0.302241	-4.28055	12	11	24.2205	28.155	0	0	0	25.5232	25.4638	25.5518	25.1874	25.3963	24.3567	24.8025	24.8572	23.958	24.795	24.8978	23.8977	24.5332	23.9912	23.9234	23.8317	23.5266	24.6357	24.9148	24.5468	24.8945	24.7591	19.4823	0.0254282	0.544771	24.8485	24.1059	PSMB2
LTV1	-4.84111	2.60675	-1.74983	0.092202	0.302241	-4.28065	0	3	0	0	0	0	0	0	0	0	0	0	0	0	18.183	0	0	24.8758	24.7167	0	0	0	0	0	0	0	0	0	0	4.84111	0	2.01108	0	0	LTV1
NAPG	-4.84961	2.61133	-1.74961	0.0922417	0.302241	-4.28095	0	3	24.8085	0	0	0	24.903	0	0	0	0	0	0	0	18.183	0	0	0	0	0	0	0	0	0	0	0	0	0	0	4.84961	0	2.01142	0	0	NAPG
GGH	-4.84299	2.60776	-1.74953	0.0922553	0.302241	-4.28106	0	3	0	0	0	0	0	0	0	0	0	0	0	0	18.183	0	25.2427	0	0	0	0	24.3762	0	0	0	0	0	0	0	4.84299	0	2.01146	0	0	GGH
DHPS	7.57999	15.6964	1.74943	0.0922727	0.302241	-4.28119	10	7	26.1211	24.2817	0	0	0	24.1438	0	0	26.0213	25.4999	26.0264	25.7696	24.4362	0	0	0	24.2243	24.3663	23.1971	0	23.4934	22.1537	20.9665	22.0328	23.2201	22.1509	19.7779	12.1979	0.475392	1.03887	22.6869	11.5986	DHPS
SP140L	-4.85397	2.61368	-1.74942	0.0922741	0.302241	-4.2812	0	3	0	0	0	0	0	0	0	0	0	0	0	0	18.183	0	0	25.1093	0	0	0	24.6633	0	0	0	0	0	0	0	4.85397	0	2.01168	0	0	SP140L
UBE4B	-4.83952	2.6059	-1.74923	0.0923078	0.302241	-4.28146	0	3	24.0999	25.4703	0	0	0	0	0	0	0	0	0	0	18.183	0	0	0	0	0	0	0	0	0	0	0	0	0	0	4.83952	0	2.01178	0	0	UBE4B
MAP3K3	-4.86735	2.62088	-1.7491	0.092331	0.302241	-4.28164	0	3	24.8463	0	0	0	0	25.1136	0	0	0	0	0	0	18.183	0	0	0	0	0	0	0	0	0	0	0	0	0	0	4.86735	0	2.01217	0	0	MAP3K3
MICAL3	-4.83701	2.60454	-1.74908	0.0923355	0.302241	-4.28168	0	3	0	25.5619	23.9732	0	0	0	0	0	0	0	0	0	18.183	0	0	0	0	0	0	0	0	0	0	0	0	0	0	4.83701	0	2.01194	0	0	MICAL3
IGKV6-21	-4.84289	2.60771	-1.74902	0.0923459	0.302241	-4.28176	0	3	0	0	25.5573	0	24.0602	0	0	0	0	0	0	0	18.183	0	0	0	0	0	0	0	0	0	0	0	0	0	0	4.84289	0	2.01206	0	0	IGKV6-21
IGKV6D-21	-4.84289	2.60771	-1.74902	0.0923459	0.302241	-4.28176	0	3	0	0	25.5573	0	24.0602	0	0	0	0	0	0	0	18.183	0	0	0	0	0	0	0	0	0	0	0	0	0	0	4.84289	0	2.01206	0	0	IGKV6D-21
WWP1	-4.87564	2.62534	-1.74889	0.0923674	0.302241	-4.28192	0	3	24.9989	0	0	0	0	25.077	0	0	0	0	0	0	18.183	0	0	0	0	0	0	0	0	0	0	0	0	0	0	4.87564	0	2.01249	0	0	WWP1
LAMTOR5	-4.87736	2.62627	-1.74884	0.0923766	0.302241	-4.282	0	3	0	0	0	0	24.9809	25.1191	0	0	0	0	0	0	18.183	0	0	0	0	0	0	0	0	0	0	0	0	0	0	4.87736	0	2.01256	0	0	LAMTOR5
LZIC	-4.85581	2.61466	-1.74879	0.0923863	0.302241	-4.28207	0	3	25.5883	24.2099	0	0	0	0	0	0	0	0	0	0	18.183	0	0	0	0	0	0	0	0	0	0	0	0	0	0	4.85581	0	2.01244	0	0	LZIC
LNP	-6.31801	5.20686	-1.74874	0.0923945	0.302241	-4.28213	1	5	0	0	0	0	0	0	0	0	0	0	0	0	18.183	0	23.6648	0	0	24.7249	23.4684	23.6791	0	0	0	0	21.6583	0	1.80485	8.12287	3.4641	1.40353	0	0	LNP
ZWINT	-4.88668	2.63129	-1.74856	0.0924271	0.302241	-4.28238	0	3	0	0	24.9577	0	0	0	0	0	0	0	0	0	18.183	0	25.2729	0	0	0	0	0	0	0	0	0	0	0	0	4.88668	0	2.01298	0	0	ZWINT
MRPL49	7.44955	8.1596	1.74855	0.0924287	0.302241	-4.2824	6	3	0	0	0	24.2623	0	0	0	0	0	0	0	0	18.183	0	0	23.6536	0	0	0	0	24.3826	22.5447	23.5306	22.9888	26.4578	26.1462	12.1709	4.721347	1.04841	2.00651	11.2723	0.00000	MRPL49
PRKD2	-4.82968	2.6006	-1.74852	0.0924327	0.302241	-4.28243	0	3	0	25.796	0	0	0	0	0	0	0	0	0	0	18.183	0	0	0	0	0	0	23.6365	0	0	0	0	0	0	0	4.82968	0	2.01252	0	0	PRKD2
PDS5B	3.49869	24.4081	1.74837	0.0924597	0.302241	-4.28263	12	13	26.6498	26.0147	25.9913	24.226	0	24.3276	24.338	27.9818	27.5667	25.2259	24.7585	27.9767	18.183	25.5196	24.9148	24.3292	24.3641	23.5122	24.4395	26.6345	27.0724	26.318	26.4098	25.0846	26.6796	26.0919	26.292	22.7933	0.0471386	0.30186	26.3639	24.4018	PDS5B
FMR1	-6.85177	5.68382	-1.74832	0.0924688	0.302241	-4.28271	1	5	0	25.0753	25.077	25.4351	23.7892	0	0	0	23.9328	0	0	0	24.4698	0	0	0	0	0	0	0	0	0	0	0	0	0	1.9944	8.84617	3.4641	1.39288	0	0	FMR1
FADS3	-4.88847	2.63225	-1.74828	0.0924761	0.302241	-4.28276	0	3	0	0	0	0	25.5662	24.6894	0	0	0	0	0	0	18.183	0	0	0	0	0	0	0	0	0	0	0	0	0	0	4.88847	0	2.01332	0	0	FADS3
SLC2A14	-4.8635	2.61881	-1.74818	0.0924941	0.302241	-4.2829	0	3	0	25.8293	0	0	0	0	0	0	0	0	0	0	18.183	0	24.0768	0	0	0	0	0	0	0	0	0	0	0	0	4.8635	0	2.01323	0	0	SLC2A14
SLC2A3	-4.8635	2.61881	-1.74818	0.0924941	0.302241	-4.2829	0	3	0	25.8293	0	0	0	0	0	0	0	0	0	0	18.183	0	24.0768	0	0	0	0	0	0	0	0	0	0	0	0	4.8635	0	2.01323	0	0	SLC2A3
MYO1G	-4.87305	2.62395	-1.74817	0.0924957	0.302241	-4.28291	0	3	24.2549	0	0	0	0	0	0	0	0	0	0	0	18.183	0	0	0	0	0	25.7848	0	0	0	0	0	0	0	0	4.87305	0	2.01332	0	0	MYO1G
OXSR1	6.77192	18.5256	1.74802	0.0925215	0.302241	-4.28311	11	9	25.381	23.6413	25.5603	25.2758	26.1122	0	24.398	0	24.2315	24.9395	25.0265	24.5447	18.183	0	0	24.2295	23.4087	0	0	23.8094	22.4601	21.2328	24.2501	24.91	25.3994	24.6715	22.172	15.4001	0.319404	0.782833	24.4714	23.525	OXSR1
VPS51	-4.94076	2.66041	-1.74682	0.0927329	0.302559	-4.28474	0	3	25.0746	0	0	25.913	0	0	0	0	0	0	0	0	18.183	0	0	0	0	0	0	0	0	0	0	0	0	0	0	4.94076	0	2.01547	0	0	VPS51
NPEPL1	-4.97757	2.68023	-1.74597	0.0928832	0.302559	-4.28589	0	3	25.8541	0	0	25.6488	0	0	0	0	0	0	0	0	18.183	0	0	0	0	0	0	0	0	0	0	0	0	0	0	4.97757	0	2.01677	0	0	NPEPL1
GNG2	-7.83602	10.129	-1.74576	0.0929218	0.302559	-4.28618	3	8	0	0	0	0	0	0	0	0	0	0	0	0	18.183	25.4209	25.3567	24.0285	25.4043	24.0909	24.9294	25.025	22.3834	23.6253	0	0	0	24.9065	5.909602	13.7456	1.81136	0.908084	0.00000	21.1058	GNG2
ZC3H15	5.31574	22.0786	1.74571	0.0929302	0.302559	-4.28625	12	11	24.9509	23.485	26.275	0	25.2379	23.7969	25.2113	25.6959	25.943	26.1477	24.8621	25.0438	25.5817	24.9763	23.9603	24.7368	0	26.0792	0	25.6731	26.1251	22.6627	22.717	24.9338	26.4665	23.4828	24.941	19.6252	0.0528507	0.543516	25.1276	24.8438	ZC3H15
NAA11	-7.33379	18.2318	-1.74561	0.0929484	0.302559	-4.28639	7	12	24.86	25.2583	24.6025	23.4539	0	0	0	0	0	0	24.0542	0	25.4209	23.9795	26.699	24.331	26.1593	26.8258	26.5802	24.4623	23.0566	23.7561	26.1633	21.4549	26.4247	26.4842	14.2828	21.6166	0.8884	0.426385	22.2558	24.7313	NAA11
PHB	0.853185	26.7818	1.74545	0.0929756	0.302559	-4.2866	12	14	26.4332	26.6676	26.6027	26.6769	25.2611	25.0819	27.9767	26.1552	27.489	27.9972	28.5464	28.3468	27.282	27.0194	25.4405	26.2641	26.5467	26.4637	27.192	26.501	26.4833	26.6498	26.5214	26.9678	27.2685	26.493	27.2413	26.3881	0.0300207	0.0257169	27.1182	26.5238	PHB
UNC13D	-7.23655	7.21625	-1.74514	0.0930316	0.302559	-4.28702	2	6	27.7918	25.4489	0	26.0965	25.3939	24.8726	0	0	0	0	0	0	18.183	0	0	0	0	0	0	0	18.4628	0	21.373	0	0	0	3.319651	10.5562	2.34296	1.21403	0	0	UNC13D
MAP2K3	-4.97187	2.67716	-1.74423	0.0931919	0.302889	-4.28825	0	3	26.924	24.4991	0	0	0	0	0	0	0	0	0	0	18.183	0	0	0	0	0	0	0	0	0	0	0	0	0	0	4.97187	0	2.01878	0	0	MAP2K3
LPCAT1	-7.51739	15.5278	-1.74378	0.0932712	0.302954	-4.28885	6	11	23.7287	25.5589	23.6413	25.3921	25.5274	0	0	0	0	0	0	0	18.183	0	24.6093	23.9965	25.0169	25.0638	0	25.2451	24.8221	20.4741	25.4065	23.9439	23.047	20.0662	11.48	18.9974	1.05268	0.550624	10.0331	24.3029	LPCAT1
VPS45	6.64043	6.08469	1.74339	0.0933409	0.302989	-4.28938	5	2	0	0	0	0	0	0	0	0	0	0	0	0	18.183	0	0	0	0	24.0953	0	0	23.5387	24.518	24.2786	0	22.3093	21.2791	9.66031	3.01988	1.23878	2.57079	0	0	VPS45
PPP2R2D	-7.95913	10.3633	-1.74117	0.0937367	0.303986	-4.29239	3	8	0	24.4501	24.1682	24.5005	0	25.0499	0	0	0	0	0	0	25.4999	23.7747	0	0	24.8085	0	24.2628	0	25.3688	0	25.5804	0	0	21.9823	6.077633	14.0368	1.81461	0.899164	0.00000	23.9715	PPP2R2D
HSPA1L	-3.26626	23.7544	-1.74091	0.0937828	0.303986	-4.29274	11	14	23.8977	26.5753	27.2797	26.4578	26.4445	26.6654	24.9261	24.3483	24.0439	24.1856	24.3898	24.2966	24.3797	25.6234	24.8019	25.2844	24.5479	23.5706	23.9469	24.1907	23.8035	24.0602	22.0679	0	24.0285	23.7969	21.9956	25.2619	0.316428	0.0488832	24.052	25.0432	HSPA1L
STK26	0.838667	25.3399	1.74002	0.0939413	0.303986	-4.29394	12	14	25.8072	23.9756	23.7589	24.9148	24.8125	24.9577	25.1592	24.5252	24.9121	26.2709	24.9617	25.1428	25.7614	25.6364	24.6063	24.9279	25.3378	24.6583	24.6404	25.5446	26.5306	26.6377	25.6976	26.3701	26.7462	26.544	25.7915	24.9529	0.0313673	0.0249926	25.9843	24.9214	STK26
PPP2R4	-6.27406	19.3535	-1.73999	0.0939479	0.303986	-4.294	8	13	0	23.9977	23.4962	23.8948	24.1413	23.9299	0	0	24.2632	24.8308	0	0	18.183	25.4197	24.8883	24.8511	24.403	23.5797	25.4243	25.2796	23.7287	22.7249	24.0804	24.5996	24.8221	22.6518	15.9751	22.2492	0.739828	0.298849	23.2268	24.0695	PPP2R4
ISOC2	6.6967	6.15137	1.73993	0.0939588	0.303986	-4.29408	5	2	24.6652	0	0	0	0	0	0	0	0	0	0	0	18.183	0	0	0	0	0	0	0	22.6871	24.0657	24.0786	23.472	22.7841	0	9.75729	3.06059	1.23652	2.57567	0	0	ISOC2
RPP40	-5.18118	2.78986	-1.73967	0.0940035	0.303986	-4.29442	0	3	0	0	0	0	0	0	0	0	0	0	0	0	18.183	0	0	0	0	0	26.913	27.4405	0	0	0	0	0	0	0	5.18118	0	2.02574	0	0	RPP40
CHD4	0.738614	27.4945	1.73926	0.0940777	0.304034	-4.29498	12	14	27.6755	26.7717	27.7918	27.4811	27.1072	27.0686	27.9231	28.2298	27.6187	27.7827	27.6838	27.7356	26.6719	26.9642	27.0776	27.2716	27.2862	26.4988	27.8716	26.6132	27.1551	28.3388	27.8095	28.1021	28.2617	28.0663	27.8923	27.1536	0.0119896	0.0160964	27.8663	27.0924	CHD4
YTHDF2	-7.78605	16.2702	-1.73847	0.0942196	0.304052	-4.29605	6	11	24.9783	24.6894	25.8477	0	0	0	0	0	0	0	0	0	25.8713	24.9348	24.3805	25.4908	25.4737	25.996	25.0695	25.3609	23.9653	24.7167	22.0357	23.2604	26.5802	24.3745	12.0777	19.8638	1.04791	0.54243	11.0178	25.0239	YTHDF2
UBE2NL	3.31918	23.3765	1.73845	0.0942232	0.304052	-4.29608	12	13	23.326	24.0276	23.5646	24.0994	23.7249	23.8368	24.5655	24.5213	27.147	24.2516	26.2283	24.3152	18.183	24.8519	0	24.6562	24.5227	24.7428	23.184	23.104	27.3671	27.4243	23.9234	24.9164	23.0376	24.2671	25.1637	21.8446	0.0590385	0.29749	24.5434	23.7808	UBE2NL
CNPY3	7.43279	8.18808	1.73812	0.0942814	0.304052	-4.29651	6	3	0	0	0	0	0	0	0	0	0	0	0	0	18.183	0	0	0	0	0	24.2837	24.1391	25.0336	25.6826	24.3949	25.743	21.9651	23.4651	12.1904	4.75756	1.04758	2.00776	10.9825	0.00000	CNPY3
STAM	-6.75568	6.78433	-1.73791	0.09432	0.304052	-4.2968	2	6	0	0	23.2429	24.6785	24.6894	24.7785	0	0	0	0	0	0	18.183	0	0	0	23.0605	0	0	0	18.0374	19.7225	0	0	0	0	3.14666	9.90234	2.33829	1.20873	0	0	STAM
USP9Y	-6.66208	5.5093	-1.73718	0.09445	0.30428	-4.29778	1	5	0	0	0	25.1592	26.5269	26.3438	0	0	0	0	0	0	18.183	0	0	0	0	0	23.9645	0	0	0	0	0	0	23.0643	1.92202	8.5841	3.4641	1.40982	0	0	USP9Y
ACY1	6.38372	5.87683	1.73667	0.0945417	0.304342	-4.29847	5	2	22.8439	0	0	0	0	0	0	0	0	0	0	0	18.183	0	0	0	0	0	0	0	22.1497	24.2841	21.8901	21.172	22.2748	0	9.31422	2.93049	1.23811	2.56102	0	0	ACY1
tr|F8VP03|F8VP03_HUMAN Uncharacterized protein (Fragment) OS=Homo sapiens PE=1 SV=1	6.57586	6.04847	1.73616	0.094634	0.304342	-4.29917	5	2	0	0	0	0	0	0	0	24.3701	0	0	24.577	0	18.183	24.0053	0	0	0	0	0	0	0	21.7773	0	22.6178	0	21.7296	9.58932	3.01345	1.23887	2.57004	0	0	tr|F8VP03|F8VP03_HUMAN Uncharacterized protein (Fragment) OS=Homo sapiens PE=1 SV=1
ATP2A3	4.65744	24.186	1.73609	0.0946472	0.304342	-4.29927	12	12	26.2413	23.7666	0	24.494	0	24.3745	27.263	27.6014	27.4458	27.9495	27.6377	27.402	25.3391	26.9562	27.0977	26.4445	25.3609	26.9917	25.8025	25.6404	26.1403	25.9391	26.6345	25.2525	25.073	25.987	26.6938	22.0364	0.037061	0.42613	26.9488	25.5006	ATP2A3
RPS26	7.36815	16.7658	1.73389	0.0950418	0.305419	-4.30222	10	8	0	24.2401	24.4966	0	24.9174	23.8956	24.9224	25.857	24.5584	24.7302	24.6364	24.8971	18.183	0	23.8358	0	23.0082	0	24.5343	0	24.8281	0	24.137	25.2844	24.9479	0	20.7332	13.3651	0.467521	0.906661	24.7792	20.5956	RPS26
UQCRFS1P1	-7.41874	15.5526	-1.73211	0.095364	0.306263	-4.30463	6	11	0	23.6523	23.6245	0	23.7608	24.1698	0	0	0	0	0	0	25.6889	0	25.3874	23.7569	24.4983	23.5316	24.3284	23.2747	24.9403	23.7577	22.6143	22.6995	22.1158	22.5678	11.5579	18.9767	1.04625	0.543134	11.0579	23.7046	UQCRFS1P1
PLK1	7.38993	8.17717	1.73142	0.0954894	0.306474	-4.30556	6	3	24.0038	0	0	0	0	0	0	0	25.7462	0	0	0	18.183	0	0	0	0	0	0	24.5432	24.1484	24.494	24.6055	23.0071	23.8752	0	12.1564	4.76643	1.04567	2.00822	11.5035	0.00000	PLK1
NUTF2	-6.39224	19.9602	-1.73047	0.0956611	0.306833	-4.30684	8	13	26.3597	0	25.2693	25.2413	24.9496	24.9898	0	0	0	25.0962	24.9763	0	24.6306	24.2715	24.4685	25.7493	23.3617	24.2394	23.0643	24.151	25.2715	25.2123	23.6802	23.9977	23.9109	26.0731	16.5182	22.9104	0.739634	0.290312	23.9543	24.5495	NUTF2
RPS15	5.91417	20.9906	1.72945	0.0958476	0.307239	-4.30822	12	10	0	0	0	0	24.5409	24.7629	23.9645	24.1066	24.3413	24.6958	24.6396	25.1538	27.526	26.2665	26.4144	25.0185	25.3023	24.0516	26.0753	25.6959	26.1876	24.4723	25.4405	21.4436	23.503	22.1537	24.1752	18.261	0.0547345	0.65803	24.4068	24.8907	RPS15
GLUD2	-0.846617	25.7579	-1.72842	0.0960348	0.307647	-4.3096	12	14	27.2233	26.7287	26.1087	26.7927	26.7717	25.9304	26.2352	26.114	26.6259	26.0063	25.8121	25.9827	25.6587	25.4052	25.7667	25.5024	26.1387	25.4703	26.4033	26.1798	24.4865	23.94	24.9836	24.3097	24.3594	24.7685	25.302	26.1486	0.0363042	0.021804	25.3979	26.1237	GLUD2
PCM1	-7.5837	11.5614	-1.72787	0.0961335	0.307771	-4.31033	4	9	25.1296	0	24.3554	23.6011	24.0909	24.0114	0	0	0	0	0	0	18.183	0	24.7214	0	22.998	0	23.7708	0	22.4732	22.2629	22.3355	0	22.6627	0	7.477853	15.0616	1.47715	0.780921	0.00000	23.2996	PCM1
CC2D1A	-7.77472	11.848	-1.72582	0.0965075	0.308475	-4.31309	4	9	0	26.1798	0	0	26.0568	25.4043	0	0	0	0	0	0	18.183	0	24.8556	24.3215	0	23.8133	24.421	22.8732	22.4877	23.7138	22.9194	0	22.8183	0	7.661599	15.4363	1.47752	0.783261	0.00000	23.3433	CC2D1A
POLD2	6.95929	19.2445	1.7255	0.0965667	0.308475	-4.31352	11	9	25.7896	0	23.6715	0	0	0	24.4804	24.7403	0	24.9184	24.9184	25.1176	18.183	0	23.8892	25.1202	26.9917	27.2517	27.1399	26.4182	24.0989	24.8474	24.1243	26.1981	26.1664	26.2912	22.9918	16.0325	0.316649	0.7861	24.8829	23.7804	POLD2
NUP35	-7.99715	12.2663	-1.72544	0.0965778	0.308475	-4.3136	4	9	24.4097	0	24.427	0	0	0	0	0	0	0	0	0	24.6357	0	25.4831	23.4023	25.2395	25.177	25.3185	25.3087	0	23.7814	0	23.5539	23.7879	24.398	7.960104	15.9573	1.47729	0.774195	0.00000	24.4184	NUP35
FIBP	-7.53206	15.75	-1.72518	0.0966252	0.308475	-4.31395	6	11	24.6545	24.6588	25.943	25.2123	25.1813	25.9356	0	0	0	0	0	0	18.183	0	25.9981	24.9078	24.2354	24.2595	0	0	24.7779	23.9109	21.4486	23.5966	24.0888	22.509	11.6943	19.2264	1.04678	0.551009	10.7243	24.6566	FIBP
ETFA	-0.98357	25.4144	-1.72502	0.0966539	0.308475	-4.31416	12	14	27.5157	26.9642	27.3408	25.4812	25.1898	25.4999	26.5848	25.735	26.1177	25.6429	25.6079	24.5718	24.6371	25.1516	24.9224	25.5662	25.381	26.4493	26.0944	25.9637	23.7333	22.8649	23.3375	23.4662	25.7815	25.1741	24.8848	25.8684	0.0499985	0.0347086	25.391	25.5331	ETFA
MED4	6.52869	6.05069	1.72339	0.0969527	0.309236	-4.31635	5	2	24.3413	0	0	0	0	0	0	0	0	0	0	0	18.183	0	0	0	0	0	0	0	23.7485	22.2752	23.5493	0	22.7191	22.5014	9.56614	3.03745	1.23651	2.57287	0	0	MED4
GINS2	-6.20525	5.18761	-1.72246	0.0971247	0.309592	-4.31761	1	5	0	0	0	0	0	0	0	0	0	0	0	0	18.183	0	23.5879	23.6378	0	23.6186	23.6948	0	0	0	0	0	22.1559	0	1.84633	8.05157	3.4641	1.40238	0	0	GINS2
PDCD5	-0.86569	26.493	-1.72134	0.0973305	0.310056	-4.31911	12	14	27.6187	25.4043	26.7308	26.135	26.5046	26.5359	24.8369	24.7308	25.758	25.735	25.2034	25.0797	27.1289	27.2163	26.8873	27.046	27.3059	27.4157	27.3525	27.2132	27.3808	27.3493	26.7087	27.1137	26.9038	25.5216	26.0268	26.8925	0.0385629	0.0220309	25.7465	27.0875	PDCD5
RSL24D1	6.4841	6.00777	1.7209	0.0974116	0.310122	-4.3197	5	2	0	0	24.0285	0	0	0	0	0	0	0	0	0	18.183	0	0	0	0	0	0	0	0	19.89	23.2512	23.1665	23.684	23.9988	9.49921	3.01511	1.24031	2.57023	0	0	RSL24D1
CDC40	-7.49863	9.83217	-1.71981	0.0976116	0.310566	-4.32115	3	8	22.8547	0	24.6652	0	0	0	0	0	0	0	0	0	18.183	23.9487	25.7049	23.8094	23.6996	0	0	23.2375	23.1388	23.1081	23.2865	0	0	0	5.79445	13.2931	1.80908	0.907121	0.00000	20.5189	CDC40
GRHPR	-4.60933	24.2153	-1.71911	0.0977423	0.310789	-4.3221	10	14	27.3721	27.1973	27.764	26.4765	24.7197	25.8713	0	24.2099	24.6025	0	27.1596	26.4209	26.1633	25.9637	25.278	24.7351	27.1452	26.0606	27.0872	26.9642	25.1755	26.1876	26.9505	27.0499	26.6632	26.3813	21.7334	26.3427	0.469139	0.0368379	26.2844	26.3199	GRHPR
SUCLG2	5.27073	21.937	1.71822	0.0979067	0.311028	-4.32329	12	11	26.204	25.663	26.8163	26.2585	24.4838	25.3939	26.4348	25.4777	24.2845	25.2469	25.1273	25.472	18.183	25.2413	24.6937	0	0	24.2845	25.8382	0	25.414	25.663	23.97	22.9605	22.7457	24.5041	24.775	19.5043	0.0449641	0.552055	25.1871	24.9675	SUCLG2
NAA25	7.82331	8.70259	1.71804	0.0979387	0.311028	-4.32353	6	3	0	27.405	0	0	25.6976	0	0	0	0	0	0	0	18.183	0	0	0	0	0	0	0	25.7988	24.8638	25.8257	26.2709	26.6363	25.5862	12.9151	5.091831	1.04495	2.02276	12.4319	0.0000	NAA25
RPS25	4.97447	25.007	1.71743	0.0980529	0.311198	-4.32435	12	12	25.9648	26.2245	26.0015	29.6748	28.8429	29.15	30.4516	30.0319	29.6211	31.0917	31.1494	31.5991	24.903	0	26.4004	26.6108	25.638	25.5973	0	22.9473	24.4173	25.2278	24.3691	24.2966	25.1273	24.844	27.6856	22.7111	0.114036	0.430634	27.4245	25.9831	RPS25
ELF1	7.7279	14.9284	1.71658	0.0982107	0.311506	-4.32549	9	7	0	24.0902	23.5962	0	0	0	25.1685	27.0067	26.3525	26.5029	26.182	26.0063	18.183	0	23.8939	0	23.378	0	22.9185	23.0039	0	0	24.8333	24.5946	22.4282	0	19.0896	11.3617	0.606223	1.04495	25.0009	9.091509	ELF1
HAUS6	6.42004	5.9751	1.7153	0.0984477	0.312043	-4.3272	5	2	0	0	0	0	0	0	0	0	0	0	0	0	18.183	0	0	0	0	23.9851	0	0	23.027	0	21.9874	23.3617	21.3847	23.4237	9.43205	3.012	1.23719	2.56988	0	0	HAUS6
PLIN3	-3.29345	24.4225	-1.71501	0.0985014	0.312043	-4.32759	11	14	28.0466	24.9993	26.2682	25.6364	26.0334	25.9569	26.0418	25.836	26.809	25.0452	24.7474	24.243	25.619	26.3813	26.0672	24.7046	25.2051	26.1702	25.8541	26.2529	24.0902	23.9851	0	23.0317	23.94	24.0194	22.6491	25.9425	0.318437	0.0303706	24.1666	25.9952	PLIN3
CFL1	-0.873533	26.9036	-1.71447	0.0986022	0.312054	-4.32831	12	14	25.3448	26.891	27.4811	27.4274	27.0993	27.0513	27.1044	25	27.263	27.5157	25.0169	25.6364	27.3525	27.7754	27.5896	27.3937	27.6187	27.9602	28.0406	27.2685	24.9454	27.0776	27.2449	27.1399	26.2245	27.0296	26.4332	27.3067	0.0381596	0.0239254	27.0536	27.4106	CFL1
XRN2	3.6167	25.6833	1.71422	0.0986495	0.312054	-4.32865	12	13	27.2862	27.1675	27.0724	27.6521	27.7311	28.1088	27.5413	27.5118	27.4544	27.5413	27.6521	27.7827	18.183	0	26.1664	25.9593	25.8227	26.0313	23.1581	25.8584	26.7121	27.9164	28.0337	27.5304	27.9332	27.9602	27.6308	24.0141	0.0128316	0.306527	27.5967	26.0988	XRN2
TBCB	-1.4331	24.856	-1.71401	0.0986875	0.312054	-4.32892	12	14	25.9025	25.5412	24.2134	24.1583	24.4043	25.3115	26.3525	26.1274	26.3105	24.8649	26.1122	26.2529	26.0237	25.76	25.6802	25.6802	26.3159	26.4144	25.9512	25.8874	16.8611	23.5236	22.322	22.5029	23.8911	23.8911	24.0843	25.5174	0.113273	0.0289884	24.378	25.7201	TBCB
PPP2R2A	5.30276	22.4727	1.71348	0.0987872	0.312177	-4.32964	12	11	24.5611	25.9981	25.5862	25.977	25.638	26.214	25.1003	25.414	25.3185	25.3391	25.4218	26.0418	25.6757	23.7747	0	0	26.2902	0	26.0063	24.633	25.796	23.7784	26.1552	24.4383	23.8473	27.2862	25.3281	20.0253	0.038941	0.543101	25.3766	25.6121	PPP2R2A
HLA-A	7.60608	11.6753	1.71045	0.099353	0.313721	-4.33368	8	5	0	0	0	0	0	0	0	0	24.6872	24.8784	0	0	18.183	0	24.1692	23.4982	0	24.6545	0	23.8018	21.564	21.8901	23.2751	25.9356	21.4192	25.6004	15.7708	8.164758	0.744508	1.40388	21.727	0.00000	HLA-A
LYAR	4.38589	22.7185	1.71021	0.0993979	0.313721	-4.334	12	12	23.2983	25.6173	25.1003	25.6105	25.76	23.7161	26.0812	26.0367	25.337	25.5532	25.8839	25.8325	18.183	24.5901	24.7696	24.4851	0	23.6609	24.9279	0	24.835	24.9721	25.0265	24.2859	24.3675	22.7498	25.0801	20.6942	0.0381356	0.433266	25.1818	24.5376	LYAR
PWP1	7.23752	8.09869	1.70966	0.0995013	0.31378	-4.33474	6	3	0	0	0	0	0	0	0	0	0	0	0	0	18.183	25.2233	0	0	0	0	23.2098	0	23.8197	23.1898	24.6455	22.8547	25.4489	23.9912	11.9958	4.758295	1.04583	2.00949	11.4274	0.00000	PWP1
DERL1	-7.5482	13.5586	-1.70946	0.0995388	0.31378	-4.335	5	10	23.8424	24.1391	24.1216	24.5323	24.7249	24.7597	0	0	0	0	0	0	18.183	0	0	0	0	25.0962	24.7779	24.4157	22.9888	22.675	22.4256	22.2654	23.5751	0	9.494148	17.0424	1.23627	0.663766	0.00000	24.1304	DERL1
ACAT2	-3.42994	25.2812	-1.70714	0.0999756	0.314963	-4.3381	11	14	25.3305	26.3932	24.3641	26.5945	27.1487	26.3123	24.4623	24.3097	24.8989	25.0879	24.3949	0	27.9231	28.6635	27.7866	26.59	27.8896	26.5987	27.0804	27.4243	27.0977	27.4458	27.1791	23.4519	25.1849	27.6986	23.4343	26.8642	0.320774	0.0413609	24.9934	26.8396	ACAT2
RPS11	0.926173	25.4312	1.70467	0.10044	0.316233	-4.34138	12	14	22.9013	24.5263	23.7138	24.8474	24.5149	28.196	26.8433	26.5506	26.2641	26.4988	25.4682	26.1918	24.9436	25.591	25.8257	24.2409	25.5337	25.7128	24.5447	24.9595	25.0541	25.5543	25.9285	25.5817	25.7769	25.4461	25.9299	25.0037	0.0208766	0.0488165	25.8527	24.8955	RPS11
KIF5A	-7.60481	11.7327	-1.70253	0.100846	0.317315	-4.34423	4	9	25.501	24.269	24.0262	0	0	24.159	0	24.3543	0	24.4493	0	0	18.183	0	23.4469	24.4125	0	0	24.6922	24.7067	0	0	20.7767	0	0	22.0732	7.63779	15.2426	1.48221	0.781348	0.00000	23.7365	KIF5A
NFATC1	-6.47575	5.50222	-1.70165	0.101014	0.317585	-4.34541	1	5	0	0	0	0	0	0	0	0	0	0	0	24.1833	24.5813	0	24.3449	23.3415	23.516	0	0	23.0907	0	0	0	0	0	0	2.01528	8.49102	3.4641	1.39294	0	0	NFATC1
CD47	7.19664	12.9611	1.70143	0.101055	0.317585	-4.3457	9	6	0	0	0	0	0	0	0	0	23.8593	23.94	24.2584	0	18.183	0	0	23.6404	23.7121	23.2885	23.3049	22.8253	20.6102	19.0127	22.1829	22.6693	22.1211	23.3807	16.8362	9.639584	0.609311	1.20613	22.152	0.00000	CD47
IGF2BP1	4.49666	23.8053	1.69949	0.101424	0.318037	-4.34827	12	12	25.943	0	23.4558	0	23.8773	24.5601	24.2315	27.1323	27.4157	27.4119	25.638	24.8085	24.5763	26.1235	25.0285	26.4182	26.0771	25.9043	26.5186	25.7365	26.161	27.1422	25.8541	25.7713	26.3438	26.809	26.2266	21.7299	0.0390182	0.425869	26.2524	25.3825	IGF2BP1
KLC1	-7.31997	15.5888	-1.69943	0.101436	0.318037	-4.34836	6	11	24.5673	0	23.3748	0	23.425	23.6594	0	0	0	0	0	0	25.1632	24.4596	24.0549	0	24.6737	24.1533	24.3356	23.6752	24.1049	20.6529	25.0594	22.4664	21.8478	25.6362	11.6473	18.9673	1.05055	0.542579	10.3265	23.865	KLC1
tr|E7EVH7|E7EVH7_HUMAN Uncharacterized protein OS=Homo sapiens PE=4 SV=1	-7.31997	15.5888	-1.69943	0.101436	0.318037	-4.34836	6	11	24.5673	0	23.3748	0	23.425	23.6594	0	0	0	0	0	0	25.1632	24.4596	24.0549	0	24.6737	24.1533	24.3356	23.6752	24.1049	20.6529	25.0594	22.4664	21.8478	25.6362	11.6473	18.9673	1.05055	0.542579	10.3265	23.865	tr|E7EVH7|E7EVH7_HUMAN Uncharacterized protein OS=Homo sapiens PE=4 SV=1
MTHFS	-6.11083	5.17334	-1.69905	0.101509	0.318037	-4.34887	1	5	0	0	0	0	0	0	0	0	0	0	0	0	18.183	0	0	0	23.2182	23.6686	23.3475	23.4948	0	22.5947	0	0	0	0	1.88289	7.99373	3.4641	1.40183	0	0	MTHFS
[truncated: 3,495 more rows]

[truncated: 12 more sheets: KEGG, CC, MF, BP, KEGG_up, CC_up, MF_up, BP_up, KEGG_down, CC_down, MF_down, BP_down]
