# Supplementary material for: Proteomic Landscape of Extracellular Vesicles for Diffuse Large B-Cell Lymphoma Subtyping
Source: Int J Mol Sci. 2021 Oct 12;22(20):11004. doi: 10.3390/ijms222011004 (PMC8536203; doi:10.3390/ijms222011004)
Supplement: Supplementary file 1 [file ijms-22-11004-s001.zip › Table S2_limmaRes_ABCVsGCB_sEVs.xls]

## Sheet: ExN
pro	logFC	AveExpr	t	P.Value	adj.P.Val	B	# rep ABCexo	# rep GCBexo	C1_1	C1_2	C2_1	C2_2	C3_1	C3_2	D1_1	D1_2	D2_1	D2_2	D3_1	D3_2	eH1_1	eH1_2	eH1	eH2_1	eH2_2	eH2	eO1_1	eO1_2	eO1	eO2_1	eO2_2	eO2	mean_ABCexo	mean_GCBexo	CV_ABCexo	CV_GCBexo	median_ABCexo	median_GCBexo	GN
CD44	22.6854	11.3427	19.7998	1.56307e-17	3.57317e-14	10.1763	12	0	0	0	0	0	0	0	20.7899	22.2728	20.0472	21.8676	21.3061	22.2902	0	0	0	0	0	0	23.8403	25.1222	23.5201	24.585	24.1929	22.391	22.6854	0.00000	0.0695554	0	22.3406	0.00000	CD44
ST14	19.7202	9.86012	8.47973	4.55383e-09	4.43239e-06	5.01458	11	0	0	0	0	0	0	0	24.3563	23.6294	22.2306	23.4663	24.0995	25.3641	0	0	0	0	0	0	0	11.3052	11.311	23.218	22.9198	24.7427	19.7202	0.00000	0.400529	0	23.3422	0.00000	ST14
SLC38A1	18.5192	9.25962	8.37509	5.81678e-09	4.43239e-06	4.91233	11	0	0	0	0	0	0	0	25.7276	25.6983	22.3831	21.6926	20.3587	20.3945	0	0	0	0	0	0	0	11.3052	11.311	21.2316	20.8136	21.3145	18.5192	0.00000	0.39973	0	21.0226	0.00000	SLC38A1
FRK	14.8857	7.44283	6.54537	5.27124e-07	0.000169435	2.83977	10	0	0	0	0	0	0	0	20.1555	20.6379	17.2454	18.2862	20.1123	19.8828	0	0	0	0	0	0	0	11.3052	11.311	19.7857	19.9059	0	14.8857	0.00000	0.515714	0	19.036	0.00000	FRK
MST1R	14.8857	7.44283	6.54537	5.27124e-07	0.000169435	2.83977	10	0	0	0	0	0	0	0	20.1555	20.6379	17.2454	18.2862	20.1123	19.8828	0	0	0	0	0	0	0	11.3052	11.311	19.7857	19.9059	0	14.8857	0.00000	0.515714	0	19.036	0.00000	MST1R
SRMS	14.8857	7.44283	6.54537	5.27124e-07	0.000169435	2.83977	10	0	0	0	0	0	0	0	20.1555	20.6379	17.2454	18.2862	20.1123	19.8828	0	0	0	0	0	0	0	11.3052	11.311	19.7857	19.9059	0	14.8857	0.00000	0.515714	0	19.036	0.00000	SRMS
JAK1	17.1354	8.5677	6.53749	5.3792e-07	0.000169435	2.82963	10	0	0	0	0	0	0	0	0	22.375	22.1568	22.2547	23.5201	22.8743	0	0	0	0	0	0	0	11.3052	11.311	23.8755	22.8399	23.1124	17.1354	0.00000	0.534121	0	22.3148	0.00000	JAK1
ICAM1	17.7777	8.88887	6.49967	5.92948e-07	0.000169435	2.78086	10	0	0	0	0	0	0	0	22.6213	25.0787	22.482	23.4546	25.3641	24.7427	0	0	0	0	0	0	0	11.3052	11.311	22.6063	24.367	0	17.7778	0.00000	0.541588	0	22.6138	0.00000	ICAM1
CD53	13.9049	6.95245	6.28051	1.04559e-06	0.000265579	2.49352	10	0	0	0	0	0	0	0	0	15.8383	14.0688	14.8846	17.1036	17.7466	0	0	0	0	0	0	0	11.3052	11.311	21.566	21.151	21.8837	13.9049	0.0000	0.533243	0	15.3615	0.00000	CD53
TOP1MT	-16.9736	13.5928	-5.9112	2.74756e-06	0.000628092	1.99143	3	12	20.4423	17.864	23.218	17.0437	19.9402	21.8676	0	0	0	24.9109	0	0	25.1071	24.9503	23.3302	24.1551	23.8291	23.2072	0	11.3052	25.0553	0	0	0	5.105951	22.0796	1.92553	0.121636	0.0000	23.2126	TOP1MT
SQSTM1	16.1274	9.38163	5.48156	8.56864e-06	0.00178072	1.38037	10	1	0	0	0	0	0	15.8151	25.1847	25.004	22.6263	25.2314	23.1297	21.3233	0	0	0	0	0	0	0	11.3052	11.311	22.0826	22.1457	0	17.4453	1.317928	0.5409	3.4641	22.1141	0.00000	SQSTM1
RPL24	-15.374	16.5791	-5.42555	9.94652e-06	0.00189481	1.2987	6	12	26.5824	26.3098	22.9268	24.0329	22.7788	22.8787	20.0472	0	0	0	0	0	24.6978	26.6137	22.8743	26.0613	23.1095	22.3274	0	11.3052	11.311	21.175	21.9161	20.9512	8.892133	24.2661	1.11248	0.0697153	5.652604	23.5712	RPL24
EPHA6	13.9945	6.99727	5.32837	1.28882e-05	0.00219525	1.15595	9	0	0	0	0	0	0	0	21.484	21.3522	19.4776	0	21.2023	21.2023	0	0	0	0	0	0	0	11.3052	11.311	19.9591	0	20.6408	13.9945	0.00000	0.655589	0	19.7184	0.00000	EPHA6
STMN2	14.3103	7.15515	5.296	1.40513e-05	0.00219525	1.1081	9	0	0	0	0	0	0	0	21.1974	17.7787	21.927	21.5926	0	22.334	0	0	0	0	0	0	0	11.3052	11.311	21.4503	0	22.8275	14.3103	0.00000	0.663202	0	19.4881	0.00000	STMN2
PEF1	15.6056	7.80279	5.28278	1.45561e-05	0.00219525	1.08853	9	0	0	0	0	0	0	0	24.2318	23.8917	24.7569	24.3563	23.5565	23.6504	0	0	0	0	0	0	0	11.3052	11.311	20.207	0	0	15.6056	0.00000	0.674856	0	21.8818	0.00000	PEF1
PSME2	14.521	7.26048	5.23464	1.65538e-05	0.00219525	1.01703	9	0	0	0	0	0	0	0	22.2371	25.816	23.3941	18.6764	18.936	19.4526	0	0	0	0	0	0	0	11.3052	11.311	0	23.1232	0	14.521	0.00000	0.674154	0	18.8062	0.00000	PSME2
FARSB	16.4064	11.608	5.23431	1.65683e-05	0.00219525	1.01654	11	2	0	0	18.1708	22.6875	0	0	23.4568	23.3754	24.7315	24.5123	24.3971	24.4779	0	0	0	0	0	0	0	11.3052	11.311	23.2984	23.0622	23.8068	19.8112	3.404865	0.400036	2.35256	23.4161	0.00000	FARSB
ENO2	-15.2144	12.5936	-5.21845	1.72855e-05	0.00219525	0.992927	4	11	22.6788	23.8403	18.4118	15.6255	24.5631	24.3901	0	0	0	0	16.8704	0	25.1847	21.4503	0	23.2984	21.6896	21.277	0	11.3052	11.311	0	0	20.3499	4.986379	20.2008	1.54884	0.342818	0.00000	22.1842	ENO2
SIX5	13.4592	6.72958	5.18626	1.88388e-05	0.00226661	0.944882	9	0	0	0	0	0	0	0	16.848	16.2882	0	17.7027	18.8036	0	0	0	0	0	0	0	24.4976	11.3052	11.311	22.3417	22.4119	0	13.4592	0.00000	0.671931	0	16.5681	0.00000	SIX5
MARCKS	12.6015	6.30073	5.11461	2.28183e-05	0.00260701	0.837478	9	0	0	0	0	0	0	0	21.1039	21.7376	15.8958	11.5191	17.7027	0	0	0	0	0	0	0	0	11.3052	11.311	20.1867	20.4554	0	12.6015	0.00000	0.673682	0	13.7074	0.00000	MARCKS
ENO3	-14.8293	12.4572	-5.09654	2.39489e-05	0.00260701	0.810284	4	11	22.6788	23.8491	18.4118	15.6255	24.5995	24.4878	0	0	0	0	16.8704	0	22.1962	21.4503	0	22.1962	21.6896	21.277	0	11.3052	11.311	0	0	21.0233	5.042491	19.8718	1.55604	0.339608	0.00000	21.9429	ENO3
SRC	14.6692	10.4798	5.06434	2.61044e-05	0.00271248	0.761739	11	2	0	0	0	0	0	0	20.1555	20.6379	17.2454	18.2862	23.6156	19.8828	0	0	0	18.6666	19.0751	0	0	11.3052	11.311	23.4546	21.5346	26.3437	17.8144	3.145146	0.404915	2.33566	20.0191	0.00000	SRC
HP1BP3	-14.8465	10.6967	-4.80875	5.17671e-05	0.00477272	0.372103	3	10	21.2545	16.5551	16.1631	15.4754	0	0	16.6649	0	0	0	0	0	25.7276	24.1345	26.6137	23.9516	23.1968	24.367	0	11.3052	11.311	0	0	0	3.273428	18.1199	1.85338	0.511457	0.00000	22.2256	HP1BP3
NOP56	-14.411	9.09019	-4.70963	6.75105e-05	0.00477272	0.219142	2	9	22.5012	24.7569	19.2847	22.2804	17.0741	0	0	0	0	0	0	0	0	23.2438	0	24.2318	20.9436	21.2316	0	11.3052	11.311	0	0	0	1.884684	16.2957	2.3355	0.616257	0.00000	21.0876	NOP56
DDX21	-14.999	11.0931	-4.67462	7.41488e-05	0.00477272	0.164871	3	10	17.0381	18.3442	22.0696	17.6121	0	0	0	20.5071	0	0	0	0	24.6672	22.5386	22.7721	25.7465	28.2241	24.0995	0	11.3052	11.311	0	0	0	3.593609	18.5927	1.91569	0.500123	0.00000	22.3041	DDX21
PARVB	-13.678	8.72368	-4.66372	7.63444e-05	0.00477272	0.147961	2	9	23.9796	21.6232	19.7768	20.171	18.6057	21.4694	0	0	0	0	0	0	0	0	0	20.2362	20.3419	20.5485	0	11.3052	11.311	0	0	0	1.884684	15.5627	2.3355	0.608618	0.00000	20.2036	PARVB
MGAT1	-12.8047	8.28703	-4.52172	0.000111638	0.00477272	-0.0733351	2	9	21.523	20.5652	16.0874	0	18.4167	21.006	0	0	0	0	0	0	0	21.343	0	17.4595	18.9728	20.8989	0	11.3052	11.311	0	0	0	1.884684	14.6894	2.3355	0.613428	0.00000	18.6948	MGAT1
COPB2	12.1354	6.06771	4.44743	0.000136159	0.00477272	-0.189751	8	0	0	0	0	0	0	0	20.7544	19.2538	20.6522	20.1393	0	0	0	0	0	0	0	0	0	11.3052	11.311	21.8426	20.3665	0	12.1354	0.00000	0.791158	0	15.2824	0.0000	COPB2
CRKL	12.4198	6.20988	4.44719	0.000136244	0.00477272	-0.190118	8	0	0	0	0	0	0	0	20.937	20.758	19.9059	21.3522	21.8268	21.641	0	0	0	0	0	0	0	11.3052	11.311	0	0	0	12.4198	0.00000	0.794446	0	15.6084	0.00000	CRKL
NF2	12.4671	6.23357	4.44442	0.000137256	0.00477272	-0.194464	8	0	0	0	0	0	0	0	20.6408	20.3766	20.1517	21.8073	22.008	22.0051	0	0	0	0	0	0	0	11.3052	11.311	0	0	0	12.4671	0.00000	0.795543	0	15.7313	0.00000	NF2
UBA2	11.16	5.58002	4.44274	0.000137874	0.00477272	-0.197104	8	0	0	0	0	0	0	0	20.5071	18.5083	17.6829	18.6057	18.2821	17.7182	0	0	0	0	0	0	0	11.3052	11.311	0	0	0	11.16	0.00000	0.778969	0	14.497	0.00000	UBA2
NOTCH3	12.9405	6.47026	4.44255	0.000137945	0.00477272	-0.197407	8	0	0	0	0	0	0	0	22.9198	22.3948	22.1744	21.5852	21.532	22.0639	0	0	0	0	0	0	0	11.3052	11.311	0	0	0	12.9405	0.00000	0.800771	0	16.4215	0.00000	NOTCH3
MVB12A	12.9317	6.46584	4.44239	0.000138005	0.00477272	-0.197663	8	0	0	0	0	0	0	0	21.6592	21.6767	22.9538	21.7958	22.6263	21.8522	0	0	0	0	0	0	0	11.3052	11.311	0	0	0	12.9317	0.00000	0.80072	0	16.4851	0.00000	MVB12A
ANP32B	11.5004	5.7502	4.43831	0.000139515	0.00477272	-0.204061	8	0	0	0	0	0	0	0	18.5245	19.7857	16.9672	19.8591	0	20.7072	0	0	0	0	0	0	0	11.3052	11.311	0	19.5449	0	11.5004	0.00000	0.784918	0	14.1391	0.00000	ANP32B
SERINC5	13.2468	6.62342	4.43775	0.000139726	0.00477272	-0.204948	8	0	0	0	0	0	0	0	23.3266	22.057	22.391	22.4206	22.9538	23.1968	0	0	0	0	0	0	0	11.3052	11.311	0	0	0	13.2468	0.00000	0.804612	0	16.684	0.00000	SERINC5
CD83	13.1521	6.57604	4.43745	0.000139835	0.00477272	-0.205408	8	0	0	0	0	0	0	0	23.4546	22.4482	21.9355	21.7376	22.3274	23.3055	0	0	0	0	0	0	0	11.3052	11.311	0	0	0	13.1521	0.00000	0.803817	0	16.5243	0.00000	CD83
NUCB1	13.1284	6.5642	4.43679	0.000140083	0.00477272	-0.206451	8	0	0	0	0	0	0	0	22.7387	23.8835	22.2371	0	22.2653	22.3084	0	0	0	0	0	0	0	11.3052	11.311	21.4915	0	0	13.1284	0.00000	0.803738	0	16.4013	0.00000	NUCB1
CD99	13.2085	6.60426	4.43535	0.000140623	0.00477272	-0.208711	8	0	0	0	0	0	0	0	21.4062	22.6819	22.375	22.4119	23.7303	23.2806	0	0	0	0	0	0	0	11.3052	11.311	0	0	0	13.2085	0.00000	0.804767	0	16.3586	0.00000	CD99
HSH2D	13.3159	6.65797	4.43419	0.00014106	0.00477272	-0.210538	8	0	0	0	0	0	0	0	22.5577	23.7954	21.6155	23.2806	22.7186	23.2072	0	0	0	0	0	0	0	11.3052	11.311	0	0	0	13.3159	0.00000	0.805964	0	16.4632	0.00000	HSH2D
DCTN1	11.5797	5.78987	4.4335	0.000141321	0.00477272	-0.211624	8	0	0	0	0	0	0	0	17.8709	20.5275	21.8044	18.2468	19.0142	18.877	0	0	0	0	0	0	0	11.3052	11.311	0	0	0	11.5798	0.00000	0.787042	0	14.5909	0.00000	DCTN1
NASP	12.1674	6.08368	4.4318	0.000141962	0.00477272	-0.214286	8	0	0	0	0	0	0	0	18.0919	19.2847	20.8917	21.4309	22.057	21.6359	0	0	0	0	0	0	0	11.3052	11.311	0	0	0	12.1674	0.00000	0.794826	0	14.7014	0.00000	NASP
RHEB	11.282	5.641	4.42985	0.000142702	0.00477272	-0.217345	8	0	0	0	0	0	0	0	16.6884	17.396	19.6477	20.2699	18.407	20.3587	0	0	0	0	0	0	0	11.3052	11.311	0	0	0	11.282	0.00000	0.783578	0	13.9997	0.00000	RHEB
FMNL3	11.3987	5.69934	4.4292	0.000142952	0.00477272	-0.218372	8	0	0	0	0	0	0	0	19.2263	19.0634	17.1562	17.396	21.4202	19.9059	0	0	0	0	0	0	0	11.3052	11.311	0	0	0	11.3987	0.00000	0.785423	0	14.2336	0.00000	FMNL3
PIK3R1	13.5452	6.7726	4.42816	0.000143348	0.00477272	-0.220003	8	0	0	0	0	0	0	0	24.5298	24.2318	22.4661	22.2804	23.3055	23.1124	0	0	0	0	0	0	0	11.3052	11.311	0	0	0	13.5452	0.00000	0.809177	0	16.7957	0.00000	PIK3R1
CXCR5	13.5274	6.76372	4.42641	0.000144022	0.00477272	-0.222761	8	0	0	0	0	0	0	0	24.8418	23.9516	23.229	23.3941	22.361	21.9355	0	0	0	0	0	0	0	11.3052	11.311	0	0	0	13.5274	0.00000	0.809394	0	16.6232	0.00000	CXCR5
VPS37B	13.886	6.94298	4.4262	0.0001441	0.00477272	-0.223077	8	0	0	0	0	0	0	0	23.8917	23.6867	23.8128	24.6978	23.6035	24.3228	0	0	0	0	0	0	0	11.3052	11.311	0	0	0	13.8859	0.00000	0.812306	0	17.4572	0.00000	VPS37B
PIK3CA	13.2951	6.64755	4.42571	0.00014429	0.00477272	-0.223856	8	0	0	0	0	0	0	0	22.2804	21.8426	22.6472	21.3233	24.3901	24.4415	0	0	0	0	0	0	0	11.3052	11.311	0	0	0	13.2951	0.00000	0.807549	0	16.3171	0.00000	PIK3CA
INPPL1	13.7891	6.89457	4.42365	0.000145088	0.00477272	-0.227098	8	0	0	0	0	0	0	0	22.7996	23.237	24.3228	23.4452	25.339	23.7098	0	0	0	0	0	0	0	11.3052	11.311	0	0	0	13.7891	0.00000	0.812086	0	17.0553	0.0000	INPPL1
GSK3B	11.3764	5.68821	4.42286	0.000145392	0.00477272	-0.228331	8	0	0	0	0	0	0	0	16.4267	19.0506	17.5728	19.9117	21.4309	19.508	0	0	0	0	0	0	0	11.3052	11.311	0	0	0	11.3764	0.00000	0.786463	0	13.8689	0.00000	GSK3B
ROR1	14.0825	7.04123	4.42221	0.000145646	0.00477272	-0.22936	8	0	0	0	0	0	0	0	23.896	24.272	24.7894	24.5995	24.0003	24.816	0	0	0	0	0	0	0	11.3052	11.311	0	0	0	14.0825	0.00000	0.814612	0	17.6035	0.00000	ROR1
ARRDC1	13.4706	6.73532	4.42145	0.000145942	0.00477272	-0.230555	8	0	0	0	0	0	0	0	21.8837	21.6867	22.9594	22.8275	24.816	24.858	0	0	0	0	0	0	0	11.3052	11.311	0	0	0	13.4706	0.00000	0.809953	0	16.4989	0.00000	ARRDC1
MVB12B	13.8787	6.93934	4.42098	0.000146123	0.00477272	-0.231284	8	0	0	0	0	0	0	0	22.9419	22.5784	24.7427	24.3462	24.8309	24.4878	0	0	0	0	0	0	0	11.3052	11.311	0	0	0	13.8787	0.00000	0.813336	0	16.9447	0.00000	MVB12B
MYO1F	12.0162	6.0081	4.42022	0.000146422	0.00477272	-0.232486	8	0	0	0	0	0	0	0	22.2547	20.6743	18.8072	17.4678	20.0325	22.3417	0	0	0	0	0	0	0	11.3052	11.311	0	0	0	12.0162	0.0000	0.795487	0	14.3894	0.00000	MYO1F
TTYH3	13.2952	6.64762	4.41938	0.000146748	0.00477272	-0.233795	8	0	0	0	0	0	0	0	19.967	24.5995	22.7788	22.5012	23.941	23.1393	0	0	0	0	0	0	0	11.3052	11.311	0	0	0	13.2952	0.00000	0.808873	0	15.639	0.00000	TTYH3
CD2AP	13.9205	6.96027	4.4193	0.00014678	0.00477272	-0.233925	8	0	0	0	0	0	0	0	24.6307	25.4733	24.6978	23.024	22.8533	23.7513	0	0	0	0	0	0	0	11.3052	11.311	0	0	0	13.9205	0.00000	0.814006	0	17.0821	0.00000	CD2AP
SH3KBP1	10.5395	5.26976	4.41804	0.000147275	0.00477272	-0.235905	8	0	0	0	0	0	0	0	16.5709	18.2821	15.0191	16.5709	18.6361	18.779	0	0	0	0	0	0	0	11.3052	11.311	0	0	0	10.5395	0.00000	0.773847	0	13.165	0.00000	SH3KBP1
IGHV3-72	10.5531	5.27654	4.41787	0.000147341	0.00477272	-0.236168	8	0	0	0	0	0	0	0	16.4677	18.2468	16.4814	15.8	19.9235	17.1013	0	0	0	0	0	0	0	11.3052	11.311	0	0	0	10.5531	0.00000	0.774133	0	13.5555	0.00000	IGHV3-72
IGHV3OR16-9	10.5531	5.27654	4.41787	0.000147341	0.00477272	-0.236168	8	0	0	0	0	0	0	0	16.4677	18.2468	16.4814	15.8	19.9235	17.1013	0	0	0	0	0	0	0	11.3052	11.311	0	0	0	10.5531	0.00000	0.774133	0	13.5555	0.00000	IGHV3OR16-9
sp|P01777|HV316_HUMAN Ig heavy chain V-III region TEI OS=Homo sapiens PE=1 SV=1	10.5531	5.27654	4.41787	0.000147341	0.00477272	-0.236168	8	0	0	0	0	0	0	0	16.4677	18.2468	16.4814	15.8	19.9235	17.1013	0	0	0	0	0	0	0	11.3052	11.311	0	0	0	10.5531	0.00000	0.774133	0	13.5555	0.00000	sp|P01777|HV316_HUMAN Ig heavy chain V-III region TEI OS=Homo sapiens PE=1 SV=1
CBL	12.838	6.41901	4.41779	0.000147376	0.00477272	-0.236307	8	0	0	0	0	0	0	0	22.183	24.2441	21.151	18.6952	22.5012	22.6654	0	0	0	0	0	0	0	11.3052	11.311	0	0	0	12.838	0.00000	0.804963	0	15.0031	0.00000	CBL
MYO1E	13.5916	6.79581	4.41769	0.000147412	0.00477272	-0.236451	8	0	0	0	0	0	0	0	24.5397	20.7477	24.272	24.5732	23.4809	22.8696	0	0	0	0	0	0	0	11.3052	11.311	0	0	0	13.5916	0.00000	0.811743	0	16.0294	0.00000	MYO1E
CRK	14.1422	7.07111	4.41721	0.000147603	0.00477272	-0.237214	8	0	0	0	0	0	0	0	24.1551	23.3853	23.8491	25.339	25.451	24.9109	0	0	0	0	0	0	0	11.3052	11.311	0	0	0	14.1422	0.00000	0.816086	0	17.3482	0.00000	CRK
LRRC32	10.6208	5.31042	4.41665	0.000147823	0.00477272	-0.238093	8	0	0	0	0	0	0	0	18.5083	17.5473	16.5151	14.766	18.5245	18.9728	0	0	0	0	0	0	0	11.3052	11.311	0	0	0	10.6209	0.00000	0.775633	0	13.0385	0.00000	LRRC32
HBEGF	14.2306	7.1153	4.41485	0.000148537	0.00477272	-0.240928	8	0	0	0	0	0	0	0	23.2438	25.1387	24.3901	24.3228	25.5824	25.4733	0	0	0	0	0	0	0	11.3052	11.311	0	0	0	14.2306	0.0000	0.817211	0	17.2774	0.00000	HBEGF
INPP5D	14.3289	7.16443	4.41471	0.000148592	0.00477272	-0.241147	8	0	0	0	0	0	0	0	24.4779	24.4589	25.7465	24.3332	25.816	24.4976	0	0	0	0	0	0	0	11.3052	11.311	0	0	0	14.3288	0.00000	0.81793	0	17.8221	0.00000	INPP5D
TCL1A	10.5856	5.2928	4.41435	0.000148731	0.00477272	-0.241699	8	0	0	0	0	0	0	0	16.9253	18.4845	17.931	14.3004	18.2747	18.4952	0	0	0	0	0	0	0	11.3052	11.311	0	0	0	10.5856	0.0000	0.775498	0	12.8057	0.0000	TCL1A
PLEKHB2	12.8593	6.42966	4.41374	0.000148974	0.00477272	-0.242658	8	0	0	0	0	0	0	0	20.5806	20.4423	19.4894	23.8755	23.6924	23.6156	0	0	0	0	0	0	0	11.3052	11.311	0	0	0	12.8593	0.00000	0.806023	0	15.4002	0.00000	PLEKHB2
CCDC50	14.0287	7.01437	4.41341	0.000149108	0.00477272	-0.243187	8	0	0	0	0	0	0	0	22.9672	23.782	23.6088	23.5875	25.8975	25.8855	0	0	0	0	0	0	0	11.3052	11.311	0	0	0	14.0287	0.00000	0.816046	0	17.1391	0.00000	CCDC50
HPCAL1	13.3655	6.68277	4.4111	0.000150031	0.00477272	-0.246822	8	0	0	0	0	0	0	0	26.5516	23.4546	21.4991	22.2728	22.0051	21.9872	0	0	0	0	0	0	0	11.3052	11.311	0	0	0	13.3656	0.00000	0.811224	0	16.405	0.00000	HPCAL1
SHC1	14.1715	7.08577	4.41097	0.00015008	0.00477272	-0.247016	8	0	0	0	0	0	0	0	25.339	25.0181	26.0613	24.7569	22.5845	23.6825	0	0	0	0	0	0	0	11.3052	11.311	0	0	0	14.1715	0.00000	0.817596	0	16.9477	0.00000	SHC1
NEDD4L	14.5567	7.27836	4.41054	0.000150254	0.00477272	-0.247697	8	0	0	0	0	0	0	0	25.5477	24.4976	25.9206	24.8748	25.9453	25.2783	0	0	0	0	0	0	0	11.3052	11.311	0	0	0	14.5567	0.00000	0.820338	0	17.9043	0.0000	NEDD4L
CXCR4	11.0413	5.52065	4.40324	0.00015321	0.00477272	-0.259175	8	0	0	0	0	0	0	0	19.0506	0	0	15.0345	16.9358	18.2133	0	0	0	0	0	0	0	11.3052	11.311	21.1559	19.4894	0	11.0413	0.00000	0.78565	0	13.1728	0.00000	CXCR4
TGFB1	12.9251	6.46256	4.39758	0.000155542	0.00477272	-0.268076	8	0	0	0	0	0	0	0	22.6295	17.2329	23.5357	23.0311	23.6867	22.3692	0	0	0	0	0	0	0	11.3052	11.311	0	0	0	12.9251	0.00000	0.810079	0	14.272	0.00000	TGFB1
VPS25	12.2599	6.12997	4.39514	0.000156559	0.00477272	-0.271914	8	0	0	0	0	0	0	0	21.4122	17.6228	21.8607	17.5304	23.237	22.8399	0	0	0	0	0	0	0	11.3052	11.311	0	0	0	12.2599	0.00000	0.803692	0	14.4207	0.00000	VPS25
GRAP	14.423	7.21152	4.39508	0.000156585	0.00477272	-0.272014	8	0	0	0	0	0	0	0	24.585	27.8425	25.1222	25.1222	22.2407	25.5477	0	0	0	0	0	0	0	11.3052	11.311	0	0	0	14.423	0.00000	0.82267	0	16.7759	0.00000	GRAP
STMN1	14.1087	10.0768	4.38569	0.000160555	0.00482844	-0.286778	10	2	17.6425	0	18.6263	0	0	0	21.9948	23.4663	22.492	22.1457	20.6848	23.237	0	0	0	0	0	0	0	11.3052	11.311	23.3541	0	25.5824	17.1311	3.022397	0.537456	2.33653	22.0702	0.00000	STMN1
NEDD4	12.2567	6.12837	4.38073	0.000162694	0.00482844	-0.294582	8	0	0	0	0	0	0	0	20.2541	21.014	15.6631	20.6848	23.6578	23.1909	0	0	0	0	0	0	0	11.3052	11.311	0	0	0	12.2568	0.00000	0.806753	0	13.487	0.00000	NEDD4
GAB1	12.8308	6.4154	4.3751	0.000165158	0.00482844	-0.303452	8	0	0	0	0	0	0	0	19.6828	19.8372	20.0595	20.4901	24.7894	26.4945	0	0	0	0	0	0	0	11.3052	11.311	0	0	0	12.8308	0.0000	0.813968	0	15.4969	0.00000	GAB1
ABI2	11.8269	5.91344	4.36755	0.000168517	0.00482844	-0.315337	8	0	0	0	0	0	0	0	21.0333	21.4991	16.8922	15.2556	22.5929	22.0331	0	0	0	0	0	0	0	11.3052	11.311	0	0	0	11.8269	0.00000	0.804503	0	13.2833	0.00000	ABI2
FKBP5	10.7095	5.35473	4.36654	0.000168974	0.00482844	-0.316938	8	0	0	0	0	0	0	0	17.8464	18.6263	17.134	12.6679	19.8963	19.7264	0	0	0	0	0	0	0	11.3052	11.311	0	0	0	10.7095	0.00000	0.788261	0	11.9895	0.00000	FKBP5
SUMO3	10.7947	5.39736	4.29729	0.00020322	0.00573533	-0.426124	8	0	0	0	0	0	0	0	0	16.4677	15.8383	15.2375	17.2785	16.8671	0	0	0	0	0	0	0	11.3052	11.311	0	25.2314	0	10.7947	0.00000	0.805335	0	13.2742	0.00000	SUMO3
ILF3	12.1441	6.07207	4.28246	0.000211408	0.00589363	-0.449549	8	0	0	0	0	0	0	0	19.8372	16.6259	14.1327	0	0	0	0	0	0	0	0	0	0	11.3052	11.311	24.2587	24.9326	23.3266	12.1441	0.00000	0.827137	0	12.7218	0.00000	ILF3
PSMC6	-12.0784	16.3017	-4.24061	0.000236311	0.00650853	-0.515701	7	12	24.648	21.6155	21.6155	19.0313	22.7721	23.1547	19.6245	0	0	12.6402	0	0	24.1223	23.8656	23.1393	19.9402	22.391	21.7958	0	11.3052	11.311	23.254	22.8238	22.1913	10.2625	22.3409	0.970401	0.074381	11.3081	22.5815	PSMC6
ILK	-13.4245	16.9881	-4.22966	0.00024329	0.00662096	-0.533015	6	12	23.6703	24.7129	22.7885	23.1479	24.7315	25.4139	0	0	17.0231	0	0	0	22.8575	22.2902	22.2728	24.2441	25.5477	22.726	0	11.3052	26.9608	22.4538	21.9218	23.6453	10.2758	23.7003	1.10615	0.0501782	5.652604	23.4091	ILK
SUMO2	10.3602	5.18012	4.20421	0.000260315	0.00691953	-0.573293	8	0	0	0	0	0	0	0	0	16.4677	12.7038	13.1581	17.2785	16.8671	0	0	0	0	0	0	0	11.3052	11.311	0	25.2314	0	10.3602	0.00000	0.819598	0	12.0074	0.0000	SUMO2
SUMO4	10.3602	5.18012	4.20421	0.000260315	0.00691953	-0.573293	8	0	0	0	0	0	0	0	0	16.4677	12.7038	13.1581	17.2785	16.8671	0	0	0	0	0	0	0	11.3052	11.311	0	25.2314	0	10.3602	0.00000	0.819598	0	12.0074	0.0000	SUMO4
RSL1D1	-13.9937	8.88153	-4.00792	0.000437795	0.0115034	-0.884703	2	8	27.1228	27.1228	24.9732	25.2119	0	0	0	0	0	0	0	0	23.1909	21.9992	0	20.6912	20.2285	0	0	11.3052	11.311	0	0	0	1.884684	15.8784	2.3355	0.751012	0.00000	21.3452	RSL1D1
CTPS1	13.4812	10.2594	3.9645	0.000490907	0.0127524	-0.953714	10	2	0	18.9815	0	23.2438	0	0	22.428	22.7788	21.8368	22.5845	20.4265	20.6573	0	0	0	0	0	0	0	11.3052	11.311	25.1071	25.5639	0	16.9999	3.518775	0.53925	2.34973	21.2471	0.00000	CTPS1
ARPC1B	10.9542	7.02927	3.95586	0.000502203	0.0128993	-0.967443	9	1	0	0	0	18.6263	0	0	17.1036	18.101	15.0345	15.9193	0	0	0	0	0	0	0	0	0	11.3052	11.311	19.9117	21.0233	20.3665	12.5064	1.552191	0.652153	3.4641	15.4769	0.00000	ARPC1B
ITGB7	-13.2093	8.48935	-3.94292	0.00051961	0.0131981	-0.988015	2	8	22.428	21.9218	20.5193	19.2462	20.9696	0	0	0	0	0	0	0	0	0	0	24.989	25.3077	25.7465	0	11.3052	11.311	0	0	0	1.884684	15.094	2.3355	0.749716	0.00000	20.7445	ITGB7
HLA-C	11.1535	7.2408	3.89728	0.00058586	0.0147173	-1.06057	9	1	0	0	0	0	0	0	18.566	0	16.9109	15.5175	18.566	19.522	0	0	0	19.9689	0	0	0	11.3052	11.311	21.1225	20.9894	0	12.8175	1.664075	0.652009	3.4641	16.2142	0.00000	HLA-C
HBE1	-12.2322	8.00078	-3.87806	0.00061619	0.015311	-1.09113	2	8	20.2178	20.2933	22.361	0	21.7795	21.699	0	0	0	0	0	0	0	0	0	21.8073	19.3692	21.8754	0	11.3052	11.311	0	0	0	1.884684	14.1169	2.3355	0.740982	0.00000	20.2556	HBE1
B4GAT1	-12.3212	16.6557	-3.87003	0.000629305	0.0154281	-1.10389	6	12	22.1457	21.9948	21.709	24.2441	23.927	22.8533	0	0	0	0	0	0	22.7186	22.6756	23.5668	22.9672	21.1181	23.8755	23.1968	11.3052	24.1223	22.4373	22.5845	22.2957	10.4952	22.8163	1.08889	0.0422989	5.652604	22.7859	B4GAT1
SYK	13.4041	13.1973	3.86696	0.000634403	0.0154281	-1.10878	11	4	18.8117	16.6326	21.6322	20.8668	0	0	25.1387	25.4874	22.9268	24.4976	25.3077	26.5516	0	0	0	0	0	0	0	11.3052	11.311	22.6577	22.3274	21.2807	19.8993	6.495265	0.406991	1.48808	22.7923	0.00000	SYK
RAB4A	-13.5629	8.66616	-3.84331	0.000674968	0.0161951	-1.14637	2	8	29.3048	29.3096	27.8425	16.848	18.5921	20.7544	0	0	0	0	0	0	0	22.8238	0	0	0	19.8963	0	11.3052	11.311	0	0	0	1.884684	15.4476	2.3355	0.782324	0.0000	19.2442	RAB4A
HBG1	-11.9698	7.86958	-3.83646	0.000687195	0.0161951	-1.15727	2	8	18.5989	18.7632	22.361	0	21.7795	21.699	0	0	0	0	0	0	0	0	0	21.8073	19.3692	21.8754	0	11.3052	11.311	0	0	0	1.884684	13.8545	2.3355	0.744111	0.00000	19.0662	HBG1
HBG2	-11.9698	7.86958	-3.83646	0.000687195	0.0161951	-1.15727	2	8	18.5989	18.7632	22.361	0	21.7795	21.699	0	0	0	0	0	0	0	0	0	21.8073	19.3692	21.8754	0	11.3052	11.311	0	0	0	1.884684	13.8545	2.3355	0.744111	0.00000	19.0662	HBG2
CHMP3	10.3592	5.1796	3.75808	0.000843447	0.0174418	-1.28182	7	0	0	0	0	0	0	0	0	19.6372	20.3873	19.522	21.1181	21.0296	0	0	0	0	0	0	0	11.3052	11.311	0	0	0	10.3592	0.00000	0.937987	0	11.3081	0.00000	CHMP3
PCDH9	10.7451	5.37254	3.75532	0.000849524	0.0174418	-1.2862	7	0	0	0	0	0	0	0	0	21.2316	21.127	21.6631	20.2004	22.1026	0	0	0	0	0	0	0	11.3052	11.311	0	0	0	10.7451	0.00000	0.944627	0	11.3081	0.00000	PCDH9
MFGE8	10.9802	5.49011	3.75396	0.000852552	0.0174418	-1.28836	7	0	0	0	0	0	0	0	21.006	22.077	22.2957	22.0051	0	21.7627	0	0	0	0	0	0	0	11.3052	11.311	0	0	0	10.9802	0.00000	0.948265	0	11.3081	0.00000	MFGE8
TSPAN4	10.1825	5.09125	3.75315	0.000854346	0.0174418	-1.28964	7	0	0	0	0	0	0	0	17.9014	0	20.0946	19.9512	21.0333	20.5932	0	0	0	0	0	0	0	11.3052	11.311	0	0	0	10.1825	0.0000	0.93653	0	11.3081	0.00000	TSPAN4
SLC38A2	10.507	5.25351	3.75206	0.000856785	0.0174418	-1.29138	7	0	0	0	0	0	0	0	20.5652	22.7684	19.967	19.9235	20.2438	0	0	0	0	0	0	0	0	11.3052	11.311	0	0	0	10.507	0.00000	0.942069	0	11.3081	0.00000	SLC38A2
UBE2D3	9.72424	4.86212	3.75187	0.000857221	0.0174418	-1.29169	7	0	0	0	0	0	0	0	20.9589	0	18.3948	18.1393	18.4997	18.0821	0	0	0	0	0	0	0	11.3052	11.311	0	0	0	9.72424	0	0.928577	0	11.3081	0.00000	UBE2D3
LSR	10.6932	5.34662	3.75143	0.000858197	0.0174418	-1.29238	7	0	0	0	0	0	0	0	0	20.4668	22.0203	20.6152	19.9708	22.6295	0	0	0	0	0	0	0	11.3052	11.311	0	0	0	10.6932	0.00000	0.945023	0	11.3081	0.00000	LSR
TRIM28	10.7457	5.37285	3.75134	0.000858391	0.0174418	-1.29252	7	0	0	0	0	0	0	0	22.6875	20.6043	19.936	22.008	21.0965	0	0	0	0	0	0	0	0	11.3052	11.311	0	0	0	10.7457	0.00000	0.945802	0	11.3081	0.00000	TRIM28
ALDH16A1	9.62813	4.81407	3.74797	0.000865974	0.0174418	-1.29788	7	0	0	0	0	0	0	0	0	0	16.7829	17.5566	19.6828	0	0	0	0	0	0	0	0	11.3052	11.311	20.0073	18.8918	0	9.62813	0	0.927831	0	11.3081	0.00000	ALDH16A1
CHMP4A	11.4237	5.71183	3.74491	0.000872914	0.0174418	-1.30274	7	0	0	0	0	0	0	0	23.8128	23.7059	0	22.7755	22.2102	21.9634	0	0	0	0	0	0	0	11.3052	11.311	0	0	0	11.4237	0.00000	0.956442	0	11.3081	0.00000	CHMP4A
PPP5C	11.1806	5.59028	3.7435	0.000876112	0.0174418	-1.30497	7	0	0	0	0	0	0	0	21.4915	21.0233	23.6578	23.782	0	21.5958	0	0	0	0	0	0	0	11.3052	11.311	0	0	0	11.1806	0.00000	0.953905	0	11.3081	0.00000	PPP5C
ARPC5	10.8712	5.43561	3.74312	0.000876984	0.0174418	-1.30558	7	0	0	0	0	0	0	0	19.3763	0	21.188	21.1181	22.8575	23.2984	0	0	0	0	0	0	0	11.3052	11.311	0	0	0	10.8712	0.00000	0.949964	0	11.3081	0.00000	ARPC5
SLC9A3R2	10.7346	5.36732	3.74213	0.000879245	0.0174418	-1.30715	7	0	0	0	0	0	0	0	0	20.1517	22.6213	22.1568	22.4661	18.8036	0	0	0	0	0	0	0	11.3052	11.311	0	0	0	10.7346	0.00000	0.948348	0	11.3081	0.00000	SLC9A3R2
EPHB3	11.1688	5.5844	3.74177	0.000880085	0.0174418	-1.30773	7	0	0	0	0	0	0	0	0	0	0	0	21.2023	21.2023	0	0	0	0	0	0	0	11.3052	11.311	23.8835	23.8291	21.2922	11.1688	0.0000	0.954265	0	11.3081	0.00000	EPHB3
TRAF4	10.495	5.24752	3.74133	0.000881093	0.0174418	-1.30842	7	0	0	0	0	0	0	0	20.1769	18.1629	0	23.1232	20.5806	21.2807	0	0	0	0	0	0	0	11.3052	11.311	0	0	0	10.495	0.00000	0.945049	0	11.3081	0.00000	TRAF4
PPP1R16B	11.818	5.90901	3.73945	0.000885424	0.0174418	-1.31141	7	0	0	0	0	0	0	0	24.6106	24.3971	23.3302	23.4568	23.4053	0	0	0	0	0	0	0	0	11.3052	11.311	0	0	0	11.818	0.00000	0.962409	0	11.3081	0.00000	PPP1R16B
RHOF	10.7809	5.39047	3.73925	0.000885874	0.0174418	-1.31172	7	0	0	0	0	0	0	0	0	0	0	19.2462	20.9436	20.171	0	0	0	0	0	0	0	11.3052	11.311	22.7721	0	23.6222	10.7809	0.00000	0.949851	0	11.3081	0.00000	RHOF
EPHB1	11.2391	5.61956	3.73895	0.000886566	0.0174418	-1.3122	7	0	0	0	0	0	0	0	0	0	0	0	21.2023	21.2023	0	0	0	0	0	0	0	11.3052	11.311	24.272	24.0255	21.5511	11.2391	0.00000	0.955964	0	11.3081	0.00000	EPHB1
HLA-H	9.11346	4.55673	3.73641	0.000892461	0.0174418	-1.31624	7	0	0	0	0	0	0	0	16.0911	0	17.5566	15.5175	18.566	19.0142	0	0	0	0	0	0	0	11.3052	11.311	0	0	0	9.11346	0	0.919995	0	11.3081	0.00000	HLA-H
AP2A2	11.9217	5.96087	3.73439	0.000897155	0.0174418	-1.31944	7	0	0	0	0	0	0	0	22.6654	0	23.3853	24.6672	24.648	25.0787	0	0	0	0	0	0	0	11.3052	11.311	0	0	0	11.9217	0.00000	0.964954	0	11.3081	0.00000	AP2A2
DUT	9.5362	4.7681	3.72936	0.000908993	0.0174418	-1.32743	7	0	0	0	0	0	0	0	21.7157	18.4751	16.4426	16.768	0	18.4167	0	0	0	0	0	0	0	11.3052	11.311	0	0	0	9.5362	0	0.931555	0	11.3081	0.00000	DUT
UBE2D2	11.836	5.91801	3.72281	0.000924625	0.0174418	-1.33782	7	0	0	0	0	0	0	0	25.2314	0	24.9109	25.5639	22.7788	20.931	0	0	0	0	0	0	0	11.3052	11.311	0	0	0	11.836	0.00000	0.967451	0	11.3081	0.00000	UBE2D2
PTPRJ	12.296	6.14802	3.72187	0.000926903	0.0174418	-1.33933	7	0	0	0	0	0	0	0	25.5161	25.7465	25.816	0	22.3417	25.5161	0	0	0	0	0	0	0	11.3052	11.311	0	0	0	12.296	0.00000	0.972242	0	11.3081	0.00000	PTPRJ
PRMT8	10.2453	5.12266	3.72086	0.000929327	0.0174418	-1.34092	7	0	0	0	0	0	0	0	18.6204	20.265	18.4798	18.4845	0	0	0	0	0	0	0	0	0	11.3052	11.311	0	0	24.4779	10.2453	0.00000	0.947183	0	11.3081	0.00000	PRMT8
LMNB1	10.7876	5.39379	3.71909	0.000933632	0.0174418	-1.34374	7	0	0	0	0	0	0	0	20.8313	21.8044	23.6504	23.4053	0	17.1433	0	0	0	0	0	0	0	11.3052	11.311	0	0	0	10.7876	0.00000	0.955911	0	11.3081	0.00000	LMNB1
DTX1	9.48308	4.74154	3.71604	0.000941057	0.0174418	-1.34857	7	0	0	0	0	0	0	0	0	20.0472	14.6088	16.7829	20.4105	19.3315	0	0	0	0	0	0	0	11.3052	11.311	0	0	0	9.48308	0	0.934495	0	11.3081	0.00000	DTX1
RHOC	11.5312	14.0764	3.71399	0.000946099	0.0174418	-1.35183	12	5	0	0	18.9591	18.027	0	19.2131	21.5613	21.1927	19.6172	20.3873	22.6616	22.8275	0	0	0	19.8963	0	23.6342	22.9594	11.3052	11.311	20.0369	22.183	22.0605	19.842	8.310811	0.208244	1.2458	21.377	0.00000	RHOC
CD40	12.1989	6.09943	3.7095	0.000957216	0.0174483	-1.35896	7	0	0	0	0	0	0	0	0	0	0	0	20.7146	0	0	0	0	0	0	0	25.9453	11.3052	11.311	25.8456	26.5516	24.7129	12.1989	0.00000	0.974956	0	11.3081	0.00000	CD40
MAGOH	8.376	4.188	3.70466	0.000969352	0.0174483	-1.36665	7	0	0	0	0	0	0	0	16.4071	16.8343	14.1609	13.422	17.0715	0	0	0	0	0	0	0	0	11.3052	11.311	0	0	0	8.37599	0	0.909638	0	11.3081	0.00000	MAGOH
MAGOHB	8.376	4.188	3.70466	0.000969352	0.0174483	-1.36665	7	0	0	0	0	0	0	0	16.4071	16.8343	14.1609	13.422	17.0715	0	0	0	0	0	0	0	0	11.3052	11.311	0	0	0	8.37599	0	0.909638	0	11.3081	0.00000	MAGOHB
GMFG	9.11634	4.55817	3.69615	0.000991022	0.017699	-1.38014	7	0	0	0	0	0	0	0	19.9235	0	14.3457	14.4019	19.2707	18.8381	0	0	0	0	0	0	0	11.3052	11.311	0	0	0	9.11634	0	0.932449	0	11.3081	0.00000	GMFG
FNBP1	10.2664	5.13318	3.67156	0.0010564	0.0186338	-1.41916	7	0	0	0	0	0	0	0	0	0	13.4857	21.127	0	0	0	0	0	0	0	0	0	11.3052	11.311	20.5806	23.4967	21.89	10.2663	0.00000	0.962482	0	11.3081	0.00000	FNBP1
YKT6	9.54653	4.77327	3.67037	0.00105967	0.0186338	-1.42105	7	0	0	0	0	0	0	0	16.7507	15.8958	14.845	21.5764	22.8743	0	0	0	0	0	0	0	0	11.3052	11.311	0	0	0	9.54653	0	0.949877	0	11.3081	0.00000	YKT6
IGKC	11.8492	7.31127	3.65796	0.00109433	0.0188093	-1.44073	8	1	0	0	0	0	16.6397	0	24.3901	23.1232	22.0415	22.6417	22.2804	21.7376	0	0	0	0	0	0	0	11.3052	11.311	0	0	0	13.2359	1.386646	0.805535	3.4641	16.5243	0.00000	IGKC
IGKV1-8	11.8492	7.31127	3.65796	0.00109433	0.0188093	-1.44073	8	1	0	0	0	0	16.6397	0	24.3901	23.1232	22.0415	22.6417	22.2804	21.7376	0	0	0	0	0	0	0	11.3052	11.311	0	0	0	13.2359	1.386646	0.805535	3.4641	16.5243	0.00000	IGKV1-8
IGKV3-11	11.8492	7.31127	3.65796	0.00109433	0.0188093	-1.44073	8	1	0	0	0	0	16.6397	0	24.3901	23.1232	22.0415	22.6417	22.2804	21.7376	0	0	0	0	0	0	0	11.3052	11.311	0	0	0	13.2359	1.386646	0.805535	3.4641	16.5243	0.00000	IGKV3-11
SLC9A3R1	12.0134	7.39542	3.65193	0.00111157	0.0189631	-1.45029	8	1	0	0	16.6649	0	0	0	24.0667	22.6417	23.7757	20.2178	25.7276	21.7795	0	0	0	0	0	0	0	11.3052	11.311	0	0	0	13.4021	1.388744	0.811933	3.4641	15.7644	0.00000	SLC9A3R1
GRB2	12.7924	9.42302	3.63621	0.00115778	0.0196051	-1.47521	9	2	16.9672	19.3547	0	0	0	0	24.0255	23.927	22.6063	24.4878	25.0181	25.004	0	0	0	0	0	0	0	11.3052	11.311	22.1457	0	0	15.8192	3.026825	0.675141	2.34154	22.376	0.00000	GRB2
HNRNPF	-11.7758	9.4461	-3.61125	0.00123502	0.0207592	-1.51474	3	9	16.4898	16.3245	20.7072	20.2541	17.0437	0	0	0	0	0	0	0	0	22.6577	0	23.8239	24.2587	22.4482	0	11.3052	11.311	0	0	20.0822	3.558201	15.334	1.9082	0.627889	0.00000	18.6489	HNRNPF
HABP2	-7.02372	19.4277	-3.5722	0.00136603	0.0227937	-1.57654	11	12	22.2371	23.3055	22.2547	20.9589	22.8835	22.7481	18.0604	15.8151	17.9014	13.595	19.8848	20.4554	23.8068	23.5533	25.2314	21.6767	22.1313	24.4878	0	11.3052	11.311	20.4732	20.207	21.9819	15.9159	22.9396	0.389187	0.0527162	17.9809	22.8158	HABP2
WASF2	11.1564	7.01397	3.56932	0.00137622	0.0227973	-1.5811	8	1	0	17.2291	0	0	0	0	20.9512	21.7476	20.1769	19.4654	23.0798	23.0691	0	0	0	0	0	0	0	11.3052	11.311	0	0	0	12.5922	1.435761	0.799816	3.4641	15.3882	0.0000	WASF2
SPN	10.5511	5.27557	3.56012	0.00140923	0.0231762	-1.59564	7	0	0	0	0	0	0	0	24.7569	24.6307	14.2466	14.1704	0	26.1929	0	0	0	0	0	0	0	11.3052	11.311	0	0	0	10.5511	0.00000	1.00189	0	11.3081	0.00000	SPN
OGN	-11.7062	14.7789	-3.54643	0.0014598	0.0237482	-1.61729	6	11	21.9572	22.6417	22.8787	22.2728	22.5691	24.6307	0	0	0	21.3634	0	20.721	23.024	21.709	0	22.9811	22.7016	20.2178	0	11.3052	11.311	0	19.1464	23.2622	8.925774	20.632	1.11688	0.318772	5.652604	22.6054	OGN
RPS9	-9.86643	16.9269	-3.54511	0.00146479	0.0237482	-1.61938	8	12	17.2579	18.4952	22.992	23.4546	19.9899	25.5161	20.4668	19.8706	16.5551	0	21.151	20.937	22.1145	21.8607	22.8904	23.6825	23.254	20.8136	0	11.3052	11.311	22.3274	0	0	11.9937	21.8601	0.795609	0.107439	13.933	22.5024	RPS9
AP2A1	12.5373	7.93447	3.53125	0.00151794	0.0244367	-1.64127	8	1	19.9899	0	0	0	0	0	25.0787	24.7129	23.8589	24.648	24.9231	24.5995	0	0	0	0	0	0	0	11.3052	11.311	0	0	0	14.2031	1.665823	0.816056	3.4641	17.5849	0.00000	AP2A1
PSMD8	11.5623	12.1202	3.52587	0.00153908	0.0246037	-1.64977	11	4	16.6763	0	0	0	19.7494	18.3366	21.9696	23.6088	22.7481	14.9267	21.8368	20.6235	0	0	0	0	0	21.3061	0	11.3052	11.311	20.5652	23.024	22.8974	17.9014	6.339034	0.402141	1.48605	21.2302	0.00000	PSMD8
APOH	-11.5718	9.50869	-3.51624	0.00157765	0.0250451	-1.66497	3	9	22.6263	21.927	17.7466	16.5461	22.8575	23.0798	0	0	0	0	0	0	0	0	0	18.3517	19.8809	20.5193	0	11.3052	11.311	22.057	0	0	3.722772	15.2946	1.9437	0.617945	0.0000	19.1163	APOH
ACTR3B	9.55528	6.00874	3.49227	0.00167775	0.0264506	-1.7028	8	1	0	0	0	14.7732	0	0	16.5806	21.0824	13.5017	14.3457	20.3665	20.9436	0	0	0	0	0	0	0	11.3052	11.311	0	0	0	10.7864	1.231103	0.800694	3.4641	12.4063	0.00000	ACTR3B
ZC3HAV1	11.0802	7.11518	3.47978	0.00173233	0.0271241	-1.72249	8	1	0	0	0	18.9011	0	0	21.8368	22.3417	20.5391	21.343	21.5096	21.6767	0	0	0	0	0	0	0	11.3052	11.311	0	0	0	12.6553	1.575088	0.797265	3.4641	15.9251	0.00000	ZC3HAV1
RPS23	-10.9704	9.12268	-3.45959	0.00182422	0.0283684	-1.7543	3	9	16.9358	17.134	17.7925	18.3183	18.3183	0	0	0	0	0	0	0	22.7684	21.6155	0	0	20.1931	22.219	0	11.3052	11.311	0	0	21.0333	3.637461	14.6079	1.92509	0.617304	0.00000	18.0554	RPS23
HSP90AB2P	11.3199	18.7097	3.43759	0.00192973	0.0298065	-1.78894	12	7	18.2367	18.6952	21.8268	21.641	0	0	23.1547	23.3809	24.8938	24.989	24.7129	24.585	0	29.6406	24.0184	0	22.5386	0	25.4733	26.0613	24.8748	24.3563	24.0834	21.8701	24.3696	13.0498	0.0461959	0.908667	24.649	18.466	HSP90AB2P
KARS	11.2502	8.69002	3.42547	0.00199033	0.0305362	-1.80799	9	2	0	0	0	0	17.8777	18.9011	22.1026	21.6725	18.1755	22.0272	0	0	0	0	0	0	0	0	0	11.3052	11.311	22.2142	21.6674	21.3061	14.3151	3.064898	0.66182	2.33658	19.7408	0.0000	KARS
STAMBP	11.1096	7.24753	3.40553	0.00209411	0.0319142	-1.83933	8	1	0	0	20.3127	0	0	0	22.2653	22.0415	21.484	21.7202	21.7851	21.7157	0	0	0	0	0	0	0	11.3052	11.311	0	0	0	12.8023	1.692724	0.798667	3.4641	16.3975	0.00000	STAMBP
SERPINB9	10.7761	7.02045	3.3821	0.00222274	0.0336502	-1.8761	8	1	19.589	0	0	0	0	0	18.0821	18.1708	24.6106	21.8875	21.7272	21.8073	0	0	0	0	0	0	0	11.3052	11.311	0	0	0	12.4085	1.632417	0.805028	3.4641	14.6966	0.00000	SERPINB9
STOM	-12.2559	8.01266	-3.37915	0.00223948	0.0336807	-1.88074	2	7	24.7744	24.0184	23.2438	22.9198	24.989	25.5639	0	0	0	0	0	0	0	0	24.1782	0	0	0	0	11.3052	11.311	0	0	0	1.884684	14.1406	2.3355	0.884121	0.00000	23.0818	STOM
PTPN6	11.7512	10.9174	3.34449	0.00244538	0.0360709	-1.93504	10	3	0	0	0	0	20.1639	0	23.117	22.1962	23.994	23.1124	22.6063	20.9589	0	0	0	19.6859	0	20.6522	0	11.3052	11.311	19.6099	23.3055	0	16.793	5.041833	0.534627	1.80953	21.5775	0.00000	PTPN6
tr|U3KQA9|U3KQA9_HUMAN Uncharacterized protein (Fragment) OS=Homo sapiens PE=4 SV=6	11.219	12.3192	3.34443	0.00244575	0.0360709	-1.93514	11	4	0	0	18.9591	18.027	0	0	21.5613	21.1927	19.6172	20.3873	22.6616	22.8275	0	0	0	19.8963	0	23.6342	0	11.3052	11.311	20.0369	22.183	22.0605	17.9287	6.70972	0.386381	1.48944	20.79	0.00000	tr|U3KQA9|U3KQA9_HUMAN Uncharacterized protein (Fragment) OS=Homo sapiens PE=4 SV=6
tr|U3KQV3|U3KQV3_HUMAN Uncharacterized protein (Fragment) OS=Homo sapiens PE=4 SV=6	11.219	12.3192	3.34443	0.00244575	0.0360709	-1.93514	11	4	0	0	18.9591	18.027	0	0	21.5613	21.1927	19.6172	20.3873	22.6616	22.8275	0	0	0	19.8963	0	23.6342	0	11.3052	11.311	20.0369	22.183	22.0605	17.9287	6.70972	0.386381	1.48944	20.79	0.00000	tr|U3KQV3|U3KQV3_HUMAN Uncharacterized protein (Fragment) OS=Homo sapiens PE=4 SV=6
BASP1	10.2503	14.7481	3.31098	0.00266176	0.039005	-1.98745	12	6	22.7684	21.8426	19.3763	14.5218	20.9512	16.0151	21.3522	21.1672	20.635	18.6716	21.3885	21.7958	0	0	0	0	0	0	23.1479	11.3052	11.311	22.2804	22.0937	23.3302	19.8732	9.622953	0.210226	1.06992	21.3703	7.260879	BASP1
CD22	11.01	7.25031	3.29937	0.00274097	0.0399099	-2.00558	8	1	0	0	0	0	0	0	24.8748	24.7427	15.3204	19.8372	22.8152	22.8575	0	0	0	20.9436	0	0	0	11.3052	11.311	0	0	0	12.7553	1.745299	0.820737	3.4641	13.3157	0.00000	CD22
CAD	11.7672	17.6018	3.27745	0.00289669	0.0419103	-2.03976	12	6	23.3302	23.6453	24.1692	23.8128	22.8152	22.8456	22.1913	22.4751	22.9811	24.585	19.4654	23.994	0	0	0	0	0	0	25.7465	11.3052	26.4257	27.4669	29.6406	25.5477	23.4854	11.7182	0.199173	1.04493	24.2895	11.4076	CAD
RP2	12.0249	9.61097	3.25848	0.00303837	0.043032	-2.06932	9	2	0	0	21.6725	21.5096	0	0	23.9643	25.7097	23.4809	19.7494	23.4967	24.6307	0	0	0	0	0	0	0	11.3052	11.311	0	23.8332	0	15.6234	3.598513	0.676859	2.33552	21.6152	0.00000	RP2
MRC2	-10.8062	7.28776	-3.24009	0.00318201	0.043032	-2.09792	2	7	20.9589	20.1277	0	0	21.1181	22.8835	0	0	0	0	0	0	0	0	0	20.7335	24.1345	22.334	0	11.3052	11.311	0	0	0	1.884684	12.6908	2.3355	0.886564	0.00000	20.4306	MRC2
SYPL1	-10.5369	7.15311	-3.20511	0.00347352	0.043032	-2.15223	2	7	0	21.7795	23.2806	23.218	18.0919	20.3231	0	0	0	0	0	0	0	0	0	21.4345	20.931	0	0	11.3052	11.311	0	0	0	1.884684	12.4215	2.3355	0.88913	0.00000	19.2075	SYPL1
MDH1	10.7446	8.76805	3.18231	0.00367721	0.043032	-2.18755	9	2	0	0	0	0	0	0	20.0595	0	19.7719	19.7567	23.1547	22.2444	0	0	0	0	20.937	19.8121	0	11.3052	11.311	21.8368	20.2438	0	14.1403	3.395757	0.659839	2.33656	19.7643	0.00000	MDH1
GMFB	8.55926	4.27963	3.18087	0.00369046	0.043032	-2.18978	6	0	0	0	0	0	0	0	19.3692	20.4265	20.1867	20.1123	0	0	0	0	0	0	0	0	0	11.3052	11.311	0	0	0	8.55926	0	1.10334	0	5.6526	0	GMFB
EPB41L1	8.48852	4.24426	3.17939	0.00370413	0.043032	-2.19207	6	0	0	0	0	0	0	0	19.7344	18.8072	0	0	19.9899	20.7146	0	0	0	0	0	0	0	11.3052	11.311	0	0	0	8.48852	0	1.10222	0	5.6526	0	EPB41L1
MCM6	8.7619	4.38095	3.17907	0.00370702	0.043032	-2.19256	6	0	0	0	0	0	0	0	19.8522	20.7072	21.3061	20.6611	0	0	0	0	0	0	0	0	0	11.3052	11.311	0	0	0	8.7619	0	1.10879	0	5.6526	0	MCM6
EPHA2	8.80172	4.40086	3.17878	0.00370972	0.043032	-2.19301	6	0	0	0	0	0	0	0	0	0	0	0	21.2023	21.2023	0	0	0	0	0	0	0	11.3052	11.311	19.9591	0	20.6408	8.80172	0	1.1098	0	5.6526	0	EPHA2
EPHA3	8.80172	4.40086	3.17878	0.00370972	0.043032	-2.19301	6	0	0	0	0	0	0	0	0	0	0	0	21.2023	21.2023	0	0	0	0	0	0	0	11.3052	11.311	19.9591	0	20.6408	8.80172	0	1.1098	0	5.6526	0	EPHA3
EPHA5	8.80172	4.40086	3.17878	0.00370972	0.043032	-2.19301	6	0	0	0	0	0	0	0	0	0	0	0	21.2023	21.2023	0	0	0	0	0	0	0	11.3052	11.311	19.9591	0	20.6408	8.80172	0	1.1098	0	5.6526	0	EPHA5
EPHA7	8.80172	4.40086	3.17878	0.00370972	0.043032	-2.19301	6	0	0	0	0	0	0	0	0	0	0	0	21.2023	21.2023	0	0	0	0	0	0	0	11.3052	11.311	19.9591	0	20.6408	8.80172	0	1.1098	0	5.6526	0	EPHA7
EPHA8	8.80172	4.40086	3.17878	0.00370972	0.043032	-2.19301	6	0	0	0	0	0	0	0	0	0	0	0	21.2023	21.2023	0	0	0	0	0	0	0	11.3052	11.311	19.9591	0	20.6408	8.80172	0	1.1098	0	5.6526	0	EPHA8
EPHB2	8.80172	4.40086	3.17878	0.00370972	0.043032	-2.19301	6	0	0	0	0	0	0	0	0	0	0	0	21.2023	21.2023	0	0	0	0	0	0	0	11.3052	11.311	19.9591	0	20.6408	8.80172	0	1.1098	0	5.6526	0	EPHB2
EPHB4	8.80172	4.40086	3.17878	0.00370972	0.043032	-2.19301	6	0	0	0	0	0	0	0	0	0	0	0	21.2023	21.2023	0	0	0	0	0	0	0	11.3052	11.311	19.9591	0	20.6408	8.80172	0	1.1098	0	5.6526	0	EPHB4
PRMT1	8.21447	4.10723	3.17865	0.00371092	0.043032	-2.19321	6	0	0	0	0	0	0	0	18.6204	20.265	18.4798	18.5921	0	0	0	0	0	0	0	0	0	11.3052	11.311	0	0	0	8.21447	0	1.09537	0	5.6526	0	PRMT1
PTPN23	8.67386	4.33693	3.17851	0.00371226	0.043032	-2.19343	6	0	0	0	0	0	0	0	0	21.2119	20.646	20.3231	19.289	0	0	0	0	0	0	0	0	11.3052	11.311	0	0	0	8.67385	0	1.10702	0	5.6526	0	PTPN23
SEPT6	8.34776	4.17388	3.17845	0.00371276	0.043032	-2.19352	6	0	0	0	0	0	0	0	20.3873	19.967	18.6338	0	0	18.5688	0	0	0	0	0	0	0	11.3052	11.311	0	0	0	8.34776	0	1.09903	0	5.6526	0	SEPT6
SEPT8	8.34776	4.17388	3.17845	0.00371276	0.043032	-2.19352	6	0	0	0	0	0	0	0	20.3873	19.967	18.6338	0	0	18.5688	0	0	0	0	0	0	0	11.3052	11.311	0	0	0	8.34776	0	1.09903	0	5.6526	0	SEPT8
DBNL	7.87145	3.93572	3.1779	0.00371793	0.043032	-2.19438	6	0	0	0	0	0	0	0	18.1393	0	18.1393	18.3047	17.2579	0	0	0	0	0	0	0	0	11.3052	11.311	0	0	0	7.87145	0	1.08557	0	5.6526	0	DBNL
BTK	8.91046	4.45523	3.1778	0.00371883	0.043032	-2.19453	6	0	0	0	0	0	0	0	0	0	0	0	21.6048	21.5566	0	0	0	0	0	0	0	11.3052	11.311	20.5071	0	20.6408	8.91047	0	1.11256	0	5.6526	0	BTK
LMNB2	9.02508	4.51254	3.17725	0.00372393	0.043032	-2.19538	6	0	0	0	0	0	0	0	21.8522	21.0965	21.6322	0	0	21.1039	0	0	0	0	0	0	0	11.3052	11.311	0	0	0	9.02508	0	1.11517	0	5.6526	0	LMNB2
THBS2	-10.2633	7.01634	-3.1769	0.00372715	0.043032	-2.19592	2	7	22.5985	19.2847	0	0	21.6926	17.9426	0	0	0	0	0	0	0	22.4206	0	21.014	20.8228	0	0	11.3052	11.311	0	0	0	1.884684	12.148	2.3355	0.888702	0.00000	18.6137	THBS2
JAK2	8.42565	4.21282	3.17611	0.00373452	0.043032	-2.19714	6	0	0	0	0	0	0	0	0	20.2285	18.8193	18.4514	20.9923	0	0	0	0	0	0	0	0	11.3052	11.311	0	0	0	8.42565	0	1.102	0	5.6526	0	JAK2
JUP	7.7889	3.89445	3.17579	0.00373755	0.043032	-2.19764	6	0	0	0	0	0	0	0	0	0	17.7182	16.8737	17.864	18.3948	0	0	0	0	0	0	0	11.3052	11.311	0	0	0	7.7889	0	1.08381	0	5.6526	0	JUP
GRAPL	9.19003	4.59502	3.17537	0.00374148	0.043032	-2.1983	6	0	0	0	0	0	0	0	0	0	21.7272	21.9872	22.2407	21.709	0	0	0	0	0	0	0	11.3052	11.311	0	0	0	9.19003	0	1.1192	0	5.6526	0	GRAPL
EXOSC3	8.00498	4.00249	3.17505	0.00374439	0.043032	-2.19878	6	0	0	0	0	0	0	0	19.4258	18.9011	16.9253	18.1914	0	0	0	0	0	0	0	0	0	11.3052	11.311	0	0	0	8.00498	0	1.09086	0	5.6526	0	EXOSC3
GPM6B	8.11527	4.05764	3.175	0.00374485	0.043032	-2.19885	6	0	0	0	0	0	0	0	0	17.002	19.0996	0	18.9011	19.7644	0	0	0	0	0	0	0	11.3052	11.311	0	0	0	8.11527	0	1.09411	0	5.6526	0	GPM6B
CD276	7.96753	3.98376	3.17453	0.00374929	0.043032	-2.19959	6	0	0	0	0	0	0	0	17.4243	17.2002	0	0	19.3383	19.0313	0	0	0	0	0	0	0	11.3052	11.311	0	0	0	7.96753	0	1.08996	0	5.6526	0	CD276
CXADR	8.90172	4.45086	3.1739	0.00375517	0.043032	-2.20056	6	0	0	0	0	0	0	0	22.1392	0	21.9992	20.1769	19.8892	0	0	0	0	0	0	0	0	11.3052	11.311	0	0	0	8.90172	0	1.11397	0	5.6526	0	CXADR
EFHD2	8.41347	4.20674	3.17386	0.00375559	0.043032	-2.20063	6	0	0	0	0	0	0	0	18.378	18.3948	20.5587	21.014	0	0	0	0	0	0	0	0	0	11.3052	11.311	0	0	0	8.41347	0	1.10263	0	5.6526	0	EFHD2
SAE1	8.0503	4.02515	3.17315	0.00376221	0.043032	-2.20172	6	0	0	0	0	0	0	0	19.079	0	16.7069	18.4751	19.7264	0	0	0	0	0	0	0	0	11.3052	11.311	0	0	0	8.0503	0	1.093	0	5.6526	0	SAE1
SERPINB12	8.0306	4.0153	3.17143	0.00377835	0.043032	-2.20438	6	0	0	0	0	0	0	0	0	18.8036	16.4267	18.7562	19.7644	0	0	0	0	0	0	0	0	11.3052	11.311	0	0	0	8.0306	0	1.09314	0	5.6526	0	SERPINB12
MCAM	7.75924	3.87962	3.17137	0.00377893	0.043032	-2.20447	6	0	0	0	0	0	0	0	0	16.0319	0	17.8124	18.3517	18.2987	0	0	0	0	0	0	0	11.3052	11.311	0	0	0	7.75924	0	1.0847	0	5.6526	0	MCAM
PPP3CB	7.9922	3.9961	3.17006	0.00379128	0.043032	-2.2065	6	0	0	0	0	0	0	0	18.779	0	17.5802	16.7571	20.1739	0	0	0	0	0	0	0	0	11.3052	11.311	0	0	0	7.9922	0	1.09258	0	5.6526	0	PPP3CB
ITCH	9.46827	4.73414	3.16987	0.00379309	0.043032	-2.20679	6	0	0	0	0	0	0	0	0	21.9449	22.6417	23.3853	23.0311	0	0	0	0	0	0	0	0	11.3052	11.311	0	0	0	9.46827	0	1.12654	0	5.6526	0	ITCH
CBLB	9.22702	4.61351	3.16895	0.00380177	0.043032	-2.20821	6	0	0	0	0	0	0	0	21.7958	23.941	21.4062	20.9651	0	0	0	0	0	0	0	0	0	11.3052	11.311	0	0	0	9.22702	0	1.12253	0	5.6526	0	CBLB
CLDND1	8.54053	4.27026	3.16848	0.00380624	0.043032	-2.20894	6	0	0	0	0	0	0	0	0	0	18.3112	18.5155	21.3233	21.7202	0	0	0	0	0	0	0	11.3052	11.311	0	0	0	8.54053	0	1.10801	0	5.6526	0	CLDND1
VPS36	9.40823	4.70412	3.16748	0.0038158	0.043032	-2.2105	6	0	0	0	0	0	0	0	21.175	0	0	22.0203	23.7019	23.3853	0	0	0	0	0	0	0	11.3052	11.311	0	0	0	9.40823	0	1.12646	0	5.6526	0	VPS36
IFI16	8.54834	4.27417	3.1663	0.00382699	0.043032	-2.21231	6	0	0	0	0	0	0	0	19.2462	19.3692	22.8533	18.4952	0	0	0	0	0	0	0	0	0	11.3052	11.311	0	0	0	8.54834	0	1.10911	0	5.6526	0	IFI16
USP7	7.80276	3.90138	3.16613	0.00382866	0.043032	-2.21258	6	0	0	0	0	0	0	0	0	0	16.3024	16.523	19.2462	18.9453	0	0	0	0	0	0	0	11.3052	11.311	0	0	0	7.80276	0	1.08834	0	5.6526	0	USP7
TMED9	8.54232	4.27116	3.16472	0.00384214	0.043032	-2.21476	6	0	0	0	0	0	0	0	22.9746	18.3948	19.3874	19.1349	0	0	0	0	0	0	0	0	0	11.3052	11.311	0	0	0	8.54232	0	1.10962	0	5.6526	0	TMED9
PLSCR1	9.45792	4.72896	3.16444	0.00384482	0.043032	-2.21519	6	0	0	0	0	0	0	0	20.8477	24.3563	0	0	22.7481	22.9268	0	0	0	0	0	0	0	11.3052	11.311	0	0	0	9.45792	0	1.12858	0	5.6526	0	PLSCR1
RPS6KB1	7.41455	3.70727	3.16407	0.00384835	0.043032	-2.21576	6	0	0	0	0	0	0	0	16.6362	0	17.6378	15.3305	0	16.7539	0	0	0	0	0	0	0	11.3052	11.311	0	0	0	7.41455	0	1.07559	0	5.6526	0	RPS6KB1
RPS6KB2	7.41455	3.70727	3.16407	0.00384835	0.043032	-2.21576	6	0	0	0	0	0	0	0	16.6362	0	17.6378	15.3305	0	16.7539	0	0	0	0	0	0	0	11.3052	11.311	0	0	0	7.41455	0	1.07559	0	5.6526	0	RPS6KB2
GYS1	9.75197	4.87599	3.1633	0.00385569	0.043032	-2.21694	6	0	0	0	0	0	0	0	24.505	0	23.6189	23.9045	0	22.3791	0	0	0	0	0	0	0	11.3052	11.311	0	0	0	9.75197	0	1.13395	0	5.6526	0	GYS1
GYS2	9.75197	4.87599	3.1633	0.00385569	0.043032	-2.21694	6	0	0	0	0	0	0	0	24.505	0	23.6189	23.9045	0	22.3791	0	0	0	0	0	0	0	11.3052	11.311	0	0	0	9.75197	0	1.13395	0	5.6526	0	GYS2
ALDH1L1	-11.8696	9.69167	-3.16187	0.00386948	0.043032	-2.21916	3	8	23.4809	23.2072	0	0	25.3946	25.4357	0	0	0	0	0	0	0	21.532	0	24.6106	24.1223	19.7344	0	11.3052	11.311	0	22.4661	0	3.75686	15.6265	1.95124	0.74534	0.0000	22.3696	ALDH1L1
DKFZp779A0729	8.73886	4.36943	3.16101	0.00387777	0.043032	-2.22049	6	0	0	0	0	0	0	0	18.5373	23.7757	19.9298	20.0073	0	0	0	0	0	0	0	0	0	11.3052	11.311	0	0	0	8.73886	0	1.11573	0	5.6526	0	DKFZp779A0729
MSANTD3-TMEFF1	9.34262	4.67131	3.15095	0.0039761	0.0435721	-2.23602	6	0	0	0	0	0	0	0	23.8705	23.2674	18.5411	23.8162	0	0	0	0	0	0	0	0	0	11.3052	11.311	0	0	0	9.34262	0	1.13207	0	5.6526	0	MSANTD3-TMEFF1
TMEFF1	9.34262	4.67131	3.15095	0.0039761	0.0435721	-2.23602	6	0	0	0	0	0	0	0	23.8705	23.2674	18.5411	23.8162	0	0	0	0	0	0	0	0	0	11.3052	11.311	0	0	0	9.34262	0	1.13207	0	5.6526	0	TMEFF1
CSNK1G1	9.15742	4.57871	3.14316	0.00405393	0.0435721	-2.24805	6	0	0	0	0	0	0	0	23.3478	23.5751	23.117	17.2329	0	0	0	0	0	0	0	0	0	11.3052	11.311	0	0	0	9.15742	0	1.13185	0	5.6526	0	CSNK1G1
CSNK1G2	9.15742	4.57871	3.14316	0.00405393	0.0435721	-2.24805	6	0	0	0	0	0	0	0	23.3478	23.5751	23.117	17.2329	0	0	0	0	0	0	0	0	0	11.3052	11.311	0	0	0	9.15742	0	1.13185	0	5.6526	0	CSNK1G2
CSNK1G3	9.15742	4.57871	3.14316	0.00405393	0.0435721	-2.24805	6	0	0	0	0	0	0	0	23.3478	23.5751	23.117	17.2329	0	0	0	0	0	0	0	0	0	11.3052	11.311	0	0	0	9.15742	0	1.13185	0	5.6526	0	CSNK1G3
SEC62	9.04532	4.52266	3.14254	0.00406016	0.0435721	-2.249	6	0	0	0	0	0	0	0	25.4139	17.7858	21.2119	21.516	0	0	0	0	0	0	0	0	0	11.3052	11.311	0	0	0	9.04532	0	1.12991	0	5.6526	0	SEC62
ATP6V1A	-10.2993	10.0199	-3.13878	0.00409832	0.0435721	-2.25481	4	9	20.6522	20.1517	20.7477	19.7926	19.0634	19.9117	0	0	15.5033	0	0	0	0	0	0	20.6743	19.8522	21.188	0	11.3052	11.311	0	0	20.3231	4.870215	15.1695	1.54711	0.604124	0.00000	19.882	ATP6V1A
IGKV4-1	7.13938	3.56969	3.13694	0.00411705	0.0435721	-2.25764	6	0	0	0	0	0	0	0	17.134	17.5728	14.937	13.4125	0	0	0	0	0	0	0	0	0	11.3052	11.311	0	0	0	7.13938	0	1.07629	0	5.6526	0	IGKV4-1
sp|P06313|KV403_HUMAN Ig kappa chain V-IV region JI OS=Homo sapiens PE=4 SV=1	7.13938	3.56969	3.13694	0.00411705	0.0435721	-2.25764	6	0	0	0	0	0	0	0	17.134	17.5728	14.937	13.4125	0	0	0	0	0	0	0	0	0	11.3052	11.311	0	0	0	7.13938	0	1.07629	0	5.6526	0	sp|P06313|KV403_HUMAN Ig kappa chain V-IV region JI OS=Homo sapiens PE=4 SV=1
sp|P83593|KV405_HUMAN Ig kappa chain V-IV region STH (Fragment) OS=Homo sapiens PE=1 SV=1	7.13938	3.56969	3.13694	0.00411705	0.0435721	-2.25764	6	0	0	0	0	0	0	0	17.134	17.5728	14.937	13.4125	0	0	0	0	0	0	0	0	0	11.3052	11.311	0	0	0	7.13938	0	1.07629	0	5.6526	0	sp|P83593|KV405_HUMAN Ig kappa chain V-IV region STH (Fragment) OS=Homo sapiens PE=1 SV=1
PRPS1L1	7.03856	3.51928	3.1058	0.00444769	0.0467636	-2.30559	6	0	0	0	0	0	0	0	0	0	12.6894	13.2556	17.9546	17.9468	0	0	0	0	0	0	0	11.3052	11.311	0	0	0	7.03856	0	1.08577	0	5.6526	0	PRPS1L1
COPG1	9.59435	6.01512	3.10472	0.00445953	0.0467636	-2.30724	7	1	0	0	0	14.6154	0	0	20.2699	20.1593	21.8754	23.6924	0	0	0	0	0	0	0	0	0	11.3052	11.311	0	21.1345	0	10.8123	1.217947	0.948396	3.4641	11.3081	0.00000	COPG1
TSPAN3	8.6304	4.3152	3.09388	0.00458086	0.0478167	-2.32391	6	0	0	0	0	0	0	0	24.5631	0	16.2353	16.0053	0	24.1449	0	0	0	0	0	0	0	11.3052	11.311	0	0	0	8.6304	0	1.14173	0	5.6526	0	TSPAN3
PSM8	10.6723	8.83112	3.08639	0.00466646	0.048017	-2.3354	9	2	21.3103	20.6292	0	0	0	0	20.6677	20.0739	21.277	14.9521	0	0	0	0	0	0	0	0	0	11.3052	11.311	23.3897	23.4828	23.5478	14.1673	3.494958	0.675228	2.33587	17.513	0.000	PSM8
PSMB8	10.6723	8.83112	3.08639	0.00466646	0.048017	-2.3354	9	2	21.3103	20.6292	0	0	0	0	20.6677	20.0739	21.277	14.9521	0	0	0	0	0	0	0	0	0	11.3052	11.311	23.3897	23.4828	23.5478	14.1673	3.494958	0.675228	2.33587	17.513	0.000	PSMB8
tr|U3KQN9|U3KQN9_HUMAN Uncharacterized protein (Fragment) OS=Homo sapiens PE=3 SV=1	8.82042	4.41021	3.08486	0.00468407	0.048017	-2.33774	6	0	0	0	0	0	0	0	23.3478	23.5751	23.117	13.1889	0	0	0	0	0	0	0	0	0	11.3052	11.311	0	0	0	8.82042	0	1.1498	0	5.6526	0	tr|U3KQN9|U3KQN9_HUMAN Uncharacterized protein (Fragment) OS=Homo sapiens PE=3 SV=1
tr|U3KQP7|U3KQP7_HUMAN Uncharacterized protein (Fragment) OS=Homo sapiens PE=4 SV=1	8.82042	4.41021	3.08486	0.00468407	0.048017	-2.33774	6	0	0	0	0	0	0	0	23.3478	23.5751	23.117	13.1889	0	0	0	0	0	0	0	0	0	11.3052	11.311	0	0	0	8.82042	0	1.1498	0	5.6526	0	tr|U3KQP7|U3KQP7_HUMAN Uncharacterized protein (Fragment) OS=Homo sapiens PE=4 SV=1
PRPF40A	-9.49928	6.63433	-3.06908	0.00487022	0.0495142	-2.36195	2	7	20.1639	19.7145	0	15.3514	0	0	0	0	0	0	0	0	23.2871	0	0	18.5716	19.3122	20.207	0	11.3052	11.311	0	0	0	1.884684	11.384	2.3355	0.895921	0.00000	16.9615	PRPF40A
ACTR1B	11.0217	7.7235	3.0671	0.00489397	0.0495142	-2.36497	8	1	0	0	0	0	0	0	22.0021	21.9312	23.1897	23.2404	23.1938	22.6389	0	0	0	26.5516	0	0	0	11.3052	11.311	0	0	0	13.2344	2.212635	0.80464	3.4641	16.6211	0.00000	ACTR1B
RPL5	-7.48771	19.5356	-3.06689	0.00489655	0.0495142	-2.3653	10	12	23.8239	23.254	24.1551	23.1884	21.0824	22.492	21.1181	21.1345	18.9011	18.2085	0	21.566	23.6504	23.1909	24.1839	22.2371	23.4848	24.6106	0	11.3052	11.311	20.5932	21.6767	23.6867	15.7918	23.2795	0.527998	0.0417353	19.7471	23.3694	RPL5
HIST1H2BA	-8.67091	16.8177	-3.06363	0.00493603	0.0495142	-2.37029	8	12	19.6964	20.1867	18.0667	20.6912	20.3945	21.1559	20.5587	18.1497	18.6263	13.5914	0	0	23.0947	22.0639	23.4736	20.9923	20.6912	23.3302	24.272	23.7513	11.311	19.526	0	0	12.4822	21.1531	0.792548	0.0758716	15.8706	20.8417	HIST1H2BA
ACTR1A	11.0166	7.72609	3.06344	0.00493842	0.0495142	-2.37059	8	1	0	0	0	0	0	0	22.0021	21.9312	23.1897	23.2404	23.1938	22.6389	0	0	0	26.6137	0	0	0	11.3052	11.311	0	0	0	13.2344	2.217806	0.80464	3.4641	16.6211	0.00000	ACTR1A
IST1	-8.39324	18.4915	-3.05422	0.00505185	0.0504302	-2.38469	9	12	23.1884	22.9746	24.2071	24.3462	23.2072	24.5397	20.2285	19.8212	20.2285	20.6743	20.9696	25.3077	24.648	22.6295	22.8835	19.7069	19.1532	20.7732	0	11.3052	11.311	0	21.6926	0	14.2949	22.6881	0.664686	0.0819428	20.0249	23.0815	IST1
H2AFY	-8.93085	19.8135	-3.04839	0.00512485	0.0509365	-2.39361	9	12	24.3971	24.989	23.1547	23.5201	21.4345	21.335	24.5544	22.6875	23.6294	23.2871	22.6361	22.4206	26.5824	26.7781	24.9503	25.5639	25.451	23.1909	0	11.3052	11.311	22.3456	0	0	15.3481	24.2789	0.669561	0.0738116	22.3831	24.6737	H2AFY
FLNC	-11.9529	13.1367	-3.04437	0.00517579	0.0512202	-2.39976	4	10	19.7531	20.2571	0	0	20.6152	23.6641	0	0	0	0	0	0	22.0826	22.9566	26.4776	23.1109	24.1737	26.2661	25.7187	11.3052	23.8876	0	0	25.011	7.160213	19.1131	1.55873	0.480013	0.00000	22.5196	FLNC
NME2P1	9.10126	7.63594	3.0197	0.00549911	0.0540472	-2.43741	9	2	18.874	18.1497	0	0	0	0	16.1378	0	15.3406	13.7777	17.6378	18.7301	0	0	0	0	0	0	0	11.3052	11.311	19.7494	0	22.2492	12.1866	3.085305	0.657466	2.33603	14.5592	0.00000	NME2P1
KRT3	-8.62283	16.3931	-3.01899	0.00550875	0.0540472	-2.4385	8	12	18.9591	17.3993	19.089	18.8825	19.3809	20.9111	0	0	13.1581	18.6621	23.8068	22.7684	24.5587	21.874	22.8257	21.9992	22.753	19.8212	23.0311	11.3052	11.311	0	0	20.937	12.0816	20.7045	0.819959	0.10201	12.2345	20.3662	KRT3
HPCA	7.90587	3.95294	3.01509	0.0055617	0.0542607	-2.44445	6	0	0	0	0	0	0	0	23.4848	22.8743	14.7524	11.1428	0	0	0	0	0	0	0	0	0	11.3052	11.311	0	0	0	7.90587	0	1.1582	0	5.57139	0	HPCA
ADSL	8.58276	5.50167	3.01389	0.00557798	0.0542607	-2.44626	7	1	0	0	0	14.5235	0	0	0	16.7829	16.1834	0	0	0	0	0	0	0	0	0	0	11.3052	11.311	21.0427	20.7146	20.1769	9.79305	1.21029	0.937635	3.4641	11.3081	0.00000	ADSL
CNP	10.8937	16.9808	3.00653	0.00567949	0.055014	-2.45748	12	6	23.254	24.1099	22.8904	22.7721	22.6934	22.6875	24.7427	23.8291	25.3077	21.1974	26.3098	24.7569	0	0	0	0	0	0	23.1124	11.3052	11.311	23.8589	24.9109	28.4902	22.4277	11.5339	0.244349	1.04496	24.3008	11.3438	CNP
EPB41	10.8627	14.0146	2.98987	0.00591578	0.057061	-2.48282	11	5	0	22.2902	21.1345	21.0399	20.8313	17.7027	25.9453	23.4452	24.5298	26.6137	22.9672	22.6819	0	0	0	0	0	0	0	11.3052	11.311	19.5394	21.3728	23.639	19.4459	8.583221	0.407354	1.2417	22.8246	0.00000	EPB41
PPIE	-8.71422	6.2418	-2.98037	0.00605473	0.0581559	-2.49725	2	7	16.7507	16.8737	0	0	17.0688	16.8671	0	0	0	0	0	0	0	0	0	19.6477	20.207	19.7719	0	11.3052	11.311	0	0	0	1.884684	10.5989	2.3355	0.889813	0.00000	16.8089	PPIE
PTP4A2	9.37044	6.10205	2.9782	0.00608686	0.05822	-2.50054	7	1	0	0	0	17.002	0	0	0	20.4194	21.7476	21.0333	22.1962	21.4345	0	0	0	0	0	0	0	11.3052	11.311	0	0	0	10.7873	1.41683	0.945288	3.4641	11.3081	0.00000	PTP4A2
PTPN11	10.2997	8.85583	2.95732	0.00640471	0.0610048	-2.5322	9	2	0	0	0	0	22.1913	0	18.6716	21.3634	21.2216	18.0051	21.0296	22.3456	0	0	0	0	0	22.2804	0	11.3052	11.311	22.8152	0	0	14.0057	3.705975	0.661257	2.3355	18.3383	0.00000	PTPN11
DKC1	-10.0603	8.64107	-2.95379	0.00646005	0.0612766	-2.53755	3	8	16.9109	20.8313	19.7567	18.6666	0	0	0	0	0	0	0	0	23.1264	0	23.338	21.2733	20.1517	0	0	11.3052	11.311	20.7146	0	0	3.610899	13.6712	1.91938	0.749199	0.00000	19.2117	DKC1
PA2G4	11.7102	14.084	2.94053	0.0066716	0.0630218	-2.55759	11	4	21.4558	0	24.1345	24.9326	0	28.2241	24.9231	22.2338	24.858	25.8975	23.7223	25.9206	0	0	0	0	0	0	24.2441	11.3052	11.311	23.3302	21.523	0	19.9391	8.228919	0.405472	1.48766	23.5263	0.00000	PA2G4
AP1B1	10.2473	11.2586	2.93405	0.00677754	0.0637591	-2.56739	10	4	16.5191	23.0136	0	18.0587	0	16.0284	19.7145	20.0213	23.3809	22.9419	23.5357	23.896	0	0	0	0	0	0	0	11.3052	11.311	19.0943	21.3863	0	16.3823	6.134979	0.534888	1.50188	19.8679	0.00000	AP1B1
GPX3	-10.7603	9.29732	-2.92817	0.0068749	0.0644099	-2.57626	3	8	21.006	20.0822	21.6592	0	24.3901	25.2783	0	0	0	0	0	0	0	0	0	23.1735	20.9512	19.589	0	11.3052	11.311	0	24.3901	0	3.91719	14.6775	1.98713	0.746938	0.00000	20.5167	GPX3
PSMC1	9.57553	8.26042	2.92562	0.00691756	0.0645451	-2.58011	9	2	18.4751	0	0	0	0	0	19.2847	16.3594	16.258	19.2263	0	0	0	0	0	0	0	23.1968	0	11.3052	11.311	22.2444	20.5193	20.0699	13.0482	3.472654	0.655555	2.35342	16.3087	0.00000	PSMC1
RPL27A	-6.93015	17.914	-2.89046	0.00753183	0.0699909	-2.63303	10	12	21.0492	18.1297	17.1036	16.2353	20.1931	20.1393	16.6449	18.7152	16.848	16.1378	21.2545	19.4654	25.2314	21.9872	24.7315	22.6417	23.3216	25.7848	0	11.3052	11.311	22.9746	18.7301	0	14.4489	21.379	0.52435	0.147629	16.7464	21.5182	RPL27A
IMPDH2	-9.36819	14.6769	-2.88167	0.0076933	0.071202	-2.64623	7	11	19.6372	0	17.0108	15.5315	18.4997	17.9941	0	0	17.1624	15.9427	0	0	23.1735	23.941	22.1962	25.4874	26.2241	22.6361	0	11.3052	11.311	21.2071	21.5096	21.4752	9.992774	19.361	0.944461	0.360758	11.3081	20.9167	IMPDH2
RPL10	-4.38826	21.9842	-2.864	0.00802784	0.0739545	-2.67271	12	12	23.4232	23.229	24.4878	24.4415	22.8275	23.0691	21.3233	22.183	21.8676	19.9059	19.3315	20.4423	24.3228	24.2129	24.5732	25.339	25.339	24.8748	22.8636	11.3052	11.311	22.1568	22.0203	22.7703	19.7901	24.1783	0.207691	0.0353785	21.5954	24.3821	RPL10
GALK1	-9.16721	8.07048	-2.86258	0.00805541	0.0739545	-2.67485	3	8	18.3517	17.7925	15.7908	18.1629	20.6408	19.9298	0	0	0	0	0	0	0	0	0	19.1234	0	22.057	0	11.3052	11.311	19.2263	0	0	3.486878	12.6541	1.89348	0.748397	0.00000	17.9777	GALK1
PAFAH1B1	8.24409	6.67943	2.84931	0.00831638	0.0760449	-2.69468	8	2	0	16.1378	0	14.5508	0	0	18.936	18.874	17.4026	16.3594	17.1247	18.3047	0	0	0	0	0	0	0	11.3052	11.311	0	0	0	10.8015	2.557384	0.77422	2.33924	13.8352	0.00000	PAFAH1B1
TSG101	9.97639	8.74475	2.84701	0.00836248	0.0761619	-2.69812	9	2	0	0	0	0	23.6035	21.4752	20.4265	23.6578	17.8389	14.3412	21.7202	22.7387	0	0	0	0	0	0	0	11.3052	11.311	0	21.4558	0	13.7329	3.756557	0.674075	2.33862	16.0901	0.00000	TSG101
ACSL4	10.0566	12.2724	2.84082	0.00848769	0.0769954	-2.70737	11	4	24.2071	22.7481	0	18.8072	21.1672	0	16.906	16.0547	17.396	23.1735	21.8044	18.8851	0	0	0	0	0	0	0	11.3052	11.311	22.4119	22.4751	25.8855	17.3007	7.244131	0.41121	1.48647	18.1405	0.00000	ACSL4
LIMS1	-10.2657	10.7407	-2.83761	0.00855315	0.0772826	-2.71215	4	9	22.2142	19.4715	0	24.6878	19.3219	20.7477	0	0	0	0	0	0	0	23.4908	0	18.378	19.7107	22.46	0	11.3052	11.311	22.8257	21.8522	0	5.607838	15.8735	1.59215	0.613968	0.00000	19.5911	LIMS1
RPL31	10.5902	7.74261	2.83055	0.0086991	0.0782919	-2.72268	8	1	0	0	0	29.3699	0	0	15.7579	0	25.7848	26.4257	0	0	0	0	0	0	0	0	0	11.3052	11.311	21.9161	20.6043	23.3478	13.0377	2.447488	0.826546	3.4641	13.5345	0.00000	RPL31
CD59	9.91412	8.09182	2.81439	0.00904221	0.0810608	-2.74675	8	2	0	0	16.0319	21.5852	0	0	23.3055	23.1479	21.1828	21.6767	22.7126	21.9449	0	0	0	0	0	0	0	11.3052	11.311	0	0	0	13.0489	3.134764	0.802913	2.36584	16.2469	0.00000	CD59
DIP2A	11.1026	9.08171	2.80504	0.00924646	0.082568	-2.76064	8	2	0	0	20.9589	21.4062	0	0	26.0613	26.4257	25.0448	25.4139	25.0448	24.989	0	0	0	0	0	0	0	11.3052	11.311	0	0	0	14.633	3.530423	0.821247	2.33565	18.15	0.00000	DIP2A
ITIH2	-9.58767	16.4892	-2.77493	0.00993401	0.0883625	-2.80527	6	12	20.0822	19.8706	16.3594	15.3481	22.1744	21.175	0	0	0	0	0	0	23.237	22.9811	24.272	23.1393	23.5034	23.254	24.0184	24.2975	24.1551	22.4661	22.5012	22.9061	11.6954	21.283	1.04564	0.13559	11.2331	22.5778	ITIH2
RPL17-C18orf32	-6.75641	19.0745	-2.76853	0.0100861	0.0893679	-2.81472	10	12	21.188	22.6577	22.9746	22.5985	20.758	20.3499	21.6359	21.5058	18.6575	17.0064	21.1112	21.2733	22.6934	23.1968	23.1513	22.0605	23.022	24.7819	0	11.3052	11.311	21.8676	22.6819	0	15.6963	22.4527	0.528888	0.0541026	19.8844	22.6756	RPL17-C18orf32
IGFALS	-10.3713	7.07031	-2.7669	0.0101254	0.0893695	-2.81714	2	6	26.7781	26.7357	0	0	20.4901	29.1478	0	0	0	0	0	0	0	0	0	21.7627	22.1568	0	0	11.3052	11.311	0	0	0	1.884684	12.2559	2.3355	1.06195	0.00000	10.245	IGFALS
MAPK3	-9.0912	7.46961	-2.7613	0.0102609	0.0902166	-2.8254	3	7	0	22.5012	21.7795	20.2037	21.9992	18.378	0	0	0	12.4719	0	0	0	0	0	19.8557	0	19.4654	0	11.3052	11.311	0	0	0	2.924012	12.0152	1.81172	0.887679	0.00000	18.9217	MAPK3
AP2M1	9.04074	8.85063	2.74681	0.0106194	0.092408	-2.84677	9	3	0	0	16.9109	16.296	0	18.7562	16.1834	18.2085	17.8124	17.1793	24.1099	22.2728	0	0	0	0	0	0	0	11.3052	11.311	22.0696	0	0	13.371	4.330263	0.669171	1.81346	16.6813	0.00000	AP2M1
NARS	10.5537	10.4056	2.74655	0.0106258	0.092408	-2.84715	9	3	0	0	0	23.4232	0	18.4845	23.5034	23.3941	24.0255	23.7954	24.989	24.8418	0	0	0	19.6372	0	0	0	11.3052	11.311	21.0233	0	0	15.6824	5.12874	0.674609	1.82178	22.2087	0.00000	NARS
EIF4A2	-7.41343	17.5418	-2.74633	0.0106314	0.092408	-2.84747	9	12	17.7182	18.7301	20.2178	17.4678	20.7899	21.6631	0	17.7621	18.0051	20.3419	0	0	24.3462	24.7894	22.7186	20.5391	22.5784	23.4232	23.0947	11.3052	11.311	20.0884	21.5889	22.5233	13.8351	21.2485	0.661957	0.115139	17.8836	21.2265	EIF4A2
CAB39	8.22872	6.84106	2.73357	0.0109571	0.0948787	-2.86624	8	2	0	0	18.0821	14.6383	0	0	18.8036	19.3122	18.2821	13.2004	18.874	20.3766	0	0	0	0	0	0	0	11.3052	11.311	0	0	0	10.9554	2.726698	0.789034	2.35097	12.2557	0.00000	CAB39
AHSG	-5.70073	21.1281	-2.72983	0.0110545	0.0953608	-2.87175	11	12	23.7303	23.218	23.4848	23.7303	24.7569	28.3049	19.4894	19.289	19.2707	19.4526	19.8298	19.9235	23.639	21.7272	22.6654	26.2241	24.3332	21.927	23.3853	24.648	11.311	0	22.5691	20.1639	18.2777	23.9784	0.361874	0.0760239	19.6596	23.6847	AHSG
ITGB3	-9.55118	6.66027	-2.72506	0.0111796	0.0958644	-2.87874	2	6	20.7946	22.6788	21.757	23.4736	23.972	24.5544	0	0	0	0	0	0	0	0	0	0	0	0	0	11.3052	11.311	0	0	0	1.884684	11.4359	2.3355	1.04779	0.0000	10.3973	ITGB3
tr|H3BM21|H3BM21_HUMAN Integrin beta (Fragment) OS=Homo sapiens PE=3 SV=1	-9.54177	6.65557	-2.72441	0.0111968	0.0958644	-2.8797	2	6	20.7946	22.6788	21.757	23.4736	23.972	24.4415	0	0	0	0	0	0	0	0	0	0	0	0	0	11.3052	11.311	0	0	0	1.884684	11.4265	2.3355	1.04767	0.0000	10.3973	tr|H3BM21|H3BM21_HUMAN Integrin beta (Fragment) OS=Homo sapiens PE=3 SV=1
NBR1	-9.37984	6.5746	-2.71358	0.0114865	0.0961562	-2.89559	2	6	23.6294	23.237	21.9218	22.0639	22.183	22.1392	0	0	0	0	0	0	0	0	0	0	0	0	0	11.3052	11.311	0	0	0	1.884684	11.2645	2.3355	1.04535	0.00000	10.9609	NBR1
PLS3	7.54797	19.2414	2.70949	0.0115977	0.0961562	-2.90158	12	9	19.7373	19.9402	18.027	0	18.5155	0	23.5201	20.8044	20.0325	20.4423	18.5155	20.7899	22.8152	23.3809	0	19.9915	21.2071	21.9948	24.9326	25.9206	26.2661	24.9326	25.0553	24.9732	23.0154	15.4674	0.117332	0.611615	24.2264	19.8388	PLS3
HSPH1	10.0302	14.0453	2.70665	0.0116755	0.0961562	-2.90573	11	5	0	22.3948	0	18.7562	0	0	22.7684	24.917	21.6725	23.6867	19.8743	21.6631	0	0	0	22.6819	21.7514	22.7788	0	11.3052	11.311	21.709	25.7848	24.0329	19.0604	9.030259	0.401485	1.2409	21.6908	0.00000	HSPH1
RAB12	-10.0828	6.92607	-2.70612	0.01169	0.0961562	-2.90651	2	6	27.9749	28.2241	27.8425	16.848	0	0	0	0	0	0	0	0	0	22.8238	0	0	0	19.8963	0	11.3052	11.311	0	0	0	1.884684	11.9675	2.3355	1.07966	0	8.424	RAB12
RAB30	-10.0828	6.92607	-2.70612	0.01169	0.0961562	-2.90651	2	6	27.9749	28.2241	27.8425	16.848	0	0	0	0	0	0	0	0	0	22.8238	0	0	0	19.8963	0	11.3052	11.311	0	0	0	1.884684	11.9675	2.3355	1.07966	0	8.424	RAB30
RAB37	-10.0828	6.92607	-2.70612	0.01169	0.0961562	-2.90651	2	6	27.9749	28.2241	27.8425	16.848	0	0	0	0	0	0	0	0	0	22.8238	0	0	0	19.8963	0	11.3052	11.311	0	0	0	1.884684	11.9675	2.3355	1.07966	0	8.424	RAB37
RAB39B	-10.0828	6.92607	-2.70612	0.01169	0.0961562	-2.90651	2	6	27.9749	28.2241	27.8425	16.848	0	0	0	0	0	0	0	0	0	22.8238	0	0	0	19.8963	0	11.3052	11.311	0	0	0	1.884684	11.9675	2.3355	1.07966	0	8.424	RAB39B
GNAI1	-8.22907	15.4585	-2.69243	0.0120723	0.0961562	-2.92652	8	11	20.2037	16.3045	22.8195	22.3378	21.9189	21.9992	17.1827	17.4876	14.3648	15.2957	16.7539	0	22.391	21.8001	0	21.0965	22.1937	21.8119	0	11.3052	23.5988	0	0	20.1393	11.344	19.5731	0.783121	0.327089	14.8302	21.8654	GNAI1
GNAT2	-8.22907	15.4585	-2.69243	0.0120723	0.0961562	-2.92652	8	11	20.2037	16.3045	22.8195	22.3378	21.9189	21.9992	17.1827	17.4876	14.3648	15.2957	16.7539	0	22.391	21.8001	0	21.0965	22.1937	21.8119	0	11.3052	23.5988	0	0	20.1393	11.344	19.5731	0.783121	0.327089	14.8302	21.8654	GNAT2
CKB	9.47941	9.59032	2.67398	0.0126064	0.0961562	-2.95343	9	3	18.8326	0	0	0	18.0604	21.3145	22.2142	22.7721	21.6048	19.7264	20.7846	21.9819	0	0	0	0	0	0	0	11.3052	11.311	0	0	20.2602	14.33	4.850616	0.660406	1.81523	19.9933	0.00000	CKB
STK3	9.50171	6.73965	2.67096	0.0126958	0.0961562	-2.95782	7	1	0	0	0	23.8656	0	0	23.2072	22.8495	23.3648	23.6294	0	0	0	0	0	0	0	0	0	11.3052	11.311	0	0	22.219	11.4905	1.988796	0.956947	3.4641	11.3081	0.00000	STK3
TTYH2	6.85177	3.42589	2.66847	0.0127698	0.0961562	-2.96143	5	0	0	0	0	0	0	0	0	0	20.1639	19.8963	0	19.5449	0	0	0	0	0	0	0	11.3052	11.311	0	0	0	6.85177	0	1.30304	0	0	0	TTYH2
LRRC7	6.63925	3.31962	2.66765	0.0127945	0.0961562	-2.96264	5	0	0	0	0	0	0	0	0	0	0	18.3669	19.6308	19.057	0	0	0	0	0	0	0	11.3052	11.311	0	0	0	6.63925	0	1.29462	0	0	0	LRRC7
ISG15	7.03753	3.51876	2.66723	0.0128069	0.0961562	-2.96324	5	0	0	0	0	0	0	0	0	0	20.9923	20.2933	20.5485	0	0	0	0	0	0	0	0	11.3052	11.311	0	0	0	7.03753	0	1.31087	0	0	0	ISG15
EPS15	6.63611	3.31806	2.66717	0.0128087	0.0961562	-2.96333	5	0	0	0	0	0	0	0	0	0	18.7702	18.3948	0	19.8522	0	0	0	0	0	0	0	11.3052	11.311	0	0	0	6.63611	0	1.29477	0	0	0	EPS15
SPATA5	6.93213	3.46606	2.66699	0.0128141	0.0961562	-2.96359	5	0	0	0	0	0	0	0	19.5734	19.9899	0	21.006	0	0	0	0	0	0	0	0	0	11.3052	11.311	0	0	0	6.93213	0	1.30706	0	0	0	SPATA5
IDE	7.0782	3.5391	2.66693	0.0128161	0.0961562	-2.96368	5	0	0	0	0	0	0	0	0	0	21.0708	20.7846	0	20.4668	0	0	0	0	0	0	0	11.3052	11.311	0	0	0	7.0782	0	1.31252	0	0	0	IDE
HCLS1	10.0295	8.57705	2.66675	0.0128216	0.0961562	-2.96395	8	2	0	0	21.3522	21.3952	0	0	24.2975	23.9643	23.4361	23.3478	22.8337	22.6063	0	0	0	0	0	0	0	11.3052	11.311	0	0	0	13.5918	3.562279	0.80911	2.3355	16.9586	0.00000	HCLS1
GAREM	6.94648	3.47324	2.66656	0.0128272	0.0961562	-2.96422	5	0	0	0	0	0	0	0	0	0	0	19.3547	20.3945	20.9923	0	0	0	0	0	0	0	11.3052	11.311	0	0	0	6.94648	0	1.30787	0	0	0	GAREM
CHMP2B	7.14888	3.57444	2.66635	0.0128334	0.0961562	-2.96452	5	0	0	0	0	0	0	0	21.1345	0	20.9651	21.0708	0	0	0	0	0	0	0	0	0	11.3052	11.311	0	0	0	7.14888	0	1.31536	0	0	0	CHMP2B
TRAF2	7.17426	3.58713	2.66569	0.0128534	0.0961562	-2.96549	5	0	0	0	0	0	0	0	20.6912	21.3885	21.3952	0	0	0	0	0	0	0	0	0	0	11.3052	11.311	0	0	0	7.17426	0	1.31662	0	0	0	TRAF2
SHC2	6.42391	3.21195	2.6653	0.012865	0.0961562	-2.96605	5	0	0	0	0	0	0	0	18.101	0	0	0	18.9453	17.4243	0	0	0	0	0	0	0	11.3052	11.311	0	0	0	6.42391	0	1.28601	0	0	0	SHC2
PTBP1	6.33548	3.16774	2.66448	0.0128895	0.0961562	-2.96724	5	0	0	0	0	0	0	0	0	0	17.8464	17.1562	0	18.407	0	0	0	0	0	0	0	11.3052	11.311	0	0	0	6.33548	0	1.28207	0	0	0	PTBP1
SELPLG	7.1669	3.58345	2.66368	0.0129137	0.0961562	-2.9684	5	0	0	0	0	0	0	0	0	20.2004	0	20.937	22.2492	0	0	0	0	0	0	0	0	11.3052	11.311	0	0	0	7.1669	0	1.31754	0	0	0	SELPLG
CD72	6.32612	3.16306	2.66349	0.0129197	0.0961562	-2.96869	5	0	0	0	0	0	0	0	0	0	17.002	17.6593	0	18.6361	0	0	0	0	0	0	0	11.3052	11.311	0	0	0	6.32612	0	1.28219	0	0	0	CD72
IRGQ	6.46698	3.23349	2.66347	0.0129201	0.0961562	-2.96871	5	0	0	0	0	0	0	0	0	0	17.1433	18.3183	0	19.526	0	0	0	0	0	0	0	11.3052	11.311	0	0	0	6.46698	0	1.2892	0	0	0	IRGQ
ANKK1	7.33421	3.6671	2.66329	0.0129257	0.0961562	-2.96898	5	0	0	0	0	0	0	0	0	0	0	0	0	0	0	0	0	0	0	0	0	11.3052	11.311	22.2248	21.8888	21.2807	7.33421	0	1.32333	0	0	0	ANKK1
ZAP70	7.33421	3.6671	2.66329	0.0129257	0.0961562	-2.96898	5	0	0	0	0	0	0	0	0	0	0	0	0	0	0	0	0	0	0	0	0	11.3052	11.311	22.2248	21.8888	21.2807	7.33421	0	1.32333	0	0	0	ZAP70
RPN1	7.25388	3.62694	2.6625	0.0129496	0.0961562	-2.97012	5	0	0	0	0	0	0	0	20.2602	0	21.9872	22.183	0	0	0	0	0	0	0	0	0	11.3052	11.311	0	0	0	7.25388	0	1.32118	0	0	0	RPN1
SRRT	6.46003	3.23001	2.66189	0.012968	0.0961562	-2.97101	5	0	0	0	0	0	0	0	16.7069	18.8851	0	0	0	0	0	0	0	0	0	0	0	11.3052	11.311	0	19.3122	0	6.46003	0	1.28981	0	0	0	SRRT
APEH	7.38134	3.69067	2.66186	0.0129689	0.0961562	-2.97105	5	0	0	0	0	0	0	0	0	0	0	21.1559	0	0	0	0	0	0	0	0	0	11.3052	11.311	22.2653	22.5386	0	7.38134	0	1.32566	0	0	0	APEH
KHDRBS1	7.29348	3.64674	2.66168	0.0129743	0.0961562	-2.97131	5	0	0	0	0	0	0	0	20.3499	0	22.2902	22.2653	0	0	0	0	0	0	0	0	0	11.3052	11.311	0	0	0	7.29348	0	1.32296	0	0	0	KHDRBS1
TNFRSF10A	6.15088	3.07544	2.66066	0.0130054	0.0961562	-2.9728	5	0	0	0	0	0	0	0	0	0	0	16.4677	17.5473	17.1793	0	0	0	0	0	0	0	11.3052	11.311	0	0	0	6.15088	0	1.27447	0	0	0	TNFRSF10A
TGM2	7.49698	3.74849	2.66065	0.0130057	0.0961562	-2.97281	5	0	0	0	0	0	0	0	0	0	0	0	0	0	0	0	0	0	0	0	0	11.3052	11.311	22.5273	22.7788	22.0415	7.49698	0	1.3299	0	0	0	TGM2
MCM7	7.34615	3.67308	2.66012	0.0130218	0.0961562	-2.97358	5	0	0	0	0	0	0	0	21.0762	21.1559	23.3055	0	0	0	0	0	0	0	0	0	0	11.3052	11.311	0	0	0	7.34615	0	1.32557	0	0	0	MCM7
CEACAM1	-9.1634	6.46638	-2.65948	0.0130414	0.0961562	-2.97451	2	6	22.8904	22.2653	24.6672	24.7569	21.709	16.2882	0	0	0	0	0	0	0	0	0	0	0	0	0	11.3052	11.311	0	0	0	1.884684	11.0481	2.3355	1.06152	0	8.14408	CEACAM1
PPM1B	6.8772	3.4386	2.65848	0.0130716	0.0961562	-2.97595	5	0	0	0	0	0	0	0	22.2902	0	18.6057	19.0142	0	0	0	0	0	0	0	0	0	11.3052	11.311	0	0	0	6.8772	0	1.30997	0	0	0	PPM1B
ZDHHC5	7.61356	3.80678	2.65841	0.0130739	0.0961562	-2.97606	5	0	0	0	0	0	0	0	22.7579	22.7016	23.2871	0	0	0	0	0	0	0	0	0	0	11.3052	11.311	0	0	0	7.61356	0	1.3346	0	0	0	ZDHHC5
TEX10	6.86778	3.43389	2.6577	0.0130956	0.0961562	-2.9771	5	0	0	0	0	0	0	0	20.8989	21.3728	0	17.5254	0	0	0	0	0	0	0	0	0	11.3052	11.311	0	0	0	6.86778	0	1.31006	0	0	0	TEX10
FAS	7.55811	3.77905	2.65716	0.0131122	0.0961562	-2.97788	5	0	0	0	0	0	0	0	0	0	0	0	0	0	0	0	0	0	0	0	0	11.3052	11.311	23.2806	21.3952	23.4053	7.55811	0	1.33374	0	0	0	FAS
QARS	7.10401	3.552	2.65502	0.0131779	0.0961562	-2.98099	5	0	0	0	0	0	0	0	0	0	18.2987	21.8165	0	0	0	0	0	0	0	0	0	11.3052	11.311	22.5167	0	0	7.10401	0	1.32046	0	0	0	QARS
C8B	-9.20095	7.86475	-2.65365	0.01322	0.0961562	-2.98297	3	7	23.3055	23.5533	19.7719	19.508	0	0	16.5551	0	0	0	0	0	22.162	0	0	0	20.9589	20.3231	0	11.3052	11.311	0	0	0	3.264273	12.4652	1.85184	0.888162	0.00000	19.6399	C8B
RASA4	7.80938	3.90469	2.6535	0.0132246	0.0961562	-2.98319	5	0	0	0	0	0	0	0	0	0	0	0	0	0	0	0	0	0	0	0	0	11.3052	11.311	24.3462	23.0798	23.6703	7.80938	0	1.34279	0	0	0	RASA4
LCP1	3.50847	23.8757	2.65214	0.0132666	0.0961562	-2.98516	12	12	20.4265	21.2545	21.7272	25.7276	18.8851	22.7885	23.9338	22.7579	23.237	24.9326	24.2587	23.1297	23.5875	23.994	23.7757	19.9915	21.6767	21.6232	28.3049	26.6137	26.7357	27.611	29.8207	26.2241	25.63	22.1215	0.088548	0.0873566	25.5783	21.702	LCP1
CD86	6.0928	3.0464	2.65143	0.0132888	0.0961562	-2.98619	5	0	0	0	0	0	0	0	0	18.5716	15.2999	16.6259	0	0	0	0	0	0	0	0	0	11.3052	11.311	0	0	0	6.0928	0	1.2768	0	0	0	CD86
MCM4	7.92181	3.9609	2.65142	0.013289	0.0961562	-2.9862	5	0	0	0	0	0	0	0	0	24.367	23.8656	24.2129	0	0	0	0	0	0	0	0	0	11.3052	11.311	0	0	0	7.92181	0	1.34688	0	0	0	MCM4
MST1	-8.76399	6.26668	-2.65087	0.0133062	0.0961562	-2.98701	2	6	0	21.5566	0	0	20.931	21.89	0	0	0	0	0	0	0	0	0	20.9512	21.0824	21.3728	0	11.3052	11.311	0	0	0	1.884684	10.6487	2.3355	1.04474	0.00000	10.4655	MST1
ILF2	7.40237	3.70119	2.65058	0.013315	0.0961562	-2.98742	5	0	0	0	0	0	0	0	0	0	0	0	0	0	0	0	0	0	0	0	0	11.3052	11.311	20.5485	24.816	20.8477	7.40237	0	1.33293	0	0	0	ILF2
EIF2S1	6.76332	3.38166	2.64933	0.0133542	0.0961562	-2.98925	5	0	0	0	0	0	0	0	0	0	0	16.3245	0	0	0	0	0	0	0	0	0	11.3052	11.311	21.2881	20.931	0	6.76332	0	1.31086	0	0	0	EIF2S1
RAPH1	5.88757	2.94379	2.648	0.0133956	0.0961562	-2.99117	5	0	0	0	0	0	0	0	0	0	15.9193	14.9222	17.1932	0	0	0	0	0	0	0	0	11.3052	11.311	0	0	0	5.88757	0	1.26637	0	0	0	RAPH1
RASA4B	8.04647	4.02324	2.64561	0.0134704	0.0961562	-2.99463	5	0	0	0	0	0	0	0	0	0	0	0	0	0	0	0	0	0	0	0	0	11.3052	11.311	24.5298	23.4663	25.9453	8.04647	0	1.3533	0	0	0	RASA4B
MIA2	6.26815	3.13408	2.64435	0.0135101	0.0961562	-2.99646	5	0	0	0	0	0	0	0	0	0	14.7332	19.8743	17.9941	0	0	0	0	0	0	0	0	11.3052	11.311	0	0	0	6.26816	0	1.29082	0	0	0	MIA2
TNFAIP3	8.20756	4.10378	2.64373	0.0135296	0.0961562	-2.99736	5	0	0	0	0	0	0	0	0	0	0	0	0	0	0	0	0	0	0	0	0	11.3052	11.311	25.7848	25.0448	25.0448	8.20756	0	1.35809	0	0	0	TNFAIP3
SLC39A6	6.53752	3.26876	2.64281	0.0135585	0.0961562	-2.99868	5	0	0	0	0	0	0	0	0	0	15.1058	0	20.646	20.0822	0	0	0	0	0	0	0	11.3052	11.311	0	0	0	6.53752	0	1.30498	0	0	0	SLC39A6
SRP14	6.33687	3.16844	2.64133	0.0136054	0.0961562	-3.00083	5	0	0	0	0	0	0	0	0	0	14.5412	0	20.0778	18.8072	0	0	0	0	0	0	0	11.3052	11.311	0	0	0	6.33687	0	1.29621	0	0	0	SRP14
GALNT2	5.74641	2.8732	2.6412	0.0136096	0.0961562	-3.00102	5	0	0	0	0	0	0	0	16.4426	0	15.6239	14.2741	0	0	0	0	0	0	0	0	0	11.3052	11.311	0	0	0	5.74641	0	1.26114	0	0	0	GALNT2
AGRN	7.07166	3.53583	2.63853	0.0136947	0.0961562	-3.00489	5	0	0	0	0	0	0	0	0	16.6884	0	22.7481	0	22.8072	0	0	0	0	0	0	0	11.3052	11.311	0	0	0	7.07166	0	1.32913	0	0	0	AGRN
GSK3A	6.30437	3.15219	2.63797	0.0137126	0.0961562	-3.0057	5	0	0	0	0	0	0	0	0	0	0	14.9785	20.9863	17.0715	0	0	0	0	0	0	0	11.3052	11.311	0	0	0	6.30437	0	1.29662	0	0	0	GSK3A
tr|M0QYV0|M0QYV0_HUMAN Uncharacterized protein (Fragment) OS=Homo sapiens PE=3 SV=1	6.30437	3.15219	2.63797	0.0137126	0.0961562	-3.0057	5	0	0	0	0	0	0	0	0	0	0	14.9785	20.9863	17.0715	0	0	0	0	0	0	0	11.3052	11.311	0	0	0	6.30437	0	1.29662	0	0	0	tr|M0QYV0|M0QYV0_HUMAN Uncharacterized protein (Fragment) OS=Homo sapiens PE=3 SV=1
ATP6V0D1	-9.53632	9.74452	-2.63472	0.0138167	0.0965904	-3.0104	4	8	21.9796	19.3383	22.4661	21.89	22.9061	21.0333	19.2538	17.8464	0	0	0	0	0	0	23.5875	0	0	20.9512	0	11.3052	11.311	0	0	0	4.976366	14.5127	1.54207	0.742124	0.00000	20.9922	ATP6V0D1
LGALS1	6.11371	3.05685	2.62739	0.0140542	0.0979235	-3.02099	5	0	0	0	0	0	0	0	18.0731	19.4654	0	13.2098	0	0	0	0	0	0	0	0	0	11.3052	11.311	0	0	0	6.11371	0	1.29288	0	0	0	LGALS1
ARHGAP15	5.50586	2.75293	2.62496	0.014134	0.0979235	-3.02451	5	0	0	0	0	0	0	0	0	15.7954	13.8169	13.8419	0	0	0	0	0	0	0	0	0	11.3052	11.311	0	0	0	5.50586	0	1.25352	0	0	0	ARHGAP15
SORL1	-8.64531	6.20734	-2.62366	0.0141768	0.0979235	-3.02639	2	6	19.7344	19.9512	23.2726	23.4967	21.175	18.7301	0	0	0	0	0	0	0	0	0	0	0	0	0	11.3052	11.311	0	0	0	1.884684	10.53	2.3355	1.052	0	9.36505	SORL1
ERBB2IP	8.10513	5.74616	2.6236	0.0141788	0.0979235	-3.02647	7	1	0	0	0	20.3231	0	0	0	24.648	13.2657	18.3669	19.6308	19.057	0	0	0	0	0	0	0	11.3052	11.311	0	0	0	9.79872	1.69359	0.959798	3.4641	11.3081	0.00000	ERBB2IP
PSMB7	8.63164	7.49714	2.61723	0.01439	0.0984783	-3.03566	8	2	0	18.566	0	0	0	0	21.523	0	0	17.4168	20.5071	18.7562	0	0	0	0	0	19.6099	0	11.3052	11.311	20.7846	20.1517	0	11.813	3.181323	0.790084	2.33654	14.3639	0.00000	PSMB7
DYNC1LI1	8.03069	6.93602	2.61606	0.014429	0.0984783	-3.03734	8	2	0	0	0	0	18.3047	16.7433	17.2579	0	15.8151	14.9972	20.5587	0	0	0	0	0	0	0	0	11.3052	11.311	20.3945	19.7768	0	10.9514	2.92067	0.78798	2.33828	13.1541	0.0000	DYNC1LI1
GSTA3	-8.46219	6.11578	-2.61599	0.0144313	0.0984783	-3.03744	2	6	21.6926	20.6912	0	0	20.305	20.0739	0	0	0	0	0	0	0	0	0	20.3766	21.0233	0	0	11.3052	11.311	0	0	0	1.884684	10.3469	2.3355	1.04517	0.00000	10.0369	GSTA3
SRSF2	5.8447	2.92235	2.61471	0.0144745	0.0984783	-3.0393	5	0	0	0	0	0	0	0	17.7325	17.7325	0	12.0553	0	0	0	0	0	0	0	0	0	11.3052	11.311	0	0	0	5.8447	0	1.28454	0	0	0	SRSF2
SRSF8	5.8447	2.92235	2.61471	0.0144745	0.0984783	-3.0393	5	0	0	0	0	0	0	0	17.7325	17.7325	0	12.0553	0	0	0	0	0	0	0	0	0	11.3052	11.311	0	0	0	5.8447	0	1.28454	0	0	0	SRSF8
GOLGA7	9.45303	8.23382	2.61126	0.0145906	0.0989737	-3.04426	8	2	21.0644	21.0233	0	0	0	0	22.9538	23.0507	21.709	21.6592	21.6674	21.8676	0	0	0	0	0	0	0	11.3052	11.311	0	0	0	12.9603	3.507306	0.801311	2.3355	16.4851	0.00000	GOLGA7
UBE2L3	6.66177	3.33088	2.60725	0.0147268	0.0991004	-3.05003	5	0	0	0	0	0	0	0	0	0	14.7369	24.3936	0	18.1945	0	0	0	0	0	0	0	11.3052	11.311	0	0	0	6.66177	0	1.33226	0	0	0	UBE2L3
hCG_1789329	6.66177	3.33088	2.60725	0.0147268	0.0991004	-3.05003	5	0	0	0	0	0	0	0	0	0	14.7369	24.3936	0	18.1945	0	0	0	0	0	0	0	11.3052	11.311	0	0	0	6.66177	0	1.33226	0	0	0	hCG_1789329
GLO1	7.24083	3.62041	2.60689	0.0147393	0.0991004	-3.05056	5	0	0	0	0	0	0	0	24.1782	0	24.648	15.4475	0	0	0	0	0	0	0	0	0	11.3052	11.311	0	0	0	7.24083	0	1.354	0	0	0	GLO1
SLC2A1	-9.12952	12.0412	-2.60358	0.0148527	0.0995695	-3.05531	5	10	15.7286	20.7477	18.1914	21.709	19.2707	17.7925	21.8754	21.6592	23.5668	0	0	0	0	23.4361	0	20.401	20.7732	21.2216	0	11.3052	11.311	0	0	0	7.476466	16.606	1.33023	0.482515	0.00000	19.8359	SLC2A1
MS4A1	8.89189	20.8948	2.60181	0.0149136	0.0996858	-3.05786	12	8	26.2241	26.6137	25.2314	25.9206	25.1629	26.5824	25.1222	25.1847	24.7744	23.927	24.416	23.8917	0	0	0	18.6764	0	22.9746	25.2314	27.9749	27.9749	25.9206	24.1551	25.5161	25.3407	16.4489	0.0545354	0.750009	25.1534	24.0688	MS4A1
C9	-8.76738	15.1592	-2.59793	0.0150482	0.100254	-3.06344	7	11	22.2444	22.0331	22.077	16.5992	22.6361	16.1631	0	0	0	21.0644	23.2726	23.3809	0	22.6263	22.2142	24.3971	24.2975	19.2263	0	11.3052	11.311	19.7719	19.1997	0	10.7755	19.5429	0.950524	0.343053	11.3081	22.1456	C9
PRDX4	-8.36786	6.06861	-2.59684	0.0150863	0.100254	-3.06501	2	6	19.4894	19.1616	0	0	19.8212	19.5734	0	0	0	0	0	0	22.361	0	0	0	0	22.6238	0	11.3052	11.311	0	0	0	1.884684	10.2525	2.3355	1.04947	0	9.58079	PRDX4
CDK3	8.19888	5.93833	2.59317	0.015215	0.100501	-3.07028	7	1	0	0	0	0	0	0	0	0	21.4448	18.6315	17.5072	18.1708	22.0667	0	0	0	0	0	0	11.3052	11.311	0	0	22.0826	10.0378	1.838894	0.93937	3.4641	11.3081	0.00000	CDK3
MAP2K1	-8.68467	6.22702	-2.59241	0.0152417	0.100501	-3.07137	2	6	16.4677	24.0255	24.2587	24.0995	16.7433	0	0	0	0	0	0	0	0	0	0	21.2376	0	0	0	11.3052	11.311	0	0	0	1.884684	10.5694	2.3355	1.07062	0	8.23386	MAP2K1
LPL	-8.43464	6.102	-2.59202	0.0152553	0.100501	-3.07193	2	6	0	0	18.88	19.8121	24.3228	20.9833	0	0	0	0	0	0	0	0	0	17.6593	0	22.1744	0	11.3052	11.311	0	0	0	1.884684	10.3193	2.3355	1.05613	0	8.82963	LPL
CHMP6	5.27668	2.63834	2.57899	0.0157217	0.103073	-3.09062	5	0	0	0	0	0	0	0	0	16.025	14.1704	10.5086	0	0	0	0	0	0	0	0	0	11.3052	11.311	0	0	0	5.27668	0	1.26441	0	0	0	CHMP6
RPL17	-6.53637	19.602	-2.57859	0.0157361	0.103073	-3.09119	10	12	22.4482	23.5642	23.0507	23.3853	21.6048	21.059	22.7016	22.2444	21.516	17.0064	22.0203	21.89	22.8337	23.4809	23.1513	22.0605	23.022	24.7819	0	11.3052	11.311	22.7387	23.2726	0	16.3338	22.8702	0.534769	0.0429755	21.703	23.0364	RPL17
MAPK1	-9.24763	11.1834	-2.57597	0.0158315	0.103251	-3.09494	5	9	16.8882	22.4661	22.2142	20.2037	24.9732	18.6263	0	0	0	12.4719	0	0	0	0	0	21.516	21.3145	21.484	0	11.3052	11.311	21.4202	22.2062	0	6.559547	15.8072	1.33766	0.615897	0.00000	20.7591	MAPK1
CDK2	8.12989	5.90384	2.57537	0.0158535	0.103251	-3.0958	7	1	0	0	0	0	0	0	0	0	18.674	18.6315	17.5072	18.1708	22.0667	0	0	0	0	0	0	11.3052	11.311	24.0255	0	0	9.96878	1.83889	0.943443	3.4641	11.3081	0.00000	CDK2
SLC43A3	10.4143	12.6501	2.5707	0.0160251	0.103658	-3.10248	10	4	16.8296	24.9109	23.7513	23.8239	0	0	23.0201	18.027	23.8835	23.6825	26.0215	25.8975	0	0	0	0	0	0	0	11.3052	11.311	0	22.8337	28.3049	17.8572	7.442976	0.556344	1.49979	22.9269	0.00000	SLC43A3
CD48	-8.11287	5.94112	-2.57	0.016051	0.103658	-3.10349	2	6	20.0946	21.4752	21.175	19.2263	19.5595	18.4401	0	0	0	0	0	0	0	0	0	0	0	0	0	11.3052	11.311	0	0	0	1.88468	9.99756	2.3355	1.04742	0	9.22003	CD48
DDX50	-8.23229	6.00083	-2.56997	0.016052	0.103658	-3.10353	2	6	17.0381	18.3442	0	0	0	0	0	0	0	0	0	0	22.219	0	22.6213	19.6245	0	21.5566	0	11.3052	11.311	0	0	0	1.884684	10.117	2.3355	1.05527	0	8.51906	DDX50
FBL	-8.42639	6.09788	-2.56733	0.0161498	0.103966	-3.10729	2	6	22.3948	22.183	16.025	16.3795	0	22.9268	0	0	0	0	0	0	0	0	23.8239	0	0	0	0	11.3052	11.311	0	0	0	1.884684	10.3111	2.3355	1.06885	0	8.01248	FBL
ARHGAP9	5.18813	2.59406	2.56623	0.0161907	0.103966	-3.10887	5	0	0	0	0	0	0	0	0	15.7954	13.8169	10.029	0	0	0	0	0	0	0	0	0	11.3052	11.311	0	0	0	5.18813	0	1.26491	0	0	0	ARHGAP9
TM9SF3	-9.26321	10.3142	-2.5582	0.0164929	0.105402	-3.12034	5	8	21.2922	22.0826	19.967	23.5941	23.5201	22.6361	0	17.6829	15.1943	12.6973	0	0	0	0	0	22.361	0	23.896	0	11.3052	11.311	0	0	0	5.68256	14.9458	1.27012	0.741908	0.00000	21.6874	TM9SF3
IGLC6	-7.98762	5.8785	-2.55784	0.0165065	0.105402	-3.12085	2	6	20.305	18.6421	19.1997	20.3766	20.0699	19.8743	0	0	0	0	0	0	0	0	0	0	0	0	0	11.3052	11.311	0	0	0	1.88468	9.87231	2.3355	1.04551	0	9.32103	IGLC6
PLSCR3	8.54613	7.57263	2.55267	0.0167036	0.106068	-3.12822	8	2	0	0	0	0	19.4393	20.1555	21.2461	20.8793	20.7789	20.8182	18.2934	17.5163	0	0	0	0	0	0	0	11.3052	11.311	0	0	0	11.8457	3.299564	0.791047	2.33596	14.4137	0.00000	PLSCR3
TMEM256-PLSCR3	8.54613	7.57263	2.55267	0.0167036	0.106068	-3.12822	8	2	0	0	0	0	19.4393	20.1555	21.2461	20.8793	20.7789	20.8182	18.2934	17.5163	0	0	0	0	0	0	0	11.3052	11.311	0	0	0	11.8457	3.299564	0.791047	2.33596	14.4137	0.00000	TMEM256-PLSCR3
FIGNL1	-8.34541	6.05739	-2.55073	0.0167782	0.106247	-3.13098	2	6	23.0798	24.0718	0	15.8334	23.8491	16.5461	0	0	0	0	0	0	0	0	0	0	0	19.3809	0	11.3052	11.311	0	0	0	1.884684	10.2301	2.3355	1.07289	0	7.91671	FIGNL1
SCAMP1	-9.25867	10.3374	-2.54821	0.0168756	0.106568	-3.13457	5	8	22.1744	21.1828	24.5298	24.3563	23.3478	23.6222	15.5453	0	0	13.2921	0	17.0437	0	0	0	20.6235	0	19.7644	0	11.3052	11.311	0	0	0	5.708108	14.9668	1.26505	0.74467	0.00000	20.9031	SCAMP1
MYH9	-4.63051	24.3429	-2.53535	0.0173806	0.109455	-3.15286	12	12	25.5477	26.822	26.6137	25.7097	29.077	29.8207	22.8456	22.7387	24.2975	23.6035	22.0696	23.338	25.6983	25.5824	28.4902	26.6811	26.6811	23.1735	24.5631	11.3052	11.311	29.8207	24.4589	23.9796	22.0276	26.6581	0.243793	0.0674773	23.4707	26.6474	MYH9
BROX	8.26856	7.34434	2.53017	0.0175881	0.110457	-3.16022	8	2	19.0313	19.4894	0	0	0	0	21.4448	23.1735	16.9893	18.5449	17.1624	17.8124	0	0	0	0	0	0	0	11.3052	11.311	0	0	0	11.4786	3.210061	0.794951	2.33569	14.1501	0.00000	BROX
RHOA	8.01196	15.9463	2.52433	0.0178246	0.111599	-3.16851	12	7	18.4621	22.6526	18.9591	20.4668	0	19.2131	21.5613	21.1927	19.6172	20.5587	22.6616	22.992	0	0	0	19.8963	0	23.6342	23.1095	11.3052	11.311	20.6043	22.4538	22.0605	19.9523	11.9404	0.209243	0.891003	21.377	18.7106	RHOA
GCSAM	7.22641	6.38529	2.52328	0.0178675	0.111599	-3.17	8	2	0	0	17.5728	15.6923	0	0	17.4168	19.4258	14.3864	11.773	17.1135	17.2502	0	0	0	0	0	0	0	11.3052	11.311	0	0	0	9.9985	2.77209	0.782206	2.33997	11.542	0.00000	GCSAM
TMEM109	-7.81632	5.79284	-2.52054	0.0179796	0.111993	-3.17387	2	6	17.4595	18.5083	21.4345	19.8809	0	17.134	0	0	0	0	0	0	0	0	0	21.9948	0	0	0	11.3052	11.311	0	0	0	1.88468	9.701	2.3355	1.05404	0	8.567	TMEM109
SCRN1	7.99729	7.19998	2.50987	0.0184232	0.114444	-3.18898	8	2	0	0	19.6859	18.7301	0	0	18.5292	19.3763	18.2264	18.8851	17.931	18.8193	0	0	0	0	0	0	0	11.3052	11.311	0	0	0	11.1986	3.201331	0.777605	2.33636	14.621	0.000	SCRN1
FLNB	-10.5439	12.4322	-2.50291	0.0187177	0.115958	-3.19881	4	9	19.7531	20.2571	0	0	25.7465	23.6641	0	0	0	0	0	0	0	22.9566	26.4776	23.1109	24.1737	26.3098	25.7187	11.3052	23.8876	0	0	25.011	7.160213	17.7041	1.55873	0.614267	0.00000	23.0338	FLNB
ACTN2	-8.30633	8.78448	-2.49914	0.018879	0.116641	-3.20413	4	8	17.4678	20.0143	16.0053	15.9708	20.6592	20.9923	17.0231	0	15.9364	0	0	0	0	0	0	21.3145	22.8275	0	0	11.3052	11.311	0	0	0	4.63131	12.9376	1.51581	0.755607	0.00000	16.7366	ACTN2
RACGAP1	9.21009	9.83398	2.49714	0.0189652	0.116858	-3.20695	9	3	0	17.9426	22.1392	22.6654	0	0	21.7202	21.5096	22.7996	23.1297	21.523	20.9066	0	0	0	0	0	0	0	11.3052	11.311	19.0634	0	0	14.439	5.228935	0.662609	1.82134	19.985	0.00000	RACGAP1
RAB13	9.65887	13.494	2.49592	0.0190179	0.116868	-3.20867	10	5	20.9765	0	0	0	18.915	18.272	22.334	23.0691	23.5423	23.1884	22.9746	0	0	21.9948	23.8162	0	0	0	23.8162	11.3052	25.7658	21.8522	0	22.0331	18.3234	8.664533	0.505484	1.24583	22.6543	0.0000	RAB13
MAPRE3	-7.60255	5.68596	-2.49399	0.0191015	0.117067	-3.21139	2	6	18.8562	19.6964	0	20.2178	17.084	16.523	0	0	0	0	0	0	0	0	0	0	21.4694	0	0	11.3052	11.311	0	0	0	1.88468	9.48723	2.3355	1.05308	0	8.2615	MAPRE3
COL6A2	-7.48001	5.62469	-2.48472	0.0195082	0.119186	-3.22444	2	6	18.8851	16.6763	0	0	18.5245	18.2085	0	0	0	0	0	0	0	0	0	20.6043	19.4776	0	0	11.3052	11.311	0	0	0	1.88468	9.3647	2.3355	1.04874	0	8.33814	COL6A2
RPL8	-6.17175	18.7396	-2.48374	0.0195516	0.119186	-3.22582	10	12	21.4448	23.1968	19.9708	21.6504	17.2291	20.1123	0	18.8918	18.648	22.2492	19.7719	17.0325	24.2441	23.6088	23.6222	21.8676	22.2653	22.6934	22.9746	11.3052	11.311	22.334	23.3266	0	15.6537	21.8255	0.533351	0.0903401	18.7699	22.0665	RPL8
BGN	-8.9642	8.14113	-2.47672	0.0198658	0.12078	-3.23569	3	7	22.0272	21.8607	19.3122	21.532	23.1843	22.5929	0	0	0	0	0	0	0	0	0	0	0	20.9696	0	11.3052	11.311	21.2922	0	0	3.659033	12.6232	1.92976	0.885758	0.00000	20.1409	BGN
GP1BB	-7.3456	5.55749	-2.47267	0.0200488	0.121415	-3.24137	2	6	18.5864	18.8381	18.6952	18.2963	18.2904	18.057	0	0	0	0	0	0	0	0	0	0	0	0	0	11.3052	11.311	0	0	0	1.88468	9.23029	2.3355	1.04469	0	9.02849	GP1BB
PPP3CA	7.1556	4.85827	2.47206	0.0200765	0.121415	-3.24222	6	1	15.3657	0	0	0	0	0	19.8809	0	18.9728	19.589	20.1739	0	0	0	0	0	0	0	0	11.3052	11.311	0	0	0	8.43607	1.28047	1.10025	3.4641	5.6526	0	PPP3CA
AKR1B10	-7.35339	5.56138	-2.46884	0.0202235	0.121981	-3.24674	2	6	0	18.5373	0	19.9117	18.0443	17.1562	0	0	0	0	0	0	0	0	0	17.5765	19.6308	0	0	11.3052	11.311	0	0	0	1.88468	9.23807	2.3355	1.04759	0	8.57808	AKR1B10
SNF8	8.5295	7.77727	2.46669	0.020322	0.122098	-3.24975	8	2	0	0	0	0	21.0233	21.127	21.2316	20.6152	19.0313	18.5716	20.7335	21.7049	0	0	0	0	0	0	0	11.3052	11.311	0	0	0	12.042	3.512521	0.791567	2.33551	14.9413	0.0000	SNF8
TALDO1	8.50284	10.7865	2.46609	0.0203497	0.122098	-3.25059	10	4	19.3383	19.2263	19.4894	0	0	20.3665	0	20.1639	17.951	14.1167	21.2733	20.1867	0	0	0	0	0	0	0	11.3052	11.311	22.1913	20.8044	21.151	15.0379	6.535043	0.531572	1.47768	19.0574	0.00000	TALDO1
MFF	-7.21466	5.49201	-2.45333	0.0209452	0.125342	-3.26845	2	6	18.407	18.2468	17.7027	17.7621	18.6666	18.407	0	0	0	0	0	0	0	0	0	0	0	0	0	11.3052	11.311	0	0	0	1.88468	9.09934	2.3355	1.04486	0	8.85135	MFF
KRT74	-7.02241	16.38	-2.41699	0.0227306	0.135623	-3.31905	8	12	18.6528	17.3993	16.4501	18.3517	19.1464	19.3315	16.8247	16.8622	0	20.0325	21.4915	0	22.5929	22.3533	23.9374	19.1808	22.0203	19.2777	23.7408	11.3052	23.8265	20.3419	0	0	12.8688	19.8912	0.782795	0.11541	16.8435	19.2293	KRT74
DDX39B	8.60108	7.91934	2.41598	0.0227818	0.135623	-3.32044	8	2	0	0	0	0	0	0	22.6417	17.4205	18.7913	22.5784	21.4345	21.1559	0	0	24.8364	18.5893	0	0	0	11.3052	11.311	0	0	0	12.2199	3.618804	0.799474	2.36432	14.3658	0.00000	DDX39B
RPS8	-6.24432	20.8011	-2.41067	0.0230547	0.136891	-3.3278	10	12	23.8917	22.0464	22.492	21.927	23.3754	23.3216	21.188	21.3145	14.4779	21.532	18.2692	0	23.0201	23.3266	28.2241	23.4452	26.1929	25.816	0	23.6294	25.8855	19.3938	20.6408	25.816	17.6789	23.9232	0.499198	0.0785561	20.9144	23.351	RPS8
MBLAC2	-7.04514	5.40726	-2.40731	0.0232289	0.137568	-3.33245	2	6	16.3065	16.2353	21.3634	19.8522	16.5709	16.8296	0	0	0	0	0	0	0	0	0	0	0	0	0	11.3052	11.311	0	0	0	1.88468	8.92983	2.3355	1.05749	0	8.11767	MBLAC2
EIF3E	8.20111	12.5492	2.40447	0.0233769	0.137865	-3.33637	11	5	19.0506	22.4059	20.0472	22.0415	0	0	20.7993	20.1931	19.4654	14.7154	18.88	17.8464	0	0	0	17.8389	0	0	0	11.3052	11.311	18.9728	22.375	23.9338	16.6498	8.448677	0.393996	1.24361	18.9264	0.0000	EIF3E
SNX2	9.62074	12.5257	2.40404	0.0233997	0.137865	-3.33698	10	4	0	0	23.1884	23.3266	0	0	22.4206	21.9572	22.1913	21.8607	23.5034	0	0	24.5631	0	0	0	21.5058	0	11.3052	11.311	23.8332	23.8656	25.7848	17.3361	7.715322	0.53867	1.47954	22.0742	0.00000	SNX2
HMGB2	7.61035	5.7777	2.39586	0.0238316	0.139954	-3.34828	7	1	0	0	0	0	0	0	0	0	15.0044	13.2191	21.0233	0	0	0	0	0	23.6703	0	0	11.3052	11.311	21.4723	21.6592	0	9.58288	1.97253	0.957343	3.4641	11.3081	0.00000	HMGB2
KRT73	-7.02745	16.743	-2.39501	0.0238766	0.139954	-3.34944	8	12	18.6528	17.3993	19.1616	19.8591	19.1464	19.4987	18.6315	19.3809	0	20.0325	21.4915	0	22.5929	22.3533	23.9374	19.1808	22.0203	19.2777	23.7408	11.3052	23.8265	20.3419	0	0	13.2292	20.2567	0.775813	0.0970687	19.0062	19.3882	KRT73
GSTO1	7.9962	6.77924	2.39095	0.0240944	0.140869	-3.35505	7	2	0	16.4677	0	0	0	16.906	18.8072	0	22.8399	22.7885	20.401	21.8754	0	0	0	0	0	0	0	11.3052	11.311	0	0	0	10.7773	2.781143	0.949283	2.33574	11.3081	0.00000	GSTO1
RPL14	-5.0464	21.3666	-2.377	0.0248552	0.144946	-3.37425	11	12	22.8456	23.5423	22.8533	22.0203	22.5845	24.272	22.2062	22.2492	20.3231	21.4062	18.9901	18.4621	24.7569	27.9749	25.3077	23.8291	23.5357	23.1547	0	23.9516	11.311	24.3332	21.7049	21.1828	18.8434	23.8898	0.362602	0.0664846	21.2945	23.539	RPL14
PPP1CC	9.41082	15.8763	2.37418	0.0250118	0.145488	-3.37812	11	6	22.3417	22.1086	22.0238	21.8001	20.8592	24.917	27.0682	27.6506	26.5516	27.6506	23.5478	27.3051	0	0	0	0	0	0	0	11.3052	11.311	22.8456	19.3692	22.375	20.5817	11.1709	0.423843	1.0477	23.1967	10.4296	PPP1CC
EIF4A1	-4.88005	19.9764	-2.36409	0.0255791	0.148411	-3.39196	11	12	21.7627	21.6048	21.0427	22.5845	21.5346	22.391	21.2598	20.5806	19.1532	21.523	20.6408	20.3499	22.9672	23.9643	23.1297	21.6592	22.7996	23.5565	0	11.3052	11.311	20.2004	21.5889	22.5233	17.5363	22.4164	0.381637	0.0403691	20.4653	22.4877	EIF4A1
PSMA3	5.93351	19.8997	2.34786	0.0265169	0.153462	-3.41418	12	10	16.1954	20.4105	20.0369	16.1175	17.8389	18.1629	20.4194	20.7146	20.1593	22.6934	22.3084	21.8268	0	24.4976	0	22.6875	22.6934	24.5544	22.9672	25.1387	24.648	26.2661	27.0114	20.2438	22.8664	16.9329	0.104935	0.497405	22.5009	19.0999	PSMA3
RPS11	-5.05133	20.734	-2.34533	0.0266654	0.153932	-3.41762	11	12	23.9129	25.1847	26.0613	25.7848	24.9109	22.4661	17.9426	17.0922	15.7286	24.6307	0	19.6828	22.6756	21.7376	23.117	20.7993	21.3952	21.0708	23.4452	11.3052	23.6453	22.2902	21.2316	21.5058	18.2084	23.2597	0.378959	0.0806542	20.4572	22.8963	RPS11
RAB4B	-8.95743	7.5186	-2.33826	0.0270859	0.155966	-3.42726	3	6	27.9749	28.2241	27.8425	17.2063	0	0	0	0	13.8624	0	0	0	0	22.8238	0	0	0	19.8963	0	11.3052	11.311	0	0	0	3.039888	11.9973	1.82086	1.07803	0	8.60314	RAB4B
RCC2	8.72016	8.99209	2.33496	0.027284	0.156711	-3.43176	8	3	0	18.52	20.9155	16.1485	0	0	24.2587	23.0798	22.8743	21.566	23.1124	22.7186	0	0	0	0	0	0	0	11.3052	11.311	0	0	0	13.3522	4.632007	0.806694	1.82233	16.4385	0.0000	RCC2
CPNE1	8.30728	14.7225	2.33201	0.0274621	0.157339	-3.43577	11	6	21.8754	19.6099	21.566	20.6522	20.8917	22.2306	22.5985	21.2922	23.0311	20.9436	18.8193	19.1532	0	0	0	0	0	0	0	11.3052	24.3462	23.3266	21.2071	20.4901	18.8761	10.5688	0.361681	1.04624	21.0753	9.804947	CPNE1
GNG5	8.53734	11.2519	2.33042	0.0275587	0.157498	-3.43793	10	4	21.5096	0	20.5932	20.1867	0	0	22.008	21.709	14.7805	15.1267	0	0	0	0	0	21.5096	0	0	24.1929	11.3052	11.311	20.5275	21.335	23.9516	15.5206	6.983271	0.550672	1.47794	17.8271	0.0000	GNG5
TUBA8	-6.02199	19.7701	-2.32523	0.027876	0.158058	-3.44498	10	12	22.9594	22.3196	22.1313	22.1392	25.4139	21.047	22.6577	22.3196	22.6875	23.3754	23.3809	23.5668	23.4546	22.6654	23.1909	22.3948	21.6631	23.994	0	11.3052	11.311	20.646	19.8591	0	16.7591	22.7811	0.533911	0.0504382	21.4828	22.5301	TUBA8
ICAM3	9.10234	13.2318	2.32197	0.0280769	0.158058	-3.44941	10	5	21.9992	19.4036	22.219	21.8974	0	18.648	23.8835	24.5123	23.8291	23.8656	23.639	23.4232	0	0	0	0	0	0	0	11.3052	11.311	23.8068	23.8196	0	17.7829	8.680601	0.539162	1.2413	23.7229	0.0000	ICAM3
HLA-DRA	9.44879	10.0188	2.31859	0.0282864	0.158058	-3.45399	8	3	0	0	0	0	0	0	0	0	19.2462	22.3084	0	0	0	0	0	20.7146	20.6043	22.2142	26.0613	27.0114	11.311	23.4967	22.9538	24.5298	14.7432	5.294427	0.786005	1.81052	20.7773	0.00000	HLA-DRA
LGALS3BP	-9.22212	7.99944	-2.31044	0.0287986	0.158058	-3.46504	3	6	0	0	0	0	0	0	0	0	0	0	0	18.0443	29.3096	23.8835	25.1222	25.5824	25.1629	22.2653	0	11.3052	11.311	0	0	0	3.388379	12.6105	1.8741	1.05193	0.00000	11.1327	LGALS3BP
DPYSL3	7.429	8.41831	2.30906	0.0288861	0.158058	-3.4669	9	3	0	19.6372	18.3112	0	0	0	18.057	18.9591	14.0512	14.5498	18.3047	18.4751	0	0	0	18.4974	0	0	0	11.3052	11.311	0	0	20.5806	12.1328	4.703814	0.649876	1.81024	14.3005	0.0000	DPYSL3
FKBP4	7.82467	7.41145	2.3075	0.0289847	0.158058	-3.469	8	2	0	0	0	0	0	0	0	19.0142	14.8284	15.5741	0	16.8882	0	0	0	21.006	20.9833	0	24.5732	11.3052	11.311	0	22.391	0	11.3238	3.499113	0.812605	2.3355	13.0697	0.0000	FKBP4
GNG2	8.91167	6.57366	2.30546	0.0291148	0.158058	-3.47176	6	1	0	0	0	0	0	0	0	0	0	0	21.4558	0	0	0	0	0	25.4139	0	0	11.3052	25.3234	21.5852	24.8418	27.8425	11.0295	2.117828	1.10296	3.4641	5.6526	0	GNG2
HLA-A	7.68794	7.37827	2.30194	0.0293407	0.158058	-3.47652	8	2	0	0	0	0	0	0	16.0911	19.3547	16.6939	19.6859	18.566	21.6592	0	0	0	19.9689	22.4427	0	0	11.3052	11.311	0	0	0	11.2222	3.534303	0.787008	2.34026	13.7011	0.00000	HLA-A
COQ6	7.53454	6.63112	2.29998	0.029467	0.158058	-3.47916	7	2	0	15.8151	0	18.5511	0	0	0	19.6828	21.059	20.4265	20.305	20.6912	0	0	0	0	0	0	0	11.3052	11.311	0	0	0	10.3984	2.863852	0.938136	2.34436	11.3081	0.00000	COQ6
RPS14	6.9689	4.99129	2.29969	0.0294861	0.158058	-3.47956	6	1	0	0	0	18.0821	0	0	0	0	0	15.421	0	0	0	0	0	0	0	0	0	11.3052	11.311	19.289	23.8239	20.5587	8.47574	1.50684	1.12144	3.4641	5.6526	0	RPS14
GNAT1	-8.24211	11.1047	-2.29651	0.0296922	0.158058	-3.48385	5	9	18.0092	16.3045	0	0	21.9189	21.9807	0	0	13.9623	14.7987	0	0	22.391	21.8001	0	17.7822	20.7109	21.8119	0	11.3052	23.5988	0	0	20.1393	6.983687	15.2258	1.3088	0.616551	0.00000	19.3601	GNAT1
GNAT3	-8.24211	11.1047	-2.29651	0.0296922	0.158058	-3.48385	5	9	18.0092	16.3045	0	0	21.9189	21.9807	0	0	13.9623	14.7987	0	0	22.391	21.8001	0	17.7822	20.7109	21.8119	0	11.3052	23.5988	0	0	20.1393	6.983687	15.2258	1.3088	0.616551	0.00000	19.3601	GNAT3
YWHAG	-5.82901	18.7777	-2.2881	0.0302444	0.158058	-3.49518	10	12	23.3754	21.5852	18.49	17.9014	20.0213	18.8036	22.3196	20.5652	20.3766	20.5275	18.1297	21.5096	22.7126	26.1929	24.648	18.936	22.8835	24.7569	0	11.3052	11.311	20.3873	23.927	0	15.8632	21.6922	0.52852	0.12968	20.3819	22.1489	YWHAG
DNAJC7	7.34849	5.33454	2.28804	0.0302485	0.158058	-3.49526	6	1	0	0	0	19.9235	0	0	0	20.5391	22.3084	22.1026	20.5391	0	0	0	0	0	0	0	0	11.3052	11.311	0	0	0	9.00878	1.66029	1.11594	3.4641	5.6526	0	DNAJC7
ATP11C	6.732	4.79092	2.28654	0.0303478	0.158058	-3.49728	6	1	0	17.099	0	0	0	0	0	16.4004	13.2971	21.9819	0	23.5875	0	0	0	0	0	0	0	11.3052	11.311	0	0	0	8.15692	1.42492	1.13491	3.4641	5.6526	0	ATP11C
HIST1H1C	-9.55734	12.2622	-2.28597	0.0303854	0.158058	-3.49804	4	9	25.8456	17.0231	0	16.3431	0	0	0	0	0	0	0	0	23.5034	23.3754	24.0565	26.0215	25.5639	22.7579	0	23.7019	24.0834	0	18.8326	23.1843	7.483516	17.0409	1.48688	0.629616	0.00000	23.0666	HIST1H1C
KIF5B	7.24849	6.40328	2.28199	0.0306511	0.158058	-3.5034	7	2	0	0	0	14.5412	0	18.8072	0	20.0595	18.8117	18.5864	21.8165	18.4401	0	0	0	0	0	0	0	11.3052	11.311	0	0	0	10.0275	2.779038	0.934949	2.35832	11.3081	0.00000	KIF5B
DNAJA2	7.58692	7.35995	2.27733	0.0309649	0.158058	-3.50966	8	2	0	0	0	0	0	0	18.8117	18.3517	20.9894	19.3938	16.8391	16.8391	0	22.1457	0	20.6522	0	0	0	11.3052	11.311	0	0	0	11.1534	3.566494	0.782285	2.3372	14.075	0.00000	DNAJA2
KIN27	6.25882	4.55433	2.2741	0.0311836	0.158058	-3.51399	6	1	0	0	0	0	17.099	0	0	0	15.08	17.1247	18.8467	18.5373	0	0	0	0	0	0	0	11.3052	11.311	0	0	0	7.68374	1.42492	1.08658	3.4641	5.6526	0	KIN27
VPS28	9.69338	10.21	2.27063	0.0314206	0.158058	-3.51864	8	3	0	0	0	20.4901	21.8368	22.0331	28.2241	27.0114	26.3437	26.4605	23.5642	26.4605	0	0	0	0	0	0	0	11.3052	11.311	0	0	0	15.0567	5.363335	0.828341	1.8103	17.4376	0.00000	VPS28
ATP1A2	7.48493	19.4219	2.26269	0.0319684	0.158058	-3.52926	12	8	24.8364	25.9206	21.151	22.6756	22.451	24.585	20.2124	23.2806	24.989	25.2783	18.6057	20.4901	0	0	0	19.522	0	27.0114	24.8309	25.1071	23.9304	25.4874	22.6654	23.0947	23.1643	15.6794	0.0984831	0.74955	23.6055	21.801	ATP1A2
AP2B1	8.24048	10.2463	2.26243	0.0319868	0.158058	-3.52961	9	4	16.5191	22.9061	0	18.0587	0	16.0284	18.915	18.4514	22.7126	22.9198	23.6703	24.0184	0	0	0	0	0	0	0	11.3052	11.311	19.0943	0	0	14.3665	6.126021	0.670327	1.50116	18.6832	0.0000	AP2B1
POTEJ	3.63008	26.4323	2.25527	0.0324888	0.158058	-3.53918	12	12	24.0184	25.3077	20.3945	16.714	25.5824	18.5864	29.0517	29.0517	29.077	29.077	29.0517	29.0517	23.3055	28.2241	29.0517	28.2651	28.4902	27.4669	29.1129	29.3072	29.1129	23.9643	23.9971	29.1129	28.2473	24.6172	0.0705966	0.168494	29.0643	25.4451	POTEJ
C7	8.1373	7.27591	2.25334	0.0326254	0.158058	-3.54175	7	2	0	0	0	0	0	0	0	0	20.5806	0	0	0	0	0	0	18.4401	20.0472	0	24.0109	11.3052	11.311	23.5423	22.8835	22.5012	11.3446	3.207267	0.956662	2.33794	11.3081	0.00000	C7
POTEI	3.80433	26.3452	2.24126	0.0334919	0.158058	-3.55784	12	12	24.1161	25.3077	16.2599	16.714	25.5824	19.6424	29.0517	29.0517	29.077	29.077	29.0517	29.0517	23.3055	28.3049	29.077	28.2651	29.0517	27.6892	29.1129	29.3072	29.1129	23.9643	23.9971	29.1129	28.2473	24.443	0.0705966	0.189485	29.0643	25.4451	POTEI
PPIA	-3.58643	22.5279	-2.23662	0.0338299	0.158058	-3.56401	12	12	23.5565	23.3541	24.2441	25.0181	24.5298	24.6106	23.3216	22.9198	21.8726	23.0947	23.2072	22.0203	23.4568	23.5357	22.7579	25.3641	25.3641	26.0613	23.5549	11.3052	11.311	22.7579	22.3831	21.0676	20.7347	24.3211	0.215043	0.0413966	22.5705	24.387	PPIA
LIMS3L	-8.38315	9.77643	-2.23623	0.0338587	0.158058	-3.56453	4	8	20.8228	18.407	0	24.6878	19.3219	18.7152	0	0	0	0	0	0	0	23.4908	0	0	19.7107	22.46	0	11.3052	11.311	22.8257	21.5764	0	5.584861	13.968	1.59058	0.750555	0.00000	19.0185	LIMS3L
COPS4	7.36965	5.45884	2.23477	0.0339656	0.158058	-3.56646	6	1	0	0	0	0	0	0	21.3952	21.2376	0	22.2444	0	22.2306	0	0	0	21.2881	0	0	0	11.3052	11.311	0	0	0	9.14366	1.77401	1.11836	3.4641	5.6526	0	COPS4
COL6A3	-7.85586	5.81261	-2.23182	0.0341832	0.158058	-3.57038	2	5	0	0	0	0	24.0109	23.9643	0	0	0	0	0	0	0	0	0	23.0622	23.6578	22.1913	0	11.3052	11.311	0	0	0	1.88468	9.74054	2.3355	1.23673	0	0	COL6A3
LAP3	7.20086	7.05898	2.23115	0.0342326	0.158058	-3.57126	8	2	21.6504	19.8522	0	0	0	0	17.5566	18.0443	15.8648	14.6383	17.099	0	0	0	0	0	0	0	0	11.3052	11.311	0	0	22.0937	10.6594	3.458548	0.786217	2.33813	12.9746	0.00000	LAP3
SLC25A6	5.85249	4.31037	2.22876	0.0344105	0.158058	-3.57444	6	1	0	0	16.6095	0	0	0	17.5254	18.2975	14.349	14.0513	0	0	0	0	0	0	0	0	0	11.3052	11.311	0	0	0	7.23662	1.38413	1.08055	3.4641	5.6526	0	SLC25A6
FAM49B	7.2003	5.35552	2.22227	0.0348961	0.158058	-3.58304	6	1	0	0	0	0	0	0	19.522	0	21.0644	21.6359	22.6295	0	0	0	0	0	0	21.0644	0	11.3052	11.311	0	0	0	8.95567	1.75537	1.11576	3.4641	5.6526	0	FAM49B
YWHAH	7.98886	11.9929	2.21841	0.0351879	0.158058	-3.58814	10	5	0	16.1834	0	0	0	17.1036	23.6156	0	20.2438	20.7732	18.5449	18.2692	0	0	0	20.8668	19.807	22.0203	0	11.3052	11.311	23.338	20.5877	23.8589	15.9873	7.998428	0.534457	1.24989	19.3944	0.00000	YWHAH
SET	7.06532	6.3647	2.21755	0.0352534	0.158058	-3.58928	7	2	17.3422	16.6423	0	0	0	0	18.308	20.6592	20.2992	14.3677	0	22.518	0	0	0	0	0	0	0	11.3052	11.311	0	0	0	9.89736	2.83204	0.947708	2.33609	11.3081	0.00000	SET
RPL10L	-3.6679	20.3623	-2.21347	0.0355642	0.158058	-3.59466	12	12	18.88	21.7514	20.7146	20.8313	16.4004	22.8072	20.171	18.2133	19.6828	14.7524	18.1755	19.3547	23.5642	23.1547	23.7513	24.8748	24.8938	24.7315	22.8636	11.3052	11.311	22.0415	21.699	22.7703	18.5283	22.1962	0.219921	0.11788	19.5188	22.9809	RPL10L
SLC25A4	5.70729	4.23777	2.20937	0.0358801	0.158058	-3.60008	6	1	0	0	16.6095	0	0	0	17.5254	16.5551	14.349	14.0513	0	0	0	0	0	0	0	0	0	11.3052	11.311	0	0	0	7.09141	1.38413	1.07296	3.4641	5.6526	0	SLC25A4
EXT2	-7.63269	5.70103	-2.20269	0.0363987	0.158058	-3.60887	2	5	0	0	0	0	21.6504	21.6232	0	0	0	0	0	0	0	0	0	23.0798	21.9696	25.8855	0	11.3052	11.311	0	0	0	1.88468	9.51737	2.3355	1.24109	0	0	EXT2
CALU	5.73528	4.24723	2.20185	0.0364648	0.158058	-3.60998	6	1	0	0	0	16.5551	0	0	17.2063	18.7702	12.6679	14.1178	0	0	0	0	0	0	0	0	0	11.3052	11.311	0	0	0	7.11487	1.37959	1.08577	3.4641	5.6526	0	CALU
SETSIP	6.99473	6.32941	2.20006	0.0366057	0.158058	-3.61234	7	2	17.3422	16.6423	0	0	0	0	18.308	20.6592	20.2992	13.5207	0	22.518	0	0	0	0	0	0	0	11.3052	11.311	0	0	0	9.82677	2.83204	0.951098	2.33609	11.3081	0.00000	SETSIP
KRT71	-7.67275	7.64032	-2.19768	0.0367933	0.158058	-3.61547	3	7	18.6528	17.3993	0	17.2824	19.1464	19.3315	0	0	0	0	0	0	0	0	23.8876	0	22.0203	0	23.0311	11.3052	11.311	0	0	0	3.803946	11.4767	1.96172	0.896541	0.00000	17.3408	KRT71
KRT72	-7.67275	7.64032	-2.19768	0.0367933	0.158058	-3.61547	3	7	18.6528	17.3993	0	17.2824	19.1464	19.3315	0	0	0	0	0	0	0	0	23.8876	0	22.0203	0	23.0311	11.3052	11.311	0	0	0	3.803946	11.4767	1.96172	0.896541	0.00000	17.3408	KRT72
PSMA4	7.49291	17.3442	2.19715	0.0368348	0.158058	-3.61616	11	8	18.1297	21.7272	19.5595	18.0919	0	18.5716	23.8589	0	23.9516	23.8332	19.7373	16.9672	0	0	0	23.4967	20.5652	23.0311	25.0448	24.5298	24.0255	24.1551	24.1692	22.8152	21.0907	13.5977	0.333724	0.749398	23.9052	18.3507	PSMA4
sp|P01766|HV305_HUMAN Ig heavy chain V-III region BRO OS=Homo sapiens PE=1 SV=1	6.76147	7.37728	2.19553	0.0369634	0.158058	-3.61829	8	3	16.0593	15.9665	0	0	0	15.9327	17.0688	18.5155	16.8296	16.6148	20.3499	17.1013	0	0	0	0	0	0	0	11.3052	11.311	0	0	0	10.758	3.996541	0.776171	1.80908	13.9629	0.00000	sp|P01766|HV305_HUMAN Ig heavy chain V-III region BRO OS=Homo sapiens PE=1 SV=1
UNC45A	5.05848	2.52924	2.1907	0.0373477	0.158058	-3.62462	4	0	0	0	0	0	0	0	0	0	19.0142	19.0713	0	0	0	0	0	0	0	0	0	11.3052	11.311	0	0	0	5.05848	0	1.54737	0	0	0	UNC45A
CNN2	5.21034	2.60517	2.19039	0.0373731	0.158058	-3.62504	4	0	0	0	0	0	0	0	0	0	0	0	0	0	0	0	0	0	0	0	0	11.3052	11.311	19.6477	20.2602	0	5.21034	0	1.55973	0	0	0	CNN2
VAV2	5.18312	2.59156	2.19033	0.0373777	0.158058	-3.62512	4	0	0	0	0	0	0	0	0	0	20.2004	19.3809	0	0	0	0	0	0	0	0	0	11.3052	11.311	0	0	0	5.18312	0	1.5577	0	0	0	VAV2
SH2B2	4.9899	2.49495	2.19023	0.0373859	0.158058	-3.62525	4	0	0	0	0	0	0	0	0	0	0	0	18.648	18.6146	0	0	0	0	0	0	0	11.3052	11.311	0	0	0	4.9899	0	1.54195	0	0	0	SH2B2
ATG3	4.98433	2.49217	2.19016	0.0373912	0.158058	-3.62534	4	0	0	0	0	0	0	0	0	0	18.6666	18.5292	0	0	0	0	0	0	0	0	0	11.3052	11.311	0	0	0	4.98433	0	1.54153	0	0	0	ATG3
CNBP	5.21926	2.60963	2.19008	0.0373977	0.158058	-3.62544	4	0	0	0	0	0	0	0	0	20.4554	19.5595	0	0	0	0	0	0	0	0	0	0	11.3052	11.311	0	0	0	5.21926	0	1.56068	0	0	0	CNBP
FAM129C	5.14277	2.57138	2.18994	0.0374089	0.158058	-3.62563	4	0	0	0	0	0	0	0	0	0	0	18.9453	0	20.1517	0	0	0	0	0	0	0	11.3052	11.311	0	0	0	5.14277	0	1.5549	0	0	0	FAM129C
QTRT1	5.28847	2.64423	2.18989	0.037413	0.158058	-3.62569	4	0	0	0	0	0	0	0	0	0	0	0	0	0	0	0	0	0	0	0	0	11.3052	11.311	20.6522	20.1931	0	5.28847	0	1.56595	0	0	0	QTRT1
SKIV2L2	5.26351	2.63175	2.18989	0.0374132	0.158058	-3.6257	4	0	0	0	0	0	0	0	0	0	20.6611	19.8848	0	0	0	0	0	0	0	0	0	11.3052	11.311	0	0	0	5.26351	0	1.56414	0	0	0	SKIV2L2
KIF11	5.14839	2.5742	2.1898	0.03742	0.158058	-3.62581	4	0	0	0	0	0	0	0	0	0	18.936	20.2285	0	0	0	0	0	0	0	0	0	11.3052	11.311	0	0	0	5.14839	0	1.55547	0	0	0	KIF11
TRAF7	5.2363	2.61815	2.18977	0.0374228	0.158058	-3.62585	4	0	0	0	0	0	0	0	0	0	19.5734	0	0	20.646	0	0	0	0	0	0	0	11.3052	11.311	0	0	0	5.2363	0	1.56223	0	0	0	TRAF7
APH1A	5.31393	2.65697	2.18974	0.0374251	0.158058	-3.62589	4	0	0	0	0	0	0	0	0	0	0	0	20.6235	20.5275	0	0	0	0	0	0	0	11.3052	11.311	0	0	0	5.31393	0	1.56791	0	0	0	APH1A
DSG1	5.20448	2.60224	2.18969	0.0374292	0.158058	-3.62596	4	0	0	0	0	0	0	0	0	0	20.5485	19.289	0	0	0	0	0	0	0	0	0	11.3052	11.311	0	0	0	5.20448	0	1.55991	0	0	0	DSG1
BRK1	5.3126	2.6563	2.18968	0.0374295	0.158058	-3.62596	4	0	0	0	0	0	0	0	0	0	0	0	20.3873	20.7477	0	0	0	0	0	0	0	11.3052	11.311	0	0	0	5.3126	0	1.56786	0	0	0	BRK1
IL4I1	5.30458	2.65229	2.18968	0.0374295	0.158058	-3.62596	4	0	0	0	0	0	0	0	0	0	0	0	0	0	0	0	0	0	0	0	0	11.3052	11.311	0	20.7846	20.2541	5.30458	0	1.56729	0	0	0	IL4I1
NUMA1	4.92869	2.46434	2.18948	0.0374457	0.158058	-3.62623	4	0	0	0	0	0	0	0	18.1914	18.3366	0	0	0	0	0	0	0	0	0	0	0	11.3052	11.311	0	0	0	4.92869	0	1.53718	0	0	0	NUMA1
DNAJB2	5.28847	2.64423	2.18945	0.0374486	0.158058	-3.62628	4	0	0	0	0	0	0	0	0	0	0	19.9298	20.9155	0	0	0	0	0	0	0	0	11.3052	11.311	0	0	0	5.28847	0	1.56634	0	0	0	DNAJB2
RHOH	5.34254	2.67127	2.18934	0.0374568	0.158058	-3.62641	4	0	0	0	0	0	0	0	20.9066	20.5877	0	0	0	0	0	0	0	0	0	0	0	11.3052	11.311	0	0	0	5.34254	0	1.57027	0	0	0	RHOH
SLC12A7	5.3616	2.6808	2.18915	0.0374724	0.158058	-3.62667	4	0	0	0	0	0	0	0	0	0	20.8313	20.8917	0	0	0	0	0	0	0	0	0	11.3052	11.311	0	0	0	5.3616	0	1.57177	0	0	0	SLC12A7
CTSC	5.36005	2.68002	2.18913	0.0374737	0.158058	-3.62669	4	0	0	0	0	0	0	0	0	0	0	0	0	0	0	0	0	0	0	0	0	11.3052	11.311	20.9833	20.721	0	5.36005	0	1.57167	0	0	0	CTSC
DCK	5.19891	2.59945	2.18904	0.0374812	0.158058	-3.62681	4	0	0	0	0	0	0	0	20.7072	0	0	19.0634	0	0	0	0	0	0	0	0	0	11.3052	11.311	0	0	0	5.19891	0	1.56007	0	0	0	DCK
KIF4A	5.19899	2.59949	2.18899	0.0374855	0.158058	-3.62688	4	0	0	0	0	0	0	0	0	0	20.721	19.0506	0	0	0	0	0	0	0	0	0	11.3052	11.311	0	0	0	5.19899	0	1.56012	0	0	0	KIF4A
PRMT5	5.28458	2.64229	2.18873	0.037506	0.158058	-3.62721	4	0	0	0	0	0	0	0	0	0	0	0	0	0	0	0	0	0	0	0	0	11.3052	11.311	21.151	19.6477	0	5.28458	0	1.5667	0	0	0	PRMT5
ATP2A3	5.25185	2.62592	2.18872	0.0375068	0.158058	-3.62723	4	0	0	0	0	0	0	0	0	21.0296	0	19.3763	0	0	0	0	0	0	0	0	0	11.3052	11.311	0	0	0	5.25185	0	1.56432	0	0	0	ATP2A3
S100A9	5.07467	2.53733	2.18852	0.037523	0.158058	-3.62749	4	0	0	0	0	0	0	0	0	0	18.1976	20.0822	0	0	0	0	0	0	0	0	0	11.3052	11.311	0	0	0	5.07467	0	1.55068	0	0	0	S100A9
HGFAC	-7.48749	5.62843	-2.18846	0.0375279	0.158058	-3.62757	2	5	0	23.0947	0	0	19.6828	0	0	0	0	0	0	0	0	0	0	23.6294	23.4809	22.5784	0	11.3052	11.311	0	0	0	1.88468	9.37218	2.3355	1.24023	0	0	HGFAC
RPS29	5.41181	2.70591	2.18829	0.0375414	0.158058	-3.62779	4	0	0	0	0	0	0	0	0	0	0	0	0	0	0	0	0	0	0	0	0	11.3052	11.311	21.3885	20.937	0	5.41181	0	1.57594	0	0	0	RPS29
MYO1G	5.42448	2.71224	2.18814	0.0375533	0.158058	-3.62798	4	0	0	0	0	0	0	0	0	0	0	0	21.3952	21.0824	0	0	0	0	0	0	0	11.3052	11.311	0	0	0	5.42448	0	1.57691	0	0	0	MYO1G
HMGB3	5.41997	2.70999	2.18812	0.0375551	0.158058	-3.62801	4	0	0	0	0	0	0	0	0	0	0	0	0	0	0	0	0	0	0	0	0	11.3052	11.311	21.4723	20.9512	0	5.41997	0	1.57663	0	0	0	HMGB3
ALOX5	4.85518	2.42759	2.18803	0.0375621	0.158058	-3.62813	4	0	0	0	0	0	0	0	17.5728	18.0731	0	0	0	0	0	0	0	0	0	0	0	11.3052	11.311	0	0	0	4.85518	0	1.53166	0	0	0	ALOX5
APOE	-7.75873	12.9594	-2.18792	0.0375713	0.158058	-3.62828	6	10	20.8477	22.1392	19.8591	14.9222	20.4781	21.8607	0	0	12.5667	0	20.3419	0	22.5194	0	0	18.4621	20.7335	20.2438	0	23.5668	11.311	0	19.665	21.5096	9.080084	16.8388	1.10882	0.481855	5.655502	20.361	APOE
PURA	5.41057	2.70529	2.18762	0.0375955	0.158058	-3.62867	4	0	0	0	0	0	0	0	0	20.5536	0	0	21.757	0	0	0	0	0	0	0	0	11.3052	11.311	0	0	0	5.41057	0	1.57645	0	0	0	PURA
PURB	5.41057	2.70529	2.18762	0.0375955	0.158058	-3.62867	4	0	0	0	0	0	0	0	0	20.5536	0	0	21.757	0	0	0	0	0	0	0	0	11.3052	11.311	0	0	0	5.41057	0	1.57645	0	0	0	PURB
AMOTL1	5.47465	2.73732	2.18727	0.0376236	0.158058	-3.62913	4	0	0	0	0	0	0	0	0	0	21.6674	21.4122	0	0	0	0	0	0	0	0	0	11.3052	11.311	0	0	0	5.47465	0	1.58096	0	0	0	AMOTL1
PLXNA1	5.41085	2.70542	2.18726	0.0376245	0.158058	-3.62914	4	0	0	0	0	0	0	0	0	0	20.4344	21.8795	0	0	0	0	0	0	0	0	0	11.3052	11.311	0	0	0	5.41085	0	1.57679	0	0	0	PLXNA1
PLXNA3	5.41085	2.70542	2.18726	0.0376245	0.158058	-3.62914	4	0	0	0	0	0	0	0	0	0	20.4344	21.8795	0	0	0	0	0	0	0	0	0	11.3052	11.311	0	0	0	5.41085	0	1.57679	0	0	0	PLXNA3
SELL	5.37087	2.68543	2.18715	0.037633	0.158058	-3.62928	4	0	0	0	0	0	0	0	0	0	0	0	0	0	0	0	0	0	0	0	0	11.3052	11.311	21.8268	20.0073	0	5.37087	0	1.57417	0	0	0	SELL
EIF4H	4.82446	2.41223	2.1871	0.0376369	0.158058	-3.62935	4	0	0	0	0	0	0	0	0	0	0	0	17.2502	18.027	0	0	0	0	0	0	0	11.3052	11.311	0	0	0	4.82446	0	1.52955	0	0	0	EIF4H
SRSF3	5.46597	2.73299	2.18703	0.0376429	0.158058	-3.62944	4	0	0	0	0	0	0	0	0	0	0	0	0	0	0	0	0	0	0	0	0	11.3052	11.311	21.0399	21.9355	0	5.46597	0	1.58062	0	0	0	SRSF3
SOS1	5.27448	2.63724	2.1869	0.0376534	0.158058	-3.62961	4	0	0	0	0	0	0	0	0	0	0	0	21.516	19.1616	0	0	0	0	0	0	0	11.3052	11.311	0	0	0	5.27448	0	1.5676	0	0	0	SOS1
DBN1	4.83106	2.41553	2.18688	0.0376549	0.158058	-3.62964	4	0	0	0	0	0	0	0	0	0	18.2133	17.1433	0	0	0	0	0	0	0	0	0	11.3052	11.311	0	0	0	4.83106	0	1.53039	0	0	0	DBN1
TYK2	5.44755	2.72378	2.18675	0.0376655	0.158058	-3.62981	4	0	0	0	0	0	0	0	0	0	0	0	0	0	0	0	0	0	0	0	0	11.3052	11.311	0	22.0696	20.6848	5.44755	0	1.57967	0	0	0	TYK2
CUL4A	4.80104	2.40052	2.18674	0.0376663	0.158058	-3.62982	4	0	0	0	0	0	0	0	0	0	17.2259	17.7704	0	0	0	0	0	0	0	0	0	11.3052	11.311	0	0	0	4.80104	0	1.52759	0	0	0	CUL4A
CUL4B	4.80104	2.40052	2.18674	0.0376663	0.158058	-3.62982	4	0	0	0	0	0	0	0	0	0	17.2259	17.7704	0	0	0	0	0	0	0	0	0	11.3052	11.311	0	0	0	4.80104	0	1.52759	0	0	0	CUL4B
GPC1	5.36649	2.68325	2.18643	0.0376915	0.158058	-3.63023	4	0	0	0	0	0	0	0	21.9746	19.807	0	0	0	0	0	0	0	0	0	0	0	11.3052	11.311	0	0	0	5.36649	0	1.57452	0	0	0	GPC1
PVRL1	5.48688	2.74344	2.18642	0.0376921	0.158058	-3.63024	4	0	0	0	0	0	0	0	0	0	0	22.162	21.0644	0	0	0	0	0	0	0	0	11.3052	11.311	0	0	0	5.48689	0	1.5825	0	0	0	PVRL1
SLC19A1	5.4893	2.74465	2.1863	0.0377017	0.158058	-3.6304	4	0	0	0	0	0	0	0	0	0	0	0	0	0	0	0	0	0	0	0	0	11.3052	11.311	21.0492	0	22.2062	5.4893	0	1.58276	0	0	0	SLC19A1
DIAPH1	5.52098	2.76049	2.18625	0.0377058	0.158058	-3.63046	4	0	0	0	0	0	0	0	0	0	21.566	22.0696	0	0	0	0	0	0	0	0	0	11.3052	11.311	0	0	0	5.52098	0	1.58481	0	0	0	DIAPH1
HPRT1	7.33211	6.72974	2.18621	0.0377089	0.158058	-3.63051	7	2	0	0	18.6146	18.1497	0	0	18.4952	0	17.8777	21.6725	22.4206	21.6674	0	0	0	0	0	0	0	11.3052	11.311	0	0	0	10.3958	3.063687	0.945351	2.33572	11.3081	0.00000	HPRT1
H1FX	5.19753	2.59876	2.1861	0.0377178	0.158058	-3.63066	4	0	0	0	0	0	0	0	18.4997	21.2545	0	0	0	0	0	0	0	0	0	0	0	11.3052	11.311	0	0	0	5.19753	0	1.56259	0	0	0	H1FX
KRT34	5.53316	2.76658	2.18588	0.0377354	0.158058	-3.63094	4	0	0	0	0	0	0	0	0	0	0	0	22.2306	21.5511	0	0	0	0	0	0	0	11.3052	11.311	0	0	0	5.53316	0	1.58589	0	0	0	KRT34
CLNK	4.77811	2.38906	2.18561	0.0377573	0.158058	-3.6313	4	0	0	0	0	0	0	0	0	0	17.864	16.8572	0	0	0	0	0	0	0	0	0	11.3052	11.311	0	0	0	4.77811	0	1.52634	0	0	0	CLNK
TUBGCP3	5.38937	2.69469	2.18541	0.0377734	0.158058	-3.63156	4	0	0	0	0	0	0	0	19.807	0	0	0	0	22.2492	0	0	0	0	0	0	0	11.3052	11.311	0	0	0	5.38937	0	1.57698	0	0	0	TUBGCP3
KRT87P	5.54605	2.77302	2.18539	0.0377756	0.158058	-3.6316	4	0	0	0	0	0	0	0	0	0	0	0	22.4373	21.4991	0	0	0	0	0	0	0	11.3052	11.311	0	0	0	5.54605	0	1.58713	0	0	0	KRT87P
TBL1X	4.78666	2.39333	2.18533	0.0377802	0.158058	-3.63167	4	0	0	0	0	0	0	0	0	0	16.7507	18.0731	0	0	0	0	0	0	0	0	0	11.3052	11.311	0	0	0	4.78666	0	1.52745	0	0	0	TBL1X
TBL1XR1	4.78666	2.39333	2.18533	0.0377802	0.158058	-3.63167	4	0	0	0	0	0	0	0	0	0	16.7507	18.0731	0	0	0	0	0	0	0	0	0	11.3052	11.311	0	0	0	4.78666	0	1.52745	0	0	0	TBL1XR1
TBL1Y	4.78666	2.39333	2.18533	0.0377802	0.158058	-3.63167	4	0	0	0	0	0	0	0	0	0	16.7507	18.0731	0	0	0	0	0	0	0	0	0	11.3052	11.311	0	0	0	4.78666	0	1.52745	0	0	0	TBL1Y
EIF3H	5.57128	2.78564	2.18526	0.0377862	0.158058	-3.63177	4	0	0	0	0	0	0	0	0	0	22.2444	21.9948	0	0	0	0	0	0	0	0	0	11.3052	11.311	0	0	0	5.57128	0	1.58879	0	0	0	EIF3H
PIK3CD	5.29209	2.64605	2.18495	0.0378114	0.158058	-3.63217	4	0	0	0	0	0	0	0	0	0	0	0	18.9728	21.9161	0	0	0	0	0	0	0	11.3052	11.311	0	0	0	5.29209	0	1.57062	0	0	0	PIK3CD
KIF4B	4.76366	2.38183	2.18492	0.0378131	0.158058	-3.6322	4	0	0	0	0	0	0	0	0	0	16.6837	17.864	0	0	0	0	0	0	0	0	0	11.3052	11.311	0	0	0	4.76366	0	1.52551	0	0	0	KIF4B
ARHGAP25	5.60384	2.80192	2.18443	0.0378528	0.158058	-3.63284	4	0	0	0	0	0	0	0	0	0	0	0	0	0	0	0	0	0	0	0	0	11.3052	11.311	22.1026	22.5273	0	5.60384	0	1.59148	0	0	0	ARHGAP25
MGEA5	5.61092	2.80546	2.18436	0.0378591	0.158058	-3.63295	4	0	0	0	0	0	0	0	0	0	22.3692	22.3456	0	0	0	0	0	0	0	0	0	11.3052	11.311	0	0	0	5.61092	0	1.59197	0	0	0	MGEA5
SLC44A1	5.54997	2.77499	2.1843	0.0378641	0.158058	-3.63303	4	0	0	0	0	0	0	0	21.1559	0	0	0	0	0	0	0	0	0	0	0	0	11.3052	11.311	0	22.8275	0	5.54997	0	1.58834	0	0	0	SLC44A1
SPTBN1	5.34558	2.67279	2.18351	0.0379274	0.158058	-3.63405	4	0	0	0	0	0	0	0	0	0	19.1616	22.3692	0	0	0	0	0	0	0	0	0	11.3052	11.311	0	0	0	5.34558	0	1.57567	0	0	0	SPTBN1
UBTD1	5.63984	2.81992	2.18349	0.0379297	0.158058	-3.63409	4	0	0	0	0	0	0	0	0	0	22.2547	22.8072	0	0	0	0	0	0	0	0	0	11.3052	11.311	0	0	0	5.63984	0	1.59444	0	0	0	UBTD1
SPINT2	5.66509	2.83255	2.18296	0.0379724	0.158058	-3.63477	4	0	0	0	0	0	0	0	0	22.8072	0	22.5577	0	0	0	0	0	0	0	0	0	11.3052	11.311	0	0	0	5.66509	0	1.59637	0	0	0	SPINT2
SMC1A	5.05122	2.52561	2.18279	0.037986	0.158058	-3.63499	4	0	0	0	0	0	0	0	17.2405	0	20.758	0	0	0	0	0	0	0	0	0	0	11.3052	11.311	0	0	0	5.05122	0	1.55391	0	0	0	SMC1A
UBTD2	5.66774	2.83387	2.18279	0.0379866	0.158058	-3.635	4	0	0	0	0	0	0	0	0	0	22.4373	22.9594	0	0	0	0	0	0	0	0	0	11.3052	11.311	0	0	0	5.66774	0	1.59667	0	0	0	UBTD2
LSP1	4.81536	2.40768	2.18261	0.0380007	0.158058	-3.63523	4	0	0	0	0	0	0	0	0	0	18.88	16.2882	0	0	0	0	0	0	0	0	0	11.3052	11.311	0	0	0	4.81536	0	1.53278	0	0	0	LSP1
SEC11A	5.6928	2.8464	2.18226	0.0380297	0.158058	-3.6357	4	0	0	0	0	0	0	0	0	0	22.8575	22.8399	0	0	0	0	0	0	0	0	0	11.3052	11.311	0	0	0	5.6928	0	1.59857	0	0	0	SEC11A
PSIP1	4.89133	2.44567	2.18198	0.0380521	0.158058	-3.63606	4	0	0	0	0	0	0	0	0	0	0	16.4426	0	0	0	0	0	0	0	0	0	11.3052	11.311	19.6372	0	0	4.89133	0	1.54058	0	0	0	PSIP1
SUSD3	5.67581	2.83791	2.18167	0.0380772	0.158058	-3.63646	4	0	0	0	0	0	0	0	0	22.0272	0	0	23.4663	0	0	0	0	0	0	0	0	11.3052	11.311	0	0	0	5.67581	0	1.59812	0	0	0	SUSD3
CIT	5.72011	2.86006	2.18142	0.0380976	0.158058	-3.63679	4	0	0	0	0	0	0	0	0	0	22.8072	23.218	0	0	0	0	0	0	0	0	0	11.3052	11.311	0	0	0	5.72011	0	1.60084	0	0	0	CIT
HSP90AA2P	-7.60665	9.80561	-2.18129	0.0381085	0.158058	-3.63696	5	8	18.4997	0	0	0	20.8668	20.6043	17.2785	18.0051	0	14.1277	0	0	22.4373	22.077	0	18.6146	19.2707	20.937	0	11.3052	11.311	0	0	0	6.002287	13.6089	1.27648	0.74371	0.00000	18.9426	HSP90AA2P
TSN	4.64282	2.32141	2.18114	0.0381206	0.158058	-3.63716	4	0	0	0	0	0	0	0	0	0	16.9492	16.1485	0	0	0	0	0	0	0	0	0	11.3052	11.311	0	0	0	4.64282	0	1.51625	0	0	0	TSN
MCM5	4.70014	2.35007	2.18076	0.0381514	0.158058	-3.63765	4	0	0	0	0	0	0	0	0	0	17.9206	15.8648	0	0	0	0	0	0	0	0	0	11.3052	11.311	0	0	0	4.70013	0	1.52278	0	0	0	MCM5
HAT1	4.62973	2.31487	2.1807	0.0381563	0.158058	-3.63773	4	0	0	0	0	0	0	0	0	0	16.8149	16.1257	0	0	0	0	0	0	0	0	0	11.3052	11.311	0	0	0	4.62973	0	1.51521	0	0	0	HAT1
CCAR2	4.64086	2.32043	2.18069	0.0381573	0.158058	-3.63774	4	0	0	0	0	0	0	0	0	16.0053	17.0688	0	0	0	0	0	0	0	0	0	0	11.3052	11.311	0	0	0	4.64086	0	1.51645	0	0	0	CCAR2
TARSL2	4.63501	2.3175	2.1806	0.0381643	0.158058	-3.63786	4	0	0	0	0	0	0	0	0	0	16.9789	16.025	0	0	0	0	0	0	0	0	0	11.3052	11.311	0	0	0	4.63501	0	1.51588	0	0	0	TARSL2
RQCD1	5.75627	2.87814	2.18047	0.0381749	0.158058	-3.63803	4	0	0	0	0	0	0	0	0	0	23.1968	23.2622	0	0	0	0	0	0	0	0	0	11.3052	11.311	0	0	0	5.75627	0	1.60367	0	0	0	RQCD1
VAMP8	-8.22925	10.58	-2.18014	0.038202	0.158058	-3.63846	5	8	22.1392	18.8851	18.6716	22.5194	23.1968	23.2072	20.3587	19.9059	14.7041	0	0	0	23.229	0	0	24.4878	0	0	0	11.3052	11.311	0	0	0	6.465412	14.6947	1.30332	0.747514	0.00000	20.5121	VAMP8
SBDS	4.60871	2.30435	2.17999	0.0382141	0.158058	-3.63866	4	0	0	0	0	0	0	0	0	0	16.5461	16.1422	0	0	0	0	0	0	0	0	0	11.3052	11.311	0	0	0	4.60871	0	1.51351	0	0	0	SBDS
SF3A3	4.68719	2.3436	2.17991	0.0382209	0.158058	-3.63876	4	0	0	0	0	0	0	0	0	15.7286	0	17.9014	0	0	0	0	0	0	0	0	0	11.3052	11.311	0	0	0	4.68719	0	1.52219	0	0	0	SF3A3
POTEF	3.72985	26.3824	2.17923	0.038277	0.158058	-3.63966	12	12	24.1161	25.3077	16.2599	16.714	25.5824	19.6424	29.0517	29.0517	29.077	29.077	29.0517	29.0517	23.3055	28.4902	29.3072	28.4902	29.3048	27.6892	29.1129	29.3072	29.1129	23.9643	23.9971	29.1129	28.2473	24.5175	0.0705966	0.191988	29.0643	25.4451	POTEF
PELP1	5.02331	2.51165	2.17877	0.0383147	0.158058	-3.64026	4	0	0	0	0	0	0	0	20.9696	16.6939	0	0	0	0	0	0	0	0	0	0	0	11.3052	11.311	0	0	0	5.02331	0	1.55521	0	0	0	PELP1
GGA3	5.79034	2.89517	2.17862	0.0383265	0.158058	-3.64045	4	0	0	0	0	0	0	0	24.0995	0	22.7684	0	0	0	0	0	0	0	0	0	0	11.3052	11.311	0	0	0	5.79034	0	1.60714	0	0	0	GGA3
GLIPR2	5.82405	2.91202	2.17841	0.038344	0.158058	-3.64073	4	0	0	0	0	0	0	0	0	0	0	0	0	0	0	0	0	0	0	0	0	11.3052	11.311	0	23.7757	23.4967	5.82405	0	1.60912	0	0	0	GLIPR2
DDX46	5.1867	2.59335	2.17837	0.0383473	0.158058	-3.64078	4	0	0	0	0	0	0	0	0	0	17.5473	22.077	0	0	0	0	0	0	0	0	0	11.3052	11.311	0	0	0	5.1867	0	1.56872	0	0	0	DDX46
DDX6	4.85975	2.42988	2.17827	0.0383557	0.158058	-3.64092	4	0	0	0	0	0	0	0	0	15.9364	0	19.7644	0	0	0	0	0	0	0	0	0	11.3052	11.311	0	0	0	4.85975	0	1.54103	0	0	0	DDX6
KIF14	5.82954	2.91477	2.17807	0.0383719	0.158058	-3.64118	4	0	0	0	0	0	0	0	0	0	24.0003	23.338	0	0	0	0	0	0	0	0	0	11.3052	11.311	0	0	0	5.82954	0	1.6097	0	0	0	KIF14
SEPT10	4.87194	2.43597	2.17806	0.0383727	0.158058	-3.64119	4	0	0	0	0	0	0	0	19.8848	15.9623	0	0	0	0	0	0	0	0	0	0	0	11.3052	11.311	0	0	0	4.87194	0	1.54237	0	0	0	SEPT10
LRRC47	4.75364	2.37682	2.17783	0.0383917	0.158058	-3.64149	4	0	0	0	0	0	0	0	0	0	18.8656	15.5618	0	0	0	0	0	0	0	0	0	11.3052	11.311	0	0	0	4.75364	0	1.53104	0	0	0	LRRC47
STAT3	5.87174	2.93587	2.17687	0.0384705	0.158058	-3.64275	4	0	0	0	0	0	0	0	0	0	0	0	0	0	0	0	0	0	0	0	0	11.3052	11.311	23.7223	24.1223	0	5.87174	0	1.61294	0	0	0	STAT3
UCK1	4.54753	2.27376	2.17675	0.0384802	0.158058	-3.6429	4	0	0	0	0	0	0	0	0	0	15.6497	16.3045	0	0	0	0	0	0	0	0	0	11.3052	11.311	0	0	0	4.54753	0	1.5095	0	0	0	UCK1
UCK2	4.54753	2.27376	2.17675	0.0384802	0.158058	-3.6429	4	0	0	0	0	0	0	0	0	0	15.6497	16.3045	0	0	0	0	0	0	0	0	0	11.3052	11.311	0	0	0	4.54753	0	1.5095	0	0	0	UCK2
DKFZp434B2017	4.93239	2.4662	2.17637	0.0385116	0.158058	-3.6434	4	0	0	0	0	0	0	0	0	0	20.5132	16.0593	0	0	0	0	0	0	0	0	0	11.3052	11.311	0	0	0	4.93239	0	1.54946	0	0	0	DKFZp434B2017
SAR1B	4.93239	2.4662	2.17637	0.0385116	0.158058	-3.6434	4	0	0	0	0	0	0	0	0	0	20.5132	16.0593	0	0	0	0	0	0	0	0	0	11.3052	11.311	0	0	0	4.93239	0	1.54946	0	0	0	SAR1B
tr|H0YIN7|H0YIN7_HUMAN Uncharacterized protein (Fragment) OS=Homo sapiens PE=4 SV=2	8.62954	10.2714	2.1761	0.0385337	0.158058	-3.64375	9	3	21.2598	0	0	22.2444	0	27.9749	21.8044	22.2338	21.1112	21.0399	21.1559	25.5639	0	0	0	0	0	0	0	11.3052	11.311	19.508	0	0	14.5861	5.956585	0.667416	1.8276	20.274	0.00000	tr|H0YIN7|H0YIN7_HUMAN Uncharacterized protein (Fragment) OS=Homo sapiens PE=4 SV=2
TBCA	4.59075	2.29538	2.17597	0.0385447	0.158058	-3.64392	4	0	0	0	0	0	0	0	0	0	17.2785	15.1943	0	0	0	0	0	0	0	0	0	11.3052	11.311	0	0	0	4.59075	0	1.51524	0	0	0	TBCA
TMEM167A	4.52493	2.26246	2.17581	0.0385573	0.158058	-3.64412	4	0	0	0	0	0	0	0	15.9427	15.7401	0	0	0	0	0	0	0	0	0	0	0	11.3052	11.311	0	0	0	4.52492	0	1.5077	0	0	0	TMEM167A
SLC7A3	4.73157	2.36578	2.1755	0.0385834	0.158058	-3.64454	4	0	0	0	0	0	0	0	0	0	15.2709	0	18.8918	0	0	0	0	0	0	0	0	11.3052	11.311	0	0	0	4.73157	0	1.53094	0	0	0	SLC7A3
DSP	5.93744	2.96872	2.17473	0.0386467	0.158058	-3.64554	4	0	0	0	0	0	0	0	0	0	24.4779	24.1551	0	0	0	0	0	0	0	0	0	11.3052	11.311	0	0	0	5.93744	0	1.61812	0	0	0	DSP
PSMD11	-6.86319	16.8738	-2.17444	0.0386703	0.158058	-3.64591	9	11	21.0427	23.7954	15.7286	24.0255	23.9338	23.0311	0	20.2178	0	12.8783	18.8117	19.6245	0	23.3853	23.1968	21.9355	21.7476	21.8426	24.1449	11.3052	11.311	20.0213	0	22.992	13.4422	20.3054	0.677932	0.333805	15.845	22.4833	PSMD11
PRDX1	-5.03935	21.5622	-2.17429	0.0386827	0.158058	-3.64611	11	12	26.5516	22.3417	26.4945	28.2241	22.9811	21.2881	24.6978	25.8975	22.219	22.1913	22.183	21.2922	22.8238	24.4415	25.1071	22.8974	23.2072	22.6238	0	11.3052	11.311	21.8754	22.428	23.1095	19.0425	24.0818	0.39811	0.086906	22.1871	23.0941	PRDX1
RPL7A	-3.18994	23.5746	-2.17403	0.0387041	0.158058	-3.64645	12	12	27.0114	24.1551	25.7465	29.3048	28.2241	27.7718	24.816	22.0696	14.9806	17.0922	22.6213	22.057	25.2437	23.1884	23.2072	22.7387	22.8743	22.5691	23.1232	25.0787	23.7513	23.6035	22.8575	21.7049	21.9796	25.1696	0.136406	0.0955913	22.7394	24.6994	RPL7A
PICALM	4.61336	2.30668	2.17362	0.038738	0.158058	-3.64698	4	0	0	0	0	0	0	0	0	17.864	14.8802	0	0	0	0	0	0	0	0	0	0	11.3052	11.311	0	0	0	4.61336	0	1.51999	0	0	0	PICALM
PI4K2A	5.99811	2.99905	2.17267	0.0388169	0.158058	-3.64823	4	0	0	0	0	0	0	0	24.7819	24.5791	0	0	0	0	0	0	0	0	0	0	0	11.3052	11.311	0	0	0	5.99811	0	1.62288	0	0	0	PI4K2A
tr|E9PAM4|E9PAM4_HUMAN Uncharacterized protein OS=Homo sapiens PE=4 SV=1	5.99811	2.99905	2.17267	0.0388169	0.158058	-3.64823	4	0	0	0	0	0	0	0	24.7819	24.5791	0	0	0	0	0	0	0	0	0	0	0	11.3052	11.311	0	0	0	5.99811	0	1.62288	0	0	0	tr|E9PAM4|E9PAM4_HUMAN Uncharacterized protein OS=Homo sapiens PE=4 SV=1
BLVRB	4.54512	2.27256	2.17199	0.0388733	0.158058	-3.64911	4	0	0	0	0	0	0	0	0	0	0	14.6961	17.2291	0	0	0	0	0	0	0	0	11.3052	11.311	0	0	0	4.54512	0	1.5137	0	0	0	BLVRB
SVIP	5.23884	2.61942	2.17113	0.0389452	0.158058	-3.65024	4	0	0	0	0	0	0	0	22.992	17.2579	0	0	0	0	0	0	0	0	0	0	0	11.3052	11.311	0	0	0	5.23884	0	1.57917	0	0	0	SVIP
FGB	-7.87267	14.7225	-2.17103	0.0389535	0.158058	-3.65037	7	10	21.8073	23.1479	0	0	21.4694	20.7335	18.6666	18.2747	0	0	0	18.2904	23.7954	23.8332	22.2804	21.8522	21.5926	23.3941	0	24.4589	11.311	19.1616	19.2707	0	10.7861	18.6588	0.921006	0.470027	14.7928	21.8297	FGB
DDOST	4.91478	2.45739	2.171	0.0389556	0.158058	-3.65041	4	0	0	0	0	0	0	0	0	0	15.5618	20.7993	0	0	0	0	0	0	0	0	0	11.3052	11.311	0	0	0	4.91478	0	1.5528	0	0	0	DDOST
RPA1	-7.33882	5.55409	-2.16964	0.0390692	0.158058	-3.65219	2	5	24.989	21.2881	0	23.1547	0	0	0	0	0	0	0	0	0	0	0	20.6152	0	20.635	0	11.3052	11.311	0	0	0	1.88468	9.2235	2.3355	1.24207	0	0	RPA1
VAPA	6.08438	3.04219	2.16946	0.0390838	0.158058	-3.65241	4	0	0	0	0	0	0	0	0	0	24.9231	25.4733	0	0	0	0	0	0	0	0	0	11.3052	11.311	0	0	0	6.08438	0	1.62972	0	0	0	VAPA
TROVE2	4.43189	2.21594	2.16888	0.0391323	0.158058	-3.65317	4	0	0	0	0	0	0	0	0	15.8859	14.6806	0	0	0	0	0	0	0	0	0	0	11.3052	11.311	0	0	0	4.43189	0	1.50277	0	0	0	TROVE2
CHIA	-7.29788	5.53362	-2.16825	0.0391848	0.158058	-3.65399	2	5	21.5058	21.3728	21.532	21.0824	24.6978	0	0	0	0	0	0	0	0	0	0	0	0	0	0	11.3052	11.311	0	0	0	1.88468	9.18256	2.3355	1.23974	0	0	CHIA
YBX1	-6.75862	16.9485	-2.16744	0.0392529	0.158058	-3.65505	9	11	22.8575	18.027	23.0136	23.5642	22.0331	21.8875	17.3422	16.2412	19.3383	0	20.2876	20.0472	23.338	22.4119	0	20.635	21.9872	24.1782	0	11.3052	11.311	22.8904	24.0667	0	13.5691	20.3278	0.667142	0.324631	16.7917	22.2225	YBX1
TCEB2	4.41665	2.20833	2.1667	0.0393146	0.158058	-3.65601	4	0	0	0	0	0	0	0	0	0	16.0319	14.3517	0	0	0	0	0	0	0	0	0	11.3052	11.311	0	0	0	4.41665	0	1.50289	0	0	0	TCEB2
SEC24C	6.16634	3.08317	2.16649	0.0393319	0.158058	-3.65628	4	0	0	0	0	0	0	0	0	0	25.5639	25.816	0	0	0	0	0	0	0	0	0	11.3052	11.311	0	0	0	6.16634	0	1.63597	0	0	0	SEC24C
NUDC	6.21155	3.10578	2.16467	0.0394854	0.158058	-3.65866	4	0	0	0	0	0	0	0	0	0	25.6983	26.2241	0	0	0	0	0	0	0	0	0	11.3052	11.311	0	0	0	6.21155	0	1.63953	0	0	0	NUDC
MYH10	-5.15532	21.5456	-2.16454	0.0394958	0.158058	-3.65882	11	12	24.7315	25.2437	23.6578	23.7019	25.4874	26.0613	22.8399	23.218	22.8696	23.5201	18.4952	22.0415	23.1479	23.7098	28.3049	21.5926	22.4538	21.3863	0	11.3052	11.311	29.6406	19.4148	22.9594	18.9679	24.1232	0.416288	0.0818907	22.4407	23.7059	MYH10
EIF3A	8.40564	14.0845	2.16439	0.0395088	0.158058	-3.65902	11	5	19.2847	25.5477	24.2318	23.9516	0	0	22.6263	22.6213	19.3763	23.5642	19.0713	22.8904	0	0	0	0	0	25.5639	0	11.3052	11.311	19.8522	23.5565	23.2726	18.2873	9.881648	0.395479	1.24586	21.2368	0.00000	EIF3A
WDR26	5.79327	2.89664	2.16389	0.0395512	0.158058	-3.65968	4	0	0	0	0	0	0	0	0	0	0	0	0	0	0	0	0	0	0	0	0	11.3052	11.311	0	26.3098	20.5932	5.79327	0	1.62034	0	0	0	WDR26
TUFM	4.62286	2.31143	2.16354	0.0395807	0.158058	-3.66013	4	0	0	0	0	0	0	0	0	0	18.8326	14.0256	0	0	0	0	0	0	0	0	0	11.3052	11.311	0	0	0	4.62286	0	1.53053	0	0	0	TUFM
CKM	-7.64523	7.03586	-2.16346	0.0395876	0.158058	-3.66024	3	6	17.6331	0	0	0	22.3456	22.6934	0	0	15.9427	0	0	0	0	0	0	21.8268	24.2071	21.5958	0	11.3052	11.311	0	0	0	3.213246	10.8585	1.84359	1.05338	0	8.81653	CKM
CFL2	-7.02079	13.8419	-2.16308	0.0396189	0.158058	-3.66072	8	10	17.0741	18.5155	19.4526	0	18.5083	19.6245	18.8326	19.5734	13.5157	13.4413	18.2367	17.7621	22.9594	24.7129	24.7894	20.8917	21.699	0	0	11.3052	11.311	0	0	0	10.3315	17.3523	0.785288	0.487423	12.3762	19.5386	CFL2
PELI1	4.34251	2.17126	2.16296	0.0396293	0.158058	-3.66088	4	0	0	0	0	0	0	0	0	0	14.4019	15.0921	0	0	0	0	0	0	0	0	0	11.3052	11.311	0	0	0	4.34251	0	1.49666	0	0	0	PELI1
MAP1LC3A	4.36514	2.18257	2.16244	0.0396735	0.158058	-3.66157	4	0	0	0	0	0	0	0	15.7908	0	13.9746	0	0	0	0	0	0	0	0	0	0	11.3052	11.311	0	0	0	4.36514	0	1.50022	0	0	0	MAP1LC3A
RHOG	7.56505	11.5564	2.16233	0.0396823	0.158058	-3.6617	10	5	19.8372	18.0919	0	15.0425	19.8372	20.4781	18.5716	19.7494	15.6016	18.101	23.9338	24.0667	0	0	0	0	0	0	0	11.3052	11.311	19.7069	0	21.7202	15.339	7.773899	0.538499	1.24763	18.3363	0.00000	RHOG
EML4	5.82767	2.91384	2.16233	0.0396826	0.158058	-3.66171	4	0	0	0	0	0	0	0	0	0	0	0	0	0	0	0	0	0	0	0	0	11.3052	11.311	20.7335	26.5824	0	5.82767	0	1.62353	0	0	0	EML4
CALCOCO1	4.33619	2.1681	2.16184	0.039724	0.158058	-3.66234	4	0	0	0	0	0	0	0	0	0	15.2556	14.1624	0	0	0	0	0	0	0	0	0	11.3052	11.311	0	0	0	4.33619	0	1.49687	0	0	0	CALCOCO1
DOCK10	5.51322	2.75661	2.16121	0.0397771	0.158058	-3.66316	4	0	0	0	0	0	0	0	25.2437	0	0	18.2987	0	0	0	0	0	0	0	0	0	11.3052	11.311	0	0	0	5.51322	0	1.60667	0	0	0	DOCK10
LANCL2	4.62542	2.31271	2.16025	0.0398589	0.158058	-3.66441	4	0	0	0	0	0	0	0	0	0	13.8099	19.079	0	0	0	0	0	0	0	0	0	11.3052	11.311	0	0	0	4.62542	0	1.53392	0	0	0	LANCL2
VAV3	4.59291	2.29646	2.15962	0.0399121	0.158058	-3.66523	4	0	0	0	0	0	0	0	0	0	0	13.6871	0	18.8117	0	0	0	0	0	0	0	11.3052	11.311	0	0	0	4.59291	0	1.53089	0	0	0	VAV3
KEAP1	4.29689	2.14845	2.15901	0.039964	0.158058	-3.66602	4	0	0	0	0	0	0	0	0	0	14.1015	14.845	0	0	0	0	0	0	0	0	0	11.3052	11.311	0	0	0	4.29689	0	1.49416	0	0	0	KEAP1
PRC1	5.3716	2.6858	2.1523	0.0405392	0.160056	-3.67475	4	0	0	0	0	0	0	0	0	0	25.004	16.8391	0	0	0	0	0	0	0	0	0	11.3052	11.311	0	0	0	5.3716	0	1.60562	0	0	0	PRC1
MCM2	4.30122	2.15061	2.14911	0.0408146	0.160866	-3.67888	4	0	0	0	0	0	0	0	0	0	16.2882	12.7102	0	0	0	0	0	0	0	0	0	11.3052	11.311	0	0	0	4.30122	0	1.50443	0	0	0	MCM2
RAD23B	4.42519	2.2126	2.14807	0.0409048	0.160944	-3.68023	4	0	0	0	0	0	0	0	17.8389	0	0	12.6472	0	0	0	0	0	0	0	0	0	11.3052	11.311	0	0	0	4.42519	0	1.52193	0	0	0	RAD23B
TES	4.25365	2.12682	2.14673	0.041021	0.161124	-3.68196	4	0	0	0	0	0	0	0	15.8151	0	0	12.6124	0	0	0	0	0	0	0	0	0	11.3052	11.311	0	0	0	4.25365	0	1.5	0	0	0	TES
API5	4.10465	2.05232	2.13823	0.0417678	0.163775	-3.69297	4	0	0	0	0	0	0	0	0	0	13.8799	12.7596	0	0	0	0	0	0	0	0	0	11.3052	11.311	0	0	0	4.10465	0	1.48561	0	0	0	API5
ECE1	-7.04046	5.40492	-2.13702	0.0418752	0.163916	-3.69454	2	5	20.133	20.3587	22.7996	23.6035	20.207	0	0	0	0	0	0	0	0	0	0	0	0	0	0	11.3052	11.311	0	0	0	1.88468	8.92515	2.3355	1.24086	0	0	ECE1
H2AFY2	-8.29482	7.71432	-2.1352	0.0420369	0.164107	-3.69689	3	6	0	19.6828	0	0	0	0	0	0	0	0	20.1867	0	25.7848	26.4945	0	25.1071	25.1387	20.133	0	11.3052	11.311	0	0	0	3.566913	11.8617	1.91004	1.05831	0	9.84138	H2AFY2
NAA16	4.38651	2.19326	2.1336	0.0421795	0.164107	-3.69895	4	0	0	0	0	0	0	0	18.2264	0	0	11.7955	0	0	0	0	0	0	0	0	0	11.3052	11.311	0	0	0	4.38651	0	1.53111	0	0	0	NAA16
STRN3	4.05649	2.02824	2.13324	0.0422113	0.164107	-3.69942	4	0	0	0	0	0	0	0	0	0	12.9292	13.1325	0	0	0	0	0	0	0	0	0	11.3052	11.311	0	0	0	4.05649	0	1.48268	0	0	0	STRN3
STRN4	4.05649	2.02824	2.13324	0.0422113	0.164107	-3.69942	4	0	0	0	0	0	0	0	0	0	12.9292	13.1325	0	0	0	0	0	0	0	0	0	11.3052	11.311	0	0	0	4.05649	0	1.48268	0	0	0	STRN4
ATP6V0A1	-6.99984	5.3846	-2.12833	0.042652	0.165539	-3.70575	2	5	0	0	20.3873	20.937	23.4663	23.2726	0	0	0	0	0	0	0	0	0	18.5511	0	0	0	11.3052	11.311	0	0	0	1.88468	8.88453	2.3355	1.24377	0	0	ATP6V0A1
MAN2A1	-6.94322	5.3563	-2.12533	0.0429232	0.166309	-3.70961	2	5	0	0	22.6499	22.6389	0	18.779	0	0	0	0	0	0	0	0	0	21.4694	20.3978	0	0	11.3052	11.311	0	0	0	1.88468	8.82791	2.3355	1.24089	0	0	MAN2A1
PARP1	-4.92161	21.6267	-2.12411	0.0430343	0.166403	-3.71119	11	12	24.858	24.1449	23.7757	23.9796	20.7846	22.5985	22.8238	23.3478	18.5245	23.6504	25.0553	21.0762	25.7097	24.3901	24.6778	25.8456	23.896	24.3901	0	11.3052	11.311	24.5631	24.3228	24.0109	19.1659	24.0875	0.404075	0.0561505	23.0858	24.2675	PARP1
FBXO4	4.03791	2.01895	2.1214	0.0432818	0.166403	-3.71468	4	0	0	0	0	0	0	0	0	0	14.5226	11.3161	0	0	0	0	0	0	0	0	0	11.3052	11.311	0	0	0	4.03791	0	1.49163	0	0	0	FBXO4
MARS2	4.03791	2.01895	2.1214	0.0432818	0.166403	-3.71468	4	0	0	0	0	0	0	0	0	0	14.5226	11.3161	0	0	0	0	0	0	0	0	0	11.3052	11.311	0	0	0	4.03791	0	1.49163	0	0	0	MARS2
PPM1L	4.03791	2.01895	2.1214	0.0432818	0.166403	-3.71468	4	0	0	0	0	0	0	0	0	0	14.5226	11.3161	0	0	0	0	0	0	0	0	0	11.3052	11.311	0	0	0	4.03791	0	1.49163	0	0	0	PPM1L
HNRNPL	4.19005	2.09502	2.12107	0.0433114	0.166403	-3.7151	4	0	0	0	0	0	0	0	0	16.6837	0	10.9807	0	0	0	0	0	0	0	0	0	11.3052	11.311	0	0	0	4.19005	0	1.51625	0	0	0	HNRNPL
CSNK2A1	-6.44866	16.1872	-2.11139	0.0442042	0.169548	-3.72753	9	11	23.4557	21.9068	20.0269	15.2322	21.4878	19.6739	16.3695	16.5961	0	14.2656	25.1509	18.0965	22.7885	21.3578	0	23.218	20.4105	23.3809	0	11.3052	11.311	0	21.9845	20.4756	12.9629	19.4116	0.677656	0.336038	15.3175	21.4228	CSNK2A1
tr|E9PSI1|E9PSI1_HUMAN Uncharacterized protein OS=Homo sapiens PE=4 SV=1	7.87783	7.48777	2.10483	0.0448196	0.171486	-3.73595	7	2	0	0	21.3292	21.2571	0	0	23.8491	23.7059	0	22.7755	22.2102	21.9634	0	0	0	0	0	0	0	11.3052	11.311	0	0	0	11.4267	3.548857	0.956517	2.3355	11.3081	0.00000	tr|E9PSI1|E9PSI1_HUMAN Uncharacterized protein OS=Homo sapiens PE=4 SV=1
MCM3	6.62776	5.10746	2.1044	0.0448594	0.171486	-3.73649	6	1	0	0	0	0	0	0	17.5802	22.3274	15.2268	23.3055	0	0	0	0	0	0	0	21.523	0	11.3052	11.311	0	0	0	8.42135	1.79358	1.12498	3.4641	5.6526	0	MCM3
STX7	7.25167	13.6221	2.09874	0.0453966	0.173165	-3.74373	11	6	0	22.4373	18.2468	20.2438	19.8121	16.714	17.4026	16.9789	22.5386	21.8044	18.3366	19.7719	0	0	0	22.5012	0	0	0	11.3052	11.311	20.9651	23.782	22.7788	17.2479	9.996262	0.395381	1.0558	19.0543	8.357013	STX7
QSOX1	-6.75511	5.26224	-2.09818	0.0454502	0.173165	-3.74445	2	5	21.7157	17.6228	0	23.117	20.3231	20.8989	0	0	0	0	0	0	0	0	0	0	0	0	0	11.3052	11.311	0	0	0	1.88468	8.63979	2.3355	1.24394	0	0	QSOX1
DNM1L	-8.29017	11.1074	-2.09627	0.0456326	0.173571	-3.74689	5	8	21.1672	22.8456	22.5167	23.7954	24.1551	23.639	0	0	23.1479	20.6043	17.1793	0	0	0	0	22.0203	0	22.8904	0	11.3052	11.311	0	0	0	6.962313	15.2525	1.32034	0.740358	0.00000	22.2685	DNM1L
HRAS	7.46754	7.14382	2.08651	0.0465762	0.176866	-3.75933	7	2	20.3587	0	0	0	20.562	0	19.3122	19.8809	0	22.3196	22.8456	23.5565	0	0	0	0	0	0	0	11.3052	11.311	0	0	0	10.8776	3.410054	0.951798	2.33553	11.3081	0.00000	HRAS
CSNK2A3	-6.36102	16.1434	-2.08514	0.0467096	0.177078	-3.76107	9	11	23.4557	21.9068	20.0269	15.2322	21.4878	19.6739	16.3695	16.5961	0	14.2656	25.1509	18.0965	22.7885	21.3578	0	23.1547	19.6859	23.117	0	11.3052	11.311	0	21.9845	20.4756	12.9629	19.3239	0.677656	0.336292	15.3175	21.4228	CSNK2A3
RAB5B	-6.99226	8.68317	-2.0843	0.0467919	0.177096	-3.76214	4	8	16.7105	18.6057	16.5272	16.6706	18.4621	20.5391	0	0	0	0	0	0	0	0	0	18.0776	20.5587	0	0	11.3052	11.311	19.8212	19.807	0	5.187042	12.1793	1.55765	0.746227	0.00000	16.6905	RAB5B
SERINC3	7.05009	6.72653	2.07361	0.0478496	0.1808	-3.77572	7	2	18.8918	0	0	0	0	19.526	19.0713	0	16.8737	16.8247	23.994	23.639	0	0	0	0	0	0	0	11.3052	11.311	0	0	0	10.2516	3.201484	0.957844	2.33588	11.3081	0.00000	SERINC3
PAG1	-6.53645	5.15291	-2.06485	0.0487321	0.183831	-3.78682	2	5	15.9623	22.1568	20.6235	0	21.1039	21.2071	0	0	0	0	0	0	0	0	0	0	0	0	0	11.3052	11.311	0	0	0	1.88468	8.42114	2.3355	1.24811	0	0	PAG1
IGHG1	8.35438	16.4008	2.06342	0.0488776	0.184076	-3.78863	11	6	24.1551	24.0109	25.3641	25.2783	24.0255	23.8491	21.3874	21.4007	22.7885	20.5729	22.487	22.1682	0	0	0	0	0	0	0	11.3052	24.9326	26.7357	28.4902	24.6672	20.578	12.2236	0.375859	1.04515	22.3276	11.9245	IGHG1
DHX9	7.63683	16.1382	2.05872	0.0493574	0.185577	-3.79456	11	7	21.2881	21.9992	17.8777	21.047	0	0	25.7097	23.6035	24.367	25.0181	23.4568	23.1884	0	0	0	24.0834	20.5275	21.014	0	11.3052	11.311	24.2441	24.3332	22.9419	19.9566	12.3197	0.402142	0.88965	23.5301	19.2026	DHX9
GALNT7	-6.60719	5.18828	-2.05179	0.0500746	0.187819	-3.80331	2	5	18.915	17.7182	16.2882	0	24.3332	24.648	0	0	0	0	0	0	0	0	0	0	0	0	0	11.3052	11.311	0	0	0	1.88468	8.49187	2.3355	1.26597	0	0	GALNT7
HIST1H1E	6.02222	18.793	2.05137	0.050118	0.187819	-3.80383	12	9	15.5618	16.2882	16.0638	20.6743	0	0	22.7885	22.3831	18.566	18.4401	21.1039	17.0231	23.8128	0	23.7098	24.5298	23.8835	24.858	24.5123	24.6307	24.6106	23.6504	20.2178	23.7223	21.8041	15.7819	0.12311	0.640347	22.5858	18.4812	HIST1H1E
AMY1A	-7.52241	12.8234	-2.04726	0.0505476	0.188626	-3.80901	6	10	16.9011	18.0587	16.8436	14.4779	23.2581	20.2876	0	0	13.4125	10.3764	0	0	22.9017	22.9233	0	21.1535	22.2102	0	24.3901	11.3052	25.6983	0	0	23.5642	9.062226	16.5846	1.17181	0.49713	5.188191	19.1731	AMY1A
AMY2B	-7.52241	12.8234	-2.04726	0.0505476	0.188626	-3.80901	6	10	16.9011	18.0587	16.8436	14.4779	23.2581	20.2876	0	0	13.4125	10.3764	0	0	22.9017	22.9233	0	21.1535	22.2102	0	24.3901	11.3052	25.6983	0	0	23.5642	9.062226	16.5846	1.17181	0.49713	5.188191	19.1731	AMY2B
SLC4A1	-6.55313	5.16125	-2.04694	0.0505809	0.188626	-3.80941	2	5	15.9708	23.024	21.8522	0	23.8917	16.5151	0	0	0	0	0	0	0	0	0	0	0	0	0	11.3052	11.311	0	0	0	1.88468	8.43781	2.3355	1.26432	0	0	SLC4A1
SLC7A5	8.56178	16.5297	2.04361	0.0509319	0.189401	-3.8136	11	6	21.7958	26.4945	23.8128	24.7129	29.0517	21.1181	25.0448	25.0553	25.7097	25.7276	26.0613	26.2241	0	0	0	0	0	0	0	11.3052	11.311	25.451	23.941	23.896	20.8106	12.2488	0.408646	1.05714	25.0501	10.559	SLC7A5
VCL	-7.98469	9.69494	-2.0428	0.0510175	0.189401	-3.81461	5	7	24.5631	23.3216	23.0798	16.768	25.004	29.3048	0	0	13.0702	13.9746	0	0	0	0	22.2062	0	0	0	0	11.3052	11.311	0	18.7702	0	5.70260	13.6873	1.27767	0.905604	0.00000	19.4871	VCL
CSK	7.89003	12.5855	2.04261	0.0510371	0.189401	-3.81485	10	5	0	0	18.3557	0	0	0	0	16.9358	14.5488	23.0201	23.1095	24.6106	0	0	22.5194	21.3952	21.0492	20.3665	0	11.3052	11.311	25.1222	25.8456	22.5577	16.5305	8.640497	0.562998	1.24051	19.7467	0.00000	CSK
ATG9A	-6.37108	5.07023	-2.04032	0.0512798	0.189993	-3.81772	2	5	15.7908	0	20.133	19.0996	22.219	21.8268	0	0	0	0	0	0	0	0	0	0	0	0	0	11.3052	11.311	0	0	0	1.88468	8.25577	2.3355	1.25012	0	0	ATG9A
FTL	8.22885	16.0927	2.03013	0.052373	0.193418	-3.8305	11	6	24.0834	24.1223	24.416	24.7744	23.5642	22.7788	25.1071	25.5639	25.2783	25.5824	24.3228	24.1551	0	0	0	0	0	0	0	11.3052	11.311	23.3055	23.0507	23.5034	20.2071	11.9783	0.404552	1.04521	23.8292	11.3894	FTL
FN1	-4.79762	23.8494	-2.02992	0.0523958	0.193418	-3.83076	11	12	25.0553	25.4874	23.7098	24.2975	27.9749	26.9608	24.0109	24.6672	23.8755	23.7303	24.7315	24.6978	24.5995	27.7718	24.2975	27.9749	27.7718	29.077	0	11.3052	24.6307	23.8491	23.9338	27.9749	21.4506	26.2482	0.365713	0.0707069	23.9723	26.2241	FN1
TUBG1	-6.25717	5.01327	-2.0284	0.0525606	0.193418	-3.83266	2	5	0	0	18.0388	0	16.9425	19.1616	0	0	0	0	0	0	0	0	0	21.0413	0	22.518	0	11.3052	11.311	0	0	0	1.88468	8.14185	2.3355	1.24702	0	0	TUBG1
PEBP1	-6.18065	4.97501	-2.02817	0.052585	0.193418	-3.83294	2	5	18.2468	19.6245	0	0	20.1593	18.3112	0	0	0	0	0	0	0	0	0	20.4423	0	0	0	11.3052	11.311	0	0	0	1.88468	8.06533	2.3355	1.23821	0	0	PEBP1
P4HA1	-6.25142	5.01039	-2.02778	0.0526274	0.193418	-3.83343	2	5	0	19.6477	20.4668	0	16.9893	22.6654	0	0	0	0	0	0	0	0	0	17.864	0	0	0	11.3052	11.311	0	0	0	1.88468	8.1361	2.3355	1.24687	0	0	P4HA1
LAMP2	-6.30059	6.11992	-2.02135	0.0533306	0.195688	-3.84146	3	6	17.7466	17.7787	16.9672	15.7908	21.5958	21.3634	0	0	13.0193	0	0	0	0	0	0	0	0	0	0	11.3052	11.311	0	0	0	2.96962	9.27021	1.81462	1.05883	0	7.89541	LAMP2
RPS6KA3	-6.21039	4.98988	-2.01404	0.0541402	0.198341	-3.85058	2	5	0	0	16.1175	17.9941	22.0203	22.7126	0	0	0	0	0	0	0	0	0	18.2963	0	0	0	11.3052	11.311	0	0	0	1.88468	8.09507	2.3355	1.25355	0	0	RPS6KA3
ALDOB	-7.27191	7.1866	-2.00886	0.0547202	0.200145	-3.85702	3	6	0	0	0	0	21.2881	0	0	0	0	0	0	0	23.202	22.2519	0	18.407	22.6577	22.0639	0	11.3052	11.311	0	19.9915	0	3.550645	10.8226	1.90662	1.04988	0	9.20349	ALDOB
EEF1B2	6.82657	5.48479	2.00676	0.0549564	0.200687	-3.85962	6	1	0	0	0	0	0	0	16.1954	0	22.0272	21.7157	0	0	0	24.858	0	0	0	0	0	11.3052	11.311	24.2224	0	0	8.89807	2.0715	1.12966	3.4641	5.6526	0	EEF1B2
POTEE	3.14617	26.7473	2.00467	0.0551931	0.20123	-3.86222	12	12	24.1929	25.4357	18.8467	19.7567	25.7276	20.3945	29.1478	29.1478	29.3048	29.3048	29.1478	29.1478	23.3266	29.0517	29.3072	29.0517	29.3096	27.6892	29.1129	29.3072	29.1129	24.0003	23.9971	29.1129	28.3203	25.1742	0.0713299	0.155037	29.1478	25.5816	POTEE
IGLC1	-6.02417	4.89677	-2.00176	0.0555234	0.201791	-3.86582	2	5	20.305	0	17.4311	17.2259	20.0699	19.8743	0	0	0	0	0	0	0	0	0	0	0	0	0	11.3052	11.311	0	0	0	1.88468	7.90886	2.3355	1.24124	0	0	IGLC1
IGLL5	-6.02417	4.89677	-2.00176	0.0555234	0.201791	-3.86582	2	5	20.305	0	17.4311	17.2259	20.0699	19.8743	0	0	0	0	0	0	0	0	0	0	0	0	0	11.3052	11.311	0	0	0	1.88468	7.90886	2.3355	1.24124	0	0	IGLL5
CD38	7.88447	9.97783	1.99531	0.0562631	0.204155	-3.87381	8	4	15.5453	19.0142	0	14.8757	0	0	24.5732	24.7315	22.1392	24.6106	24.6778	23.6924	0	0	0	0	0	22.992	0	11.3052	11.311	0	0	0	13.9201	6.03560	0.813963	1.51191	16.7251	0.00000	CD38
STK4	8.0668	9.53448	1.99346	0.0564771	0.204606	-3.8761	8	3	17.2063	0	0	23.8835	24.9231	0	23.237	22.8495	23.3648	23.6453	0	0	0	0	0	0	0	0	0	11.3052	11.311	24.7744	0	22.3274	13.5679	5.501076	0.80923	1.83796	16.8192	0.00000	STK4
STAT5A	-6.0988	4.93409	-1.98961	0.0569233	0.205571	-3.88085	2	5	0	16.2108	15.5536	19.084	22.794	22.1594	0	0	0	0	0	0	0	0	0	0	0	0	0	11.3052	11.311	0	0	0	1.88468	7.98349	2.3355	1.26092	0	0	STAT5A
STAT5B	-6.0988	4.93409	-1.98961	0.0569233	0.205571	-3.88085	2	5	0	16.2108	15.5536	19.084	22.794	22.1594	0	0	0	0	0	0	0	0	0	0	0	0	0	11.3052	11.311	0	0	0	1.88468	7.98349	2.3355	1.26092	0	0	STAT5B
RPL32	-5.47215	19.5249	-1.98806	0.0571044	0.2059	-3.88277	10	12	20.5877	20.9923	18.2821	20.1393	19.0313	18.915	23.0798	23.3541	19.9512	19.1532	0	18.2085	27.7718	26.4605	22.3084	24.1692	24.0329	24.4415	0	11.3052	11.311	24.816	24.4415	25.8456	16.7888	22.261	0.547416	0.13939	19.5522	21.6504	RPL32
HSPA1L	-5.96991	16.0583	-1.98676	0.0572567	0.206124	-3.88437	9	11	20.0073	18.6716	0	16.1422	20.7544	21.5926	21.7795	22.0051	17.2694	13.9067	20.2178	20.1769	22.4538	21.3728	22.293	21.6102	19.6564	23.9643	0	11.3052	11.311	0	18.908	0	13.0733	19.0432	0.663798	0.332251	15.588	21.0636	HSPA1L
SLC7A1	6.36214	6.25454	1.98189	0.0578292	0.20764	-3.89038	7	2	0	20.3665	16.5151	0	0	0	18.4457	15.8535	0	12.4963	0	0	0	0	0	0	0	0	0	11.3052	11.311	0	23.4568	20.3587	9.43561	3.07347	0.95854	2.35073	11.3081	0.00000	SLC7A1
TFRC	-3.10122	22.9237	-1.98163	0.0578594	0.20764	-3.89069	12	12	26.0613	22.8835	23.6867	23.1297	23.9516	23.1884	21.8073	21.006	23.1735	19.7926	16.8882	18.648	25.7465	25.3641	24.4976	25.5161	25.4733	24.1929	24.7894	26.4257	11.311	24.1929	24.2975	24.1449	21.3731	24.4743	0.197617	0.0460585	22.4904	24.3452	TFRC
PRPS1	6.29456	6.25154	1.97816	0.0582713	0.20879	-3.89497	7	2	0	0	18.8054	18.4457	0	0	21.5889	0	12.6894	19.9899	17.9546	17.9468	0	0	0	0	0	0	0	11.3052	11.311	0	0	0	9.39882	3.10426	0.944499	2.33563	11.3081	0.00000	PRPS1
PSME1	6.11548	6.041	1.97148	0.0590702	0.211321	-3.90317	7	2	17.084	18.7152	0	0	0	0	20.6522	20.9923	12.2654	13.5353	0	19.1234	0	0	0	0	0	0	0	11.3052	11.311	0	0	0	9.09874	2.98326	0.954023	2.3384	11.3081	0.00000	PSME1
EEF1G	-4.19139	21.3599	-1.96976	0.0592767	0.211611	-3.90527	11	12	24.816	22.5577	23.8589	21.3522	22.428	23.8835	21.0708	20.8477	20.2541	24.0718	0	22.3196	23.8589	26.0613	23.8755	23.941	21.6504	23.1843	23.117	24.0667	11.311	21.2733	21.9796	20.8592	19.2643	23.4556	0.358763	0.0562962	21.1721	23.8589	EEF1G
HNRNPU	-5.45159	20.4308	-1.96865	0.0594109	0.211611	-3.90664	10	12	22.4373	21.2733	24.7129	23.7223	20.7477	19.0713	23.8239	23.8755	24.8309	24.367	24.3332	22.8787	24.4589	24.3228	23.6867	26.822	23.6825	22.9419	0	11.3052	11.311	22.9198	22.8152	0	17.705	23.1566	0.539457	0.0886861	22.8992	23.6846	HNRNPU
CBR1	-5.80813	4.78875	-1.9685	0.0594289	0.211611	-3.90682	2	5	0	0	0	0	17.2405	16.8963	0	0	0	0	0	0	0	0	0	18.1497	20.5193	19.508	0	11.3052	11.311	0	0	0	1.88468	7.69281	2.3355	1.24164	0	0	CBR1
SERPINF2	-5.72024	4.7448	-1.95411	0.0611924	0.217552	-3.92442	2	5	0	0	16.6449	18.936	18.52	16.7571	0	0	0	0	0	0	0	0	0	0	0	20.401	0	11.3052	11.311	0	0	0	1.88468	7.60492	2.3355	1.24216	0	0	SERPINF2
CLTCL1	2.19278	25.1749	1.95195	0.0614605	0.218166	-3.92705	12	12	22.8974	22.7186	25.5161	25.3641	22.334	23.5034	26.0215	26.3437	26.4605	26.6504	27.0114	27.0114	25.3077	24.8309	24.3332	24.9109	23.6504	23.5751	26.2241	27.4669	25.8456	25.2437	25.9206	25.0553	26.2713	24.0785	0.0271911	0.0461952	26.2839	23.9918	CLTCL1
HSPA4L	7.00436	7.06118	1.94357	0.0625122	0.221555	-3.93725	7	2	0	0	0	18.8326	0	0	0	24.917	16.0874	23.2984	19.8743	19.967	0	0	0	0	23.8755	0	0	11.3052	11.311	0	0	0	10.5634	3.559003	0.960712	2.35495	11.3081	0.00000	HSPA4L
PSMB5	7.49161	11.52	1.93311	0.0638482	0.225888	-3.94995	10	4	0	20.2438	0	0	0	0	17.8124	25.3946	16.025	17.2002	17.5802	0	0	0	0	25.1222	25.2119	22.7126	0	11.3052	11.311	20.7072	21.927	23.927	15.2658	7.774208	0.546338	1.48556	17.3902	0.0000	PSMB5
EPRS	-4.58574	20.927	-1.93245	0.0639323	0.225888	-3.95074	11	12	21.3952	21.006	22.0639	24.5544	20.646	18.7702	22.391	22.6654	23.5034	19.5595	17.9014	18.1497	24.7744	26.0215	24.6106	27.0114	24.4589	23.3266	0	11.3052	11.311	25.4357	25.7276	25.6602	18.6342	23.2199	0.414494	0.105406	20.9752	23.8927	EPRS
HP	-7.97805	9.73894	-1.92687	0.0646554	0.228055	-3.95749	4	7	24.8938	22.7684	0	19.9298	23.6453	23.6924	0	0	0	0	0	0	0	0	0	24.7744	25.0315	0	0	11.3052	11.311	24.7371	21.6457	0	5.749914	13.728	1.60725	0.887977	0.00000	21.3491	HP
MYO1C	7.77873	9.51435	1.92618	0.0647453	0.228055	-3.95832	8	3	0	0	22.6875	22.7186	22.0937	0	22.2728	21.8522	20.7993	22.9746	25.4357	24.8938	0	0	0	0	0	0	0	11.3052	11.311	0	0	0	13.4037	5.624986	0.811225	1.80926	16.0552	0.00000	MYO1C
KRT86	6.05945	4.89811	1.92036	0.0655082	0.230387	-3.96535	6	1	0	0	0	0	0	0	0	0	13.1581	11.3052	24.1345	23.92	0	0	22.4206	0	0	0	0	11.3052	11.311	0	0	0	7.92783	1.86838	1.17661	3.4641	5.6526	0	KRT86
PSMB1	5.88174	16.9711	1.91868	0.0657292	0.23045	-3.96737	12	8	21.7851	21.2216	19.9298	19.3692	20.2699	0	19.7494	17.7511	22.1145	16.5806	19.7494	18.4845	0	0	0	22.008	21.8044	21.9746	24.0995	11.3052	23.5533	21.3728	22.2957	21.8875	19.912	14.0302	0.178716	0.740921	20.5611	20.0999	PSMB1
TOP2A	-7.62044	14.0332	-1.91816	0.0657983	0.23045	-3.968	7	9	24.6307	22.8743	22.9538	21.9218	0	0	0	20.721	12.7596	0	22.4119	21.3634	0	25.004	23.9516	24.1929	25.1071	23.4848	0	11.3052	11.311	0	0	22.8034	10.223	17.8434	0.965881	0.605203	11.3081	23.2193	TOP2A
KRT81	6.03119	4.88398	1.91793	0.0658285	0.23045	-3.96827	6	1	0	0	0	0	0	0	0	0	13.1581	11.3052	23.7954	23.92	0	0	22.4206	0	0	0	0	11.3052	11.311	0	0	0	7.89958	1.86838	1.17409	3.4641	5.6526	0	KRT81
ATP1A4	7.31011	15.2754	1.91575	0.0661183	0.231111	-3.97091	11	6	23.8291	25.4139	22.9198	23.0136	22.451	21.8165	17.2502	22.7996	21.1039	22.0639	20.8592	21.8875	0	0	0	0	0	0	24.6778	24.6106	11.311	20.4423	20.1593	0	18.9304	11.6203	0.366782	1.047	20.9816	10.9083	ATP1A4
HPR	-7.90666	9.70324	-1.91369	0.0663916	0.231526	-3.97338	4	7	24.585	23.5201	0	19.1464	23.024	23.8291	0	0	0	0	0	0	0	0	0	24.7427	25.0315	0	0	11.3052	11.311	24.7371	21.6457	0	5.749914	13.6566	1.60725	0.889419	0.00000	21.0852	HPR
PPA1	-6.78948	9.90184	-1.91317	0.0664609	0.231526	-3.974	5	8	20.6043	0	18.915	18.5864	20.4668	20.7072	0	18.5511	19.079	17.8389	0	0	0	21.523	0	19.6099	19.1464	0	0	11.3052	11.311	0	0	0	6.507102	13.2966	1.28911	0.741132	0.0000	19.0307	PPA1
NDRG3	-5.49729	4.63333	-1.91257	0.0665409	0.231526	-3.97473	2	5	17.2694	16.6884	21.0492	15.656	0	17.9206	0	0	0	0	0	0	0	0	0	0	0	0	0	11.3052	11.311	0	0	0	1.88468	7.38197	2.3355	1.24702	0	0	NDRG3
PDIA3	-6.0702	17.0072	-1.91108	0.0667404	0.231867	-3.97652	9	11	22.9419	23.0622	23.5751	21.7476	20.8477	19.079	21.047	25.5161	18.9901	22.4538	16.7433	18.6666	0	21.3233	22.7016	20.1517	19.9708	25.1071	0	11.3052	11.311	21.6322	0	0	13.9721	20.0423	0.671634	0.326337	17.705	21.5354	PDIA3
KRT83	5.94651	4.84164	1.91031	0.0668436	0.231873	-3.97744	6	1	0	0	0	0	0	0	0	0	13.1581	11.3052	23.4452	23.254	0	0	22.4206	0	0	0	0	11.3052	11.311	0	0	0	7.81489	1.86838	1.16657	3.4641	5.6526	0	KRT83
KRT85	5.86437	4.80057	1.90243	0.0679069	0.235205	-3.98689	6	1	0	0	0	0	0	0	0	0	13.1581	11.3052	23.0201	22.6934	0	0	22.4206	0	0	0	0	11.3052	11.311	0	0	0	7.73275	1.86838	1.15934	3.4641	5.6526	0	KRT85
EPN1	5.81879	5.9972	1.90114	0.0680829	0.235458	-3.98844	7	2	0	0	18.5245	18.5292	0	0	15.6923	15.8648	0	13.6526	19.0634	19.9899	0	0	0	0	0	0	0	11.3052	11.311	0	0	0	8.9066	3.08781	0.927807	2.3355	11.3081	0.00000	EPN1
PGK2	-4.93853	19.209	-1.88957	0.0696746	0.240599	-4.00227	10	12	22.8238	22.7016	21.2733	20.2699	20.0822	18.936	21.4991	0	21.7157	23.1968	21.7958	26.3098	22.2142	22.0826	24.816	21.3728	22.6361	20.931	0	11.3052	11.311	21.3952	20.1867	22.162	16.7398	21.6783	0.536933	0.0715166	21.4471	21.7277	PGK2
HBZ	7.00383	7.3975	1.8879	0.0699065	0.241035	-4.00425	7	2	0	0	0	21.9161	0	0	0	20.1277	16.3594	17.8464	0	0	24.8309	0	0	0	0	0	0	23.8835	11.311	20.8228	20.4423	0	10.8994	3.895584	0.923928	2.34094	13.8352	0.00000	HBZ
PTK7	5.59593	4.26237	1.88652	0.0700988	0.24127	-4.00589	5	1	0	17.5728	0	0	0	0	0	0	18.9453	21.0233	0	22.1392	0	0	0	0	0	0	0	11.3052	11.311	0	0	0	7.06033	1.4644	1.31529	3.4641	0	0	PTK7
TPM4	6.62228	9.53463	1.8859	0.0701858	0.24127	-4.00664	9	4	17.7858	0	0	15.6433	22.6213	18.6315	18.1629	17.2063	13.4985	14.7377	0	0	0	0	0	0	0	0	0	11.3052	11.311	23.1547	20.7544	24.0184	12.8458	6.223492	0.682178	1.49727	14.1181	0.00000	TPM4
CCT4	-2.76564	22.3877	-1.88317	0.0705681	0.242115	-4.00988	12	12	24.5732	24.416	22.5012	23.8755	23.1095	24.3228	15.9708	21.2216	22.8152	20.635	20.931	22.0464	22.9268	23.9516	24.3462	24.0329	23.1909	24.0003	24.4415	11.3052	23.9643	23.4848	21.5511	23.6924	21.0049	23.7706	0.180554	0.0282459	21.7988	23.9759	CCT4
IGHG3	7.64014	16.2502	1.88264	0.0706433	0.242115	-4.01052	11	6	24.3228	24.5123	25.4357	25.339	24.2441	25.3077	21.3874	21.4007	22.2804	20.5729	22.487	22.1682	0	0	0	0	0	0	0	11.3052	24.0184	26.3437	27.4669	21.4122	20.0703	12.4301	0.37103	1.0449	21.7902	12.1221	IGHG3
SDF4	6.68786	7.02023	1.88114	0.070854	0.242473	-4.0123	7	2	0	0	22.4482	21.6674	0	0	20.635	20.931	20.2602	19.7344	20.1931	0	0	0	0	0	0	0	0	11.3052	11.311	0	0	0	10.3642	3.676296	0.937436	2.33594	11.3081	0.00000	SDF4
GOT1	6.02904	5.73241	1.87618	0.0715559	0.24451	-4.01818	6	2	0	0	16.3024	16.3123	0	0	19.8892	20.171	0	0	21.2807	21.006	0	0	0	0	0	0	0	11.3052	11.311	0	0	0	8.74693	2.71789	1.10854	2.3355	5.6526	0	GOT1
NME2	6.31509	9.30016	1.87455	0.0717884	0.244938	-4.02012	9	4	19.6828	19.1997	18.2031	16.6259	0	0	16.1378	0	16.798	14.937	17.6378	19.2707	0	0	0	0	0	0	0	11.3052	11.311	19.7494	0	22.3456	12.4577	6.142621	0.654346	1.48155	15.5374	0.00000	NME2
ABI1	7.06087	8.85887	1.86952	0.072509	0.247028	-4.02608	8	3	21.0233	21.4122	0	0	0	21.5058	21.127	22.8835	16.8922	19.967	22.6472	22.5386	0	0	0	0	0	0	0	11.3052	11.311	0	0	0	12.3893	5.328437	0.802999	1.80918	14.1016	0.00000	ABI1
TUBB3	-2.69282	23.1594	-1.86309	0.0734395	0.249825	-4.03368	12	12	23.5668	24.4779	24.0255	24.0184	29.1478	29.3196	21.927	22.6756	16.0638	16.0151	21.1345	23.2726	23.571	23.5201	22.9479	24.1782	23.1393	22.1568	23.3136	24.9732	25.093	22.4966	22.7703	22.0203	21.813	24.5058	0.134328	0.09357	22.5861	23.7947	TUBB3
ITIH3	-2.76881	22.0062	-1.85805	0.0741758	0.251955	-4.03963	12	12	23.1393	24.4878	20.0073	24.5123	25.1071	23.2871	20.7335	24.8418	19.6859	17.4026	17.9206	20.6848	23.3302	23.3541	24.0109	23.9643	22.9594	22.5273	23.2072	24.1099	11.311	23.7019	22.0826	21.7795	20.6218	23.3906	0.18195	0.0555611	21.2565	23.3422	ITIH3
ATP1A3	5.67641	20.4368	1.85659	0.0743901	0.252308	-4.04135	12	9	24.8364	25.9453	23.1909	23.8332	22.6526	24.6672	20.2124	23.4967	25.2119	25.5477	21.3145	22.361	0	0	0	19.522	19.524	27.0114	24.648	24.272	23.9304	22.8072	22.9594	22.5386	23.275	17.5986	0.067554	0.616026	23.2281	22.9218	ATP1A3
SSRP1	-6.78369	10.8502	-1.85263	0.0749737	0.253911	-4.046	6	8	24.1449	20.7335	20.171	21.523	0	16.3594	0	0	14.6383	17.6228	17.5728	17.0506	0	0	0	23.6088	21.059	23.3055	0	11.3052	11.311	0	0	0	7.458393	14.2421	1.07914	0.75164	5.652604	20.4522	SSRP1
DDAH1	-5.07316	4.42127	-1.84926	0.0754746	0.255229	-4.04997	2	5	0	16.2666	16.9253	17.0688	16.8436	16.39	0	0	0	0	0	0	0	0	0	0	0	0	0	11.3052	11.311	0	0	0	1.88468	6.95785	2.3355	1.2362	0	0	DDAH1
STXBP3	6.88108	9.45731	1.84686	0.0758324	0.25606	-4.05278	8	4	17.5473	18.4997	19.4036	16.7507	0	0	21.7627	21.2733	0	0	23.338	20.3873	0	0	0	0	0	0	0	11.3052	11.311	0	23.0136	22.3831	12.8978	6.016768	0.801862	1.48047	15.8491	0.00000	STXBP3
SLC44A2	7.19708	13.8879	1.84384	0.0762854	0.25721	-4.05632	10	6	17.7027	21.014	21.516	21.566	20.9155	20.758	21.7851	24.9503	25.0181	22.375	22.9268	24.0834	0	0	0	0	0	0	0	11.3052	11.311	25.1387	20.9436	0	17.4864	10.2894	0.54152	1.04876	22.08	8.851352	SLC44A2
SYNCRIP	-6.7535	14.37	-1.83962	0.0769218	0.258974	-4.06127	7	10	20.721	22.0415	18.2264	22.7885	18.1629	21.343	22.6472	22.2957	21.4694	0	0	20.6097	0	23.8491	0	22.6213	21.641	21.566	0	11.3052	11.311	0	22.2804	0	10.9932	17.7467	0.949166	0.476527	11.3081	21.4545	SYNCRIP
VDAC1	-4.99841	4.38389	-1.83325	0.0778905	0.26185	-4.0687	2	5	17.0922	16.798	0	14.9806	17.0325	16.6939	0	0	0	0	0	0	0	0	0	0	0	0	0	11.3052	11.311	0	0	0	1.88468	6.88309	2.3355	1.23821	0	0	VDAC1
DDX39A	6.42545	6.83153	1.83155	0.0781517	0.262342	-4.07069	7	2	0	0	0	0	0	0	22.4059	17.4205	18.7913	22.391	16.906	0	0	0	24.8364	18.5893	0	0	0	11.3052	11.311	0	0	0	10.0442	3.618804	0.944927	2.36432	11.3081	0.00000	DDX39A
ANXA6	-4.4286	22.3448	-1.82323	0.0794378	0.266268	-4.08039	11	12	25.1222	25.8975	24.3901	25.3077	25.9453	27.6892	26.2661	25.0448	24.6307	22.1744	23.9796	25.7465	24.0667	23.5751	25.0553	22.334	21.2598	24.0667	0	11.3052	11.311	22.7186	23.8917	24.4976	20.1305	24.5591	0.405621	0.0693976	23.9356	24.7227	ANXA6
RPS10	5.42917	4.25811	1.82128	0.079741	0.266503	-4.08265	5	1	0	0	0	18.5223	0	0	19.3465	18.1345	0	0	0	0	0	0	0	0	0	0	0	11.3052	11.311	0	23.5751	0	6.97269	1.54352	1.31959	3.4641	0	0	RPS10
RPS10P5	5.42917	4.25811	1.82128	0.079741	0.266503	-4.08265	5	1	0	0	0	18.5223	0	0	19.3465	18.1345	0	0	0	0	0	0	0	0	0	0	0	11.3052	11.311	0	23.5751	0	6.97269	1.54352	1.31959	3.4641	0	0	RPS10P5
F10	-6.39036	15.057	-1.82026	0.0799012	0.266648	-4.08384	8	10	23.8196	22.7885	19.7494	22.3456	24.0995	22.6819	21.7514	18.936	0	19.508	0	0	24.3901	0	0	18.4845	20.4668	20.2004	0	11.3052	11.311	20.0647	19.0506	20.4149	11.8618	18.2522	0.788329	0.477944	15.1235	21.4062	F10
PSMA1	6.90351	13.6801	1.81778	0.0802891	0.267552	-4.08671	10	6	21.127	19.2538	16.247	0	0	0	19.8725	19.7743	18.1669	18.49	0	0	0	0	0	22.219	21.8165	22.077	22.8787	23.5565	11.311	24.5732	25.1071	21.8522	17.1319	10.2284	0.51427	1.05572	19.8234	8.123518	PSMA1
YWHAZ	-3.99171	20.3506	-1.8143	0.0808369	0.268986	-4.09074	11	12	19.807	21.5096	23.927	24.6106	22.7579	22.4538	20.5485	19.6859	21.7958	21.4694	23.3853	23.1232	23.0311	22.482	23.5642	20.8592	19.9117	23.2438	0	11.3052	11.311	20.9436	23.639	23.0507	18.3548	22.3465	0.39186	0.0686257	21.2065	22.6199	YWHAZ
MAP4K4	7.72759	10.7524	1.81278	0.0810779	0.269396	-4.09251	8	4	23.1232	20.3231	17.5304	21.6867	0	0	25.451	25.3077	24.9326	25.0448	25.6983	26.3437	0	0	0	0	0	0	0	11.3052	11.311	0	0	0	14.6162	6.888614	0.820917	1.4881	18.1218	0.00000	MAP4K4
ANXA11	6.04079	19.0266	1.81133	0.0813075	0.269766	-4.09419	11	9	22.1145	23.3754	23.1232	18.6764	24.8309	20.9894	25.5824	25.5477	23.9129	24.0995	23.5941	23.4967	0	0	0	18.1629	21.0644	19.7373	0	24.6672	23.6342	22.482	22.7579	24.7894	22.047	16.0062	0.317978	0.614697	23.7736	20.3633	ANXA11
PSMA6	7.47179	14.963	1.80809	0.0818233	0.271084	-4.09793	10	6	19.526	19.089	0	0	0	0	0	0	15.8286	17.2579	19.589	16.8149	0	24.6106	0	23.1843	24.1929	24.1223	25.5824	26.5516	24.8418	25.4733	26.0215	26.4257	18.6989	11.2271	0.514965	1.05508	22.2154	9.544504	PSMA6
RAB2A	-6.1164	11.8938	-1.8071	0.0819813	0.271214	-4.09908	7	9	17.0231	18.0051	16.9789	17.5728	22.7481	22.6526	16.8671	0	16.0547	15.2082	16.9253	18.3557	0	0	0	21.5566	21.5346	21.3522	0	11.3052	11.311	0	0	0	8.8356	14.952	0.91303	0.619329	11.3081	17.7889	RAB2A
HSPA6	-5.54199	16.7262	-1.79486	0.0839586	0.271324	-4.11318	9	11	20.9651	21.1559	22.1937	22.2653	21.523	21.2545	22.8974	21.4309	21.4915	19.6245	20.635	19.8591	0	21.335	22.293	21.6102	19.6564	19.7145	0	11.3052	11.311	0	18.908	0	13.9552	19.4972	0.657837	0.318018	19.2663	21.2947	HSPA6
FLNA	-2.57253	24.4923	-1.7921	0.0844103	0.271324	-4.11636	12	12	24.5544	23.9516	24.1929	23.5751	26.4605	27.0114	20.6848	16.3795	21.4309	23.2072	19.522	22.3274	25.451	25.816	26.822	27.7718	27.1228	26.6137	28.4902	24.0834	23.9796	25.7465	25.8855	26.7357	23.2061	25.7786	0.145749	0.0546925	23.5934	26.1382	FLNA
P4HB	7.02111	9.75056	1.79205	0.0844183	0.271324	-4.11641	8	4	0	0	24.272	14.8846	19.4654	16.258	22.0937	25.3641	19.8298	23.6088	18.8851	26.7357	0	0	0	0	0	0	0	11.3052	11.311	0	0	0	13.2611	6.240003	0.819451	1.51775	15.098	0.00000	P4HB
ACTB	2.2249	28.0106	1.79174	0.0844693	0.271324	-4.11677	12	12	25.5018	26.3853	24.3513	25.2376	26.2661	25.7658	29.6406	29.6406	29.8207	29.6406	29.6406	29.5116	24.0718	29.1478	29.3072	29.3213	29.5116	27.9102	29.6406	29.7335	29.7335	25.9839	26.7571	29.7335	29.123	26.8982	0.0445863	0.0757914	29.6406	26.3257	ACTB
CSNK2A2	-6.31054	8.80219	-1.7912	0.0845582	0.271324	-4.11739	5	7	19.8809	0	21.7157	18.5921	0	0	0	0	16.1422	11.7642	0	17.2405	22.7885	0	0	18.0604	20.7846	21.6674	0	11.3052	11.311	0	0	0	5.646926	11.9575	1.27397	0.889242	0.00000	18.3263	CSNK2A2
SERPINC1	-2.83193	22.4031	-1.78548	0.085501	0.271324	-4.12395	12	12	22.5784	22.7788	23.2622	22.8275	23.1124	23.1843	16.025	16.798	18.4167	22.6295	24.1692	23.2871	25.5161	25.4874	23.5565	24.416	25.2437	23.8656	25.1629	11.3052	24.0003	23.8128	24.4878	21.7514	20.9871	23.8191	0.207182	0.0455305	22.9583	23.4094	SERPINC1
SLC1A4	7.02	12.8098	1.7817	0.0861287	0.271324	-4.12827	10	5	23.6867	23.927	24.0565	23.0798	0	16.848	22.162	22.8974	21.0824	19.7145	22.8072	23.3302	0	0	0	0	0	0	0	11.3052	11.311	20.635	20.5932	0	16.3198	9.299836	0.529893	1.25188	20.6141	0.00000	SLC1A4
ABCC1	-6.26644	5.0179	-1.78	0.0864134	0.271324	-4.13022	2	4	25.6983	24.4415	23.782	23.8917	0	0	0	0	0	0	0	0	0	0	0	0	0	0	0	11.3052	11.311	0	0	0	1.88468	8.15112	2.3355	1.47817	0	0	ABCC1
ATP1A1	4.89232	22.4791	1.77932	0.0865278	0.271324	-4.131	12	10	25.0181	26.4605	23.8239	24.5298	23.8835	25.1847	22.5273	25.4139	25.451	26.0613	22.4538	24.9503	0	0	22.361	22.5985	19.524	27.0114	24.989	25.8855	23.9304	26.3098	27.611	23.5201	24.9253	20.033	0.0624885	0.477307	25.2015	23.8537	ATP1A1
RSU1	-6.51293	8.58738	-1.77633	0.087029	0.271324	-4.13441	4	7	19.9932	19.8848	0	22.4206	19.7373	19.0996	0	0	0	0	0	20.5071	0	0	0	20.5485	20.4423	0	0	11.3052	11.311	0	20.8477	0	5.330917	11.8438	1.56934	0.885155	0.00000	19.4184	RSU1
ACTN3	6.69336	11.3091	1.76917	0.0882407	0.271324	-4.14257	9	5	0	0	16.6259	0	17.2502	0	22.3274	21.5346	21.6359	20.7899	21.2598	22.5577	0	0	0	20.1769	21.006	20.4901	0	11.3052	11.311	0	0	23.1479	14.6558	7.962428	0.662651	1.24523	21.0248	0.00000	ACTN3
DDX20	5.55069	4.5021	1.7634	0.0892282	0.271324	-4.14913	5	1	0	0	20.721	0	0	0	0	0	0	0	0	0	0	0	0	0	0	0	0	11.3052	11.311	21.7514	21.0399	21.9218	7.27745	1.72675	1.32098	3.4641	0	0	DDX20
TMEM55B	5.97873	6.62896	1.76204	0.0894617	0.271324	-4.15067	7	2	0	0	22.0826	21.5926	0	0	17.5473	18.6666	19.3692	17.2694	19.9512	0	0	0	0	0	0	0	0	11.3052	11.311	0	0	0	9.61833	3.6396	0.926425	2.33567	11.3081	0.00000	TMEM55B
IGHG2	5.58945	10.0358	1.76192	0.0894822	0.271324	-4.1508	10	5	15.3498	19.9899	16.9893	18.0443	16.5191	0	16.9425	16.0911	12.9656	8.97584	16.8198	0	0	0	0	0	0	0	0	11.3052	11.311	19.2707	19.2847	20.9992	12.8305	7.241028	0.547128	1.24441	14.5283	0.00000	IGHG2
MINK1	7.29743	10.4467	1.76051	0.0897251	0.271324	-4.1524	8	4	23.1232	20.3231	17.5304	20.5988	0	0	23.8291	23.6222	26.3098	23.7757	24.0184	24.9732	0	0	0	0	0	0	0	11.3052	11.311	0	0	0	14.0954	6.797953	0.816068	1.48751	17.4666	0.00000	MINK1
RAB8B	-5.9534	18.0723	-1.75699	0.0903361	0.271324	-4.1564	9	11	29.3196	28.2241	27.8425	16.848	19.9117	18.566	0	0	20.8044	20.9512	19.7857	20.0699	23.4452	23.6578	23.2404	21.6359	0	19.8963	0	23.5357	11.311	21.2598	20.8228	22.6063	15.0956	21.049	0.634773	0.366104	20.4372	22.4382	RAB8B
TXNDC5	4.76349	3.88217	1.75368	0.0909121	0.271324	-4.16014	5	1	0	0	0	18.0051	0	0	0	0	17.9426	17.6829	0	16.9253	0	0	0	0	0	0	0	11.3052	11.311	0	0	0	6.26392	1.50042	1.27896	3.4641	0	0	TXNDC5
MAPRE2	-5.96752	14.4872	-1.74838	0.0918414	0.271324	-4.16612	8	10	18.8562	19.6964	21.343	22.3196	20.0369	17.9581	0	0	16.6042	15.2468	19.084	19.8706	0	0	22.7126	21.532	22.2902	22.9061	0	11.3052	11.311	0	22.8072	21.8119	11.5034	17.4709	0.799718	0.475578	13.2789	20.69	MAPRE2
ALCAM	5.07247	4.14008	1.74828	0.0918597	0.271324	-4.16624	5	1	0	19.2462	0	0	0	0	0	0	0	16.8671	20.4732	20.1593	0	0	0	0	0	0	0	11.3052	11.311	0	0	0	6.67631	1.60385	1.3018	3.4641	0	0	ALCAM
ANGPTL3	-5.93241	4.85089	-1.7427	0.0928464	0.271324	-4.17252	2	4	23.5357	23.1232	0	24.1223	0	23.024	0	0	0	0	0	0	0	0	0	0	0	0	0	11.3052	11.311	0	0	0	1.88468	7.8171	2.3355	1.47747	0	0	ANGPTL3
KRAS	6.39697	10.0755	1.74124	0.0931064	0.271324	-4.17416	9	4	20.8592	21.6359	19.3938	20.635	0	0	19.665	21.9872	18.0821	14.7041	21.5346	21.6232	0	0	0	0	0	0	0	11.3052	11.311	19.0751	0	0	13.274	6.876992	0.662179	1.47878	16.3931	0.00000	KRAS
VTN	-4.79659	16.4679	-1.73768	0.0937419	0.271324	-4.17816	10	11	18.779	19.936	18.874	18.874	20.3873	21.151	16.0638	0	15.5315	15.9395	18.101	16.9492	22.183	0	22.8974	20.1393	20.4554	22.7186	25.8855	11.3052	11.311	18.9453	18.8036	0	14.0696	18.8662	0.538362	0.32394	16.0017	20.2633	VTN
RPS15A	6.72791	13.7145	1.73763	0.0937511	0.271324	-4.17822	10	6	0	21.0413	22.8719	23.3781	17.4168	18.6716	22.3021	21.8318	22.9709	22.7324	23.0565	22.4089	0	0	0	0	0	20.8271	0	11.3052	11.311	24.505	22.518	0	17.0785	10.3506	0.534146	1.05534	22.3555	8.708392	RPS15A
UGP2	-4.06142	22.0394	-1.73755	0.0937651	0.271324	-4.17831	11	12	22.4206	25.3641	22.9061	16.0948	25.4733	24.1692	23.9129	19.4036	22.6819	21.4448	24.7569	22.3948	29.3196	22.3196	26.7357	24.0995	24.6307	25.3077	0	11.3052	25.3641	23.0507	23.3941	22.3948	20.0086	24.0701	0.364236	0.131919	22.5383	24.4	UGP2
GNAI3	-5.70678	18.1588	-1.73731	0.0938093	0.271324	-4.17858	9	11	22.6875	21.7157	23.4361	23.229	22.4661	21.9992	18.2133	22.5691	20.8228	18.88	22.992	22.9419	25.0787	21.8522	0	23.8332	23.9129	21.9355	0	11.3052	23.5988	0	0	22.3417	15.3054	21.0122	0.64104	0.318659	19.8514	22.5768	GNAI3
ATP11A	4.38639	3.57776	1.73594	0.0940539	0.271324	-4.18011	5	1	0	16.6148	0	0	0	0	0	15.7579	13.2971	0	0	17.5802	0	0	0	0	0	0	0	11.3052	11.311	0	0	0	5.77095	1.38456	1.26937	3.4641	0	0	ATP11A
SLC29A1	6.71114	14.9601	1.73244	0.0946863	0.271324	-4.18405	11	6	24.272	24.6106	22.334	19.7494	23.7757	24.5123	24.1692	23.4053	16.4576	23.117	23.4848	23.5423	0	0	0	0	0	0	0	11.3052	11.311	21.3061	21.2881	20.401	18.3156	11.6045	0.402061	1.05022	21.2971	9.874715	SLC29A1
CPNE3	-4.11932	22.0782	-1.7308	0.0949828	0.271324	-4.18588	11	12	24.7129	25.2119	23.6703	23.8589	25.2783	25.3641	24.0184	24.5397	22.2142	23.8589	24.2441	23.5642	24.0329	24.3332	24.858	22.162	22.5845	23.5875	0	11.3052	11.311	25.6983	24.858	24.6106	20.0186	24.1379	0.402933	0.0428591	23.9387	24.183	CPNE3
GPM6A	-5.85351	4.81144	-1.73072	0.0949961	0.271324	-4.18596	2	4	22.2492	21.7376	0	0	24.272	24.5995	0	0	0	0	0	0	0	0	0	0	0	0	0	11.3052	11.311	0	0	0	1.88468	7.7382	2.3355	1.48026	0	0	GPM6A
RPL13	-4.3068	20.7646	-1.73013	0.0951047	0.271324	-4.18663	11	12	16.5992	21.5926	20.5485	23.6156	18.0821	17.2178	22.0272	21.7272	20.3127	20.931	22.1744	21.6867	27.9749	26.3098	26.6811	21.8426	24.9109	29.6406	0	11.3052	11.311	25.7276	25.5824	20.5485	18.6112	22.918	0.399419	0.188468	21.3089	22.7291	RPL13
tr|H3BN98|H3BN98_HUMAN Uncharacterized protein (Fragment) OS=Homo sapiens PE=4 SV=2	6.70335	13.7268	1.72993	0.0951409	0.271324	-4.18686	10	6	0	21.0413	22.8719	23.3781	18.101	18.2821	22.3021	21.8318	22.9709	22.7324	23.0565	22.4089	0	0	0	0	0	20.8271	0	11.3052	11.311	24.505	22.518	0	17.0785	10.3751	0.534146	1.05437	22.3555	9.050519	tr|H3BN98|H3BN98_HUMAN Uncharacterized protein (Fragment) OS=Homo sapiens PE=4 SV=2
HSPA1A	-3.7976	20.3636	-1.7296	0.0952	0.271324	-4.18722	11	12	20.4756	22.3651	20.7789	21.3796	22.0517	24.5682	23.6062	22.0142	21.6457	21.8474	22.6905	22.7836	22.4538	22.4326	22.7434	22.3021	21.3874	24.21	0	11.3052	11.311	19.1498	22.6499	22.5738	18.4648	22.2624	0.391676	0.0548493	21.9308	22.3336	HSPA1A
HSPA1B	-3.7976	20.3636	-1.7296	0.0952	0.271324	-4.18722	11	12	20.4756	22.3651	20.7789	21.3796	22.0517	24.5682	23.6062	22.0142	21.6457	21.8474	22.6905	22.7836	22.4538	22.4326	22.7434	22.3021	21.3874	24.21	0	11.3052	11.311	19.1498	22.6499	22.5738	18.4648	22.2624	0.391676	0.0548493	21.9308	22.3336	HSPA1B
HNRNPK	-5.6023	17.192	-1.72863	0.0953766	0.271324	-4.18831	9	11	17.9941	16.8296	21.4309	21.0965	21.1345	21.6674	22.0415	21.8165	21.699	19.3383	21.7795	19.8963	0	24.9326	22.9594	25.1387	24.4976	22.2371	0	11.3052	11.311	0	23.5034	0	14.3909	19.9932	0.662478	0.339272	19.6173	21.5491	HNRNPK
HLA-B	6.29301	6.52148	1.72753	0.0955771	0.271324	-4.18954	6	2	0	0	0	0	0	0	0	0	14.3284	0	0	0	0	0	0	18.057	22.4427	0	23.4053	11.3052	23.6924	21.1225	22.162	0	9.66799	3.37498	1.1061	2.35187	5.6526	0	HLA-B
PPIC	-6.08501	6.85977	-1.72496	0.0960467	0.271324	-4.19241	3	6	18.4514	18.4167	0	0	18.566	18.2987	0	0	0	0	0	0	0	0	0	0	22.2547	22.8399	0	11.3052	11.311	0	0	23.1909	3.81726	9.90227	1.96469	1.05453	0	9.14934	PPIC
ACTG1	2.13236	28.0042	1.72052	0.0968608	0.271324	-4.19736	12	12	25.5018	26.3853	24.3513	25.2376	26.3437	25.7658	29.3699	29.3699	29.6406	29.8207	29.3699	29.5116	24.2975	29.323	29.3072	29.3213	29.5116	27.9102	29.8207	29.7335	29.7335	25.9839	26.7571	29.7335	29.0704	26.938	0.0441399	0.0752502	29.5761	26.3645	ACTG1
STX6	3.5068	1.7534	1.71725	0.0974655	0.271324	-4.20101	3	0	0	0	0	0	0	0	0	0	0	0	0	0	0	0	0	0	0	0	0	11.3052	11.311	0	19.4654	0	3.5068	0	1.89754	0	0	0	STX6
DDX1	3.51152	1.75576	1.71724	0.0974664	0.271324	-4.20101	3	0	0	0	0	0	0	0	0	0	0	0	0	0	0	0	0	0	0	0	0	11.3052	11.311	0	19.522	0	3.51152	0	1.89851	0	0	0	DDX1
SP140L	3.51297	1.75648	1.71724	0.0974668	0.271324	-4.20102	3	0	0	0	0	0	0	0	0	0	0	0	19.5394	0	0	0	0	0	0	0	0	11.3052	11.311	0	0	0	3.51297	0	1.89881	0	0	0	SP140L
PLEKHA2	3.51464	1.75732	1.71724	0.0974674	0.271324	-4.20102	3	0	0	0	0	0	0	0	0	0	0	0	19.5595	0	0	0	0	0	0	0	0	11.3052	11.311	0	0	0	3.51464	0	1.89915	0	0	0	PLEKHA2
FRYL	3.52199	1.761	1.71722	0.0974711	0.271324	-4.20104	3	0	0	0	0	0	0	0	0	19.6477	0	0	0	0	0	0	0	0	0	0	0	11.3052	11.311	0	0	0	3.52199	0	1.90067	0	0	0	FRYL
USP9X	3.52806	1.76403	1.71719	0.0974757	0.271324	-4.20107	3	0	0	0	0	0	0	0	0	0	19.7205	0	0	0	0	0	0	0	0	0	0	11.3052	11.311	0	0	0	3.52806	0	1.90192	0	0	0	USP9X
USP9Y	3.52806	1.76403	1.71719	0.0974757	0.271324	-4.20107	3	0	0	0	0	0	0	0	0	0	19.7205	0	0	0	0	0	0	0	0	0	0	11.3052	11.311	0	0	0	3.52806	0	1.90192	0	0	0	USP9Y
SEMA7A	3.54143	1.77071	1.71711	0.0974903	0.271324	-4.20116	3	0	0	0	0	0	0	0	0	0	0	0	0	0	0	0	0	0	0	0	0	11.3052	11.311	0	19.8809	0	3.54143	0	1.9047	0	0	0	SEMA7A
CPPED1	3.46269	1.73134	1.71707	0.0974979	0.271324	-4.2012	3	0	0	0	0	0	0	0	0	0	0	18.936	0	0	0	0	0	0	0	0	0	11.3052	11.311	0	0	0	3.46269	0	1.88861	0	0	0	CPPED1
FAF1	3.46093	1.73047	1.71706	0.0975008	0.271324	-4.20122	3	0	0	0	0	0	0	0	0	0	0	18.915	0	0	0	0	0	0	0	0	0	11.3052	11.311	0	0	0	3.46094	0	1.88826	0	0	0	FAF1
DNPEP	3.45844	1.72922	1.71703	0.097505	0.271324	-4.20125	3	0	0	0	0	0	0	0	0	0	0	0	0	0	0	0	0	0	0	0	0	11.3052	11.311	0	18.8851	0	3.45844	0	1.88776	0	0	0	DNPEP
FEN1	3.45682	1.72841	1.71702	0.0975079	0.271324	-4.20126	3	0	0	0	0	0	0	0	0	0	0	18.8656	0	0	0	0	0	0	0	0	0	11.3052	11.311	0	0	0	3.45682	0	1.88743	0	0	0	FEN1
TRIM25	3.55631	1.77815	1.71699	0.0975138	0.271324	-4.2013	3	0	0	0	0	0	0	0	0	0	0	20.0595	0	0	0	0	0	0	0	0	0	11.3052	11.311	0	0	0	3.55631	0	1.90781	0	0	0	TRIM25
KLC1	3.56905	1.78453	1.71685	0.0975398	0.271324	-4.20146	3	0	0	0	0	0	0	0	0	0	20.2124	0	0	0	0	0	0	0	0	0	0	11.3052	11.311	0	0	0	3.56905	0	1.91049	0	0	0	KLC1
tr|E7EVH7|E7EVH7_HUMAN Uncharacterized protein OS=Homo sapiens PE=4 SV=1	3.56905	1.78453	1.71685	0.0975398	0.271324	-4.20146	3	0	0	0	0	0	0	0	0	0	20.2124	0	0	0	0	0	0	0	0	0	0	11.3052	11.311	0	0	0	3.56905	0	1.91049	0	0	0	tr|E7EVH7|E7EVH7_HUMAN Uncharacterized protein OS=Homo sapiens PE=4 SV=1
THG1L	3.57167	1.78583	1.71681	0.0975459	0.271324	-4.20149	3	0	0	0	0	0	0	0	0	0	0	20.2438	0	0	0	0	0	0	0	0	0	11.3052	11.311	0	0	0	3.57167	0	1.91104	0	0	0	THG1L
LYPLA2	3.4359	1.71795	1.71677	0.0975548	0.271324	-4.20155	3	0	0	0	0	0	0	0	0	0	18.6146	0	0	0	0	0	0	0	0	0	0	11.3052	11.311	0	0	0	3.4359	0	1.88329	0	0	0	LYPLA2
FAM184A	3.57827	1.78914	1.71673	0.097562	0.271324	-4.20159	3	0	0	0	0	0	0	0	0	20.3231	0	0	0	0	0	0	0	0	0	0	0	11.3052	11.311	0	0	0	3.57828	0	1.91243	0	0	0	FAM184A
RPL37A	3.58018	1.79009	1.7167	0.097567	0.271324	-4.20162	3	0	0	0	0	0	0	0	0	0	0	0	0	0	0	0	0	0	0	0	0	11.3052	11.311	0	20.3459	0	3.58018	0	1.91284	0	0	0	RPL37A
RPL37AP8	3.58018	1.79009	1.7167	0.097567	0.271324	-4.20162	3	0	0	0	0	0	0	0	0	0	0	0	0	0	0	0	0	0	0	0	0	11.3052	11.311	0	20.3459	0	3.58018	0	1.91284	0	0	0	RPL37AP8
SF3A1	3.58477	1.79238	1.71663	0.0975793	0.271324	-4.20169	3	0	0	0	0	0	0	0	0	0	0	20.401	0	0	0	0	0	0	0	0	0	11.3052	11.311	0	0	0	3.58477	0	1.91381	0	0	0	SF3A1
DISC1	3.42668	1.71334	1.71662	0.0975811	0.271324	-4.2017	3	0	0	0	0	0	0	0	0	0	18.504	0	0	0	0	0	0	0	0	0	0	11.3052	11.311	0	0	0	3.42668	0	1.88149	0	0	0	DISC1
TSNAX	3.42668	1.71334	1.71662	0.0975811	0.271324	-4.2017	3	0	0	0	0	0	0	0	0	0	18.504	0	0	0	0	0	0	0	0	0	0	11.3052	11.311	0	0	0	3.42668	0	1.88149	0	0	0	TSNAX
CYLD	3.42632	1.71316	1.71662	0.0975822	0.271324	-4.20171	3	0	0	0	0	0	0	0	0	0	0	18.4997	0	0	0	0	0	0	0	0	0	11.3052	11.311	0	0	0	3.42632	0	1.88142	0	0	0	CYLD
HIP1R	3.42632	1.71316	1.71662	0.0975822	0.271324	-4.20171	3	0	0	0	0	0	0	0	0	18.4997	0	0	0	0	0	0	0	0	0	0	0	11.3052	11.311	0	0	0	3.42632	0	1.88142	0	0	0	HIP1R
STK38	3.4232	1.7116	1.71657	0.097592	0.271324	-4.20177	3	0	0	0	0	0	0	0	0	0	18.4621	0	0	0	0	0	0	0	0	0	0	11.3052	11.311	0	0	0	3.42319	0	1.88081	0	0	0	STK38
EIF2B2	3.59025	1.79512	1.71655	0.097595	0.271324	-4.20179	3	0	0	0	0	0	0	0	0	0	20.4668	0	0	0	0	0	0	0	0	0	0	11.3052	11.311	0	0	0	3.59025	0	1.91497	0	0	0	EIF2B2
SLC7A2	3.42183	1.71091	1.71654	0.0975964	0.271324	-4.20179	3	0	0	0	0	0	0	0	18.4457	0	0	0	0	0	0	0	0	0	0	0	0	11.3052	11.311	0	0	0	3.42183	0	1.88054	0	0	0	SLC7A2
SLC35F6	3.5912	1.7956	1.71653	0.0975977	0.271324	-4.2018	3	0	0	0	0	0	0	0	0	0	20.4781	0	0	0	0	0	0	0	0	0	0	11.3052	11.311	0	0	0	3.59119	0	1.91517	0	0	0	SLC35F6
SHCBP1	3.59791	1.79896	1.71642	0.0976184	0.271324	-4.20193	3	0	0	0	0	0	0	0	0	0	0	0	0	0	0	0	0	0	0	0	0	11.3052	11.311	0	20.5587	0	3.59791	0	1.9166	0	0	0	SHCBP1
THOC7	3.60079	1.80039	1.71637	0.0976277	0.271324	-4.20198	3	0	0	0	0	0	0	0	0	20.5932	0	0	0	0	0	0	0	0	0	0	0	11.3052	11.311	0	0	0	3.60079	0	1.91722	0	0	0	THOC7
PLXNB1	3.60612	1.80306	1.71628	0.0976456	0.271324	-4.20209	3	0	0	0	0	0	0	0	0	0	0	20.6573	0	0	0	0	0	0	0	0	0	11.3052	11.311	0	0	0	3.60612	0	1.91836	0	0	0	PLXNB1
PIBF1	3.60755	1.80377	1.71625	0.0976505	0.271324	-4.20212	3	0	0	0	0	0	0	0	0	0	20.6743	0	0	0	0	0	0	0	0	0	0	11.3052	11.311	0	0	0	3.60755	0	1.91866	0	0	0	PIBF1
KRT12	3.61029	1.80514	1.7162	0.0976602	0.271324	-4.20218	3	0	0	0	0	0	0	0	0	0	0	0	0	0	0	0	0	0	0	0	0	11.3052	11.311	0	0	20.7072	3.61029	0	1.91925	0	0	0	KRT12
WARS	3.39716	1.69858	1.71604	0.0976898	0.271324	-4.20236	3	0	0	0	0	0	0	0	0	0	0	18.1497	0	0	0	0	0	0	0	0	0	11.3052	11.311	0	0	0	3.39716	0	1.87578	0	0	0	WARS
CAB39L	3.39629	1.69815	1.71602	0.0976935	0.271324	-4.20238	3	0	0	0	0	0	0	0	0	0	0	0	0	18.1393	0	0	0	0	0	0	0	11.3052	11.311	0	0	0	3.39629	0	1.87561	0	0	0	CAB39L
DNMT1	3.39234	1.69617	1.71592	0.0977111	0.271324	-4.20248	3	0	0	0	0	0	0	0	0	18.0919	0	0	0	0	0	0	0	0	0	0	0	11.3052	11.311	0	0	0	3.39234	0	1.87486	0	0	0	DNMT1
KIF2A	3.39234	1.69617	1.71592	0.0977111	0.271324	-4.20248	3	0	0	0	0	0	0	0	0	0	18.0919	0	0	0	0	0	0	0	0	0	0	11.3052	11.311	0	0	0	3.39234	0	1.87486	0	0	0	KIF2A
BPNT1	3.39153	1.69576	1.7159	0.0977148	0.271324	-4.20251	3	0	0	0	0	0	0	0	0	18.0821	0	0	0	0	0	0	0	0	0	0	0	11.3052	11.311	0	0	0	3.39153	0	1.8747	0	0	0	BPNT1
NAPG	3.62894	1.81447	1.71581	0.0977319	0.271324	-4.20261	3	0	0	0	0	0	0	0	20.931	0	0	0	0	0	0	0	0	0	0	0	0	11.3052	11.311	0	0	0	3.62894	0	1.92325	0	0	0	NAPG
ALOX5AP	3.38746	1.69373	1.7158	0.0977338	0.271324	-4.20262	3	0	0	0	0	0	0	0	0	0	18.0333	0	0	0	0	0	0	0	0	0	0	11.3052	11.311	0	0	0	3.38746	0	1.87393	0	0	0	ALOX5AP
DKFZp686E0752	3.62998	1.81499	1.71579	0.0977363	0.271324	-4.20263	3	0	0	0	0	0	0	0	0	0	20.9436	0	0	0	0	0	0	0	0	0	0	11.3052	11.311	0	0	0	3.62998	0	1.92347	0	0	0	DKFZp686E0752
OMD	3.63215	1.81608	1.71574	0.0977454	0.271324	-4.20269	3	0	0	0	0	0	0	0	0	0	0	0	0	0	0	0	0	0	0	0	0	11.3052	11.311	20.9696	0	0	3.63215	0	1.92394	0	0	0	OMD
NFKB2	3.6338	1.8169	1.7157	0.0977524	0.271324	-4.20273	3	0	0	0	0	0	0	0	0	0	0	0	0	20.9894	0	0	0	0	0	0	0	11.3052	11.311	0	0	0	3.6338	0	1.9243	0	0	0	NFKB2
LRRC1	3.3827	1.69135	1.71568	0.0977569	0.271324	-4.20276	3	0	0	0	0	0	0	0	0	0	17.9762	0	0	0	0	0	0	0	0	0	0	11.3052	11.311	0	0	0	3.3827	0	1.87303	0	0	0	LRRC1
SCRIB	3.3827	1.69135	1.71568	0.0977569	0.271324	-4.20276	3	0	0	0	0	0	0	0	0	0	17.9762	0	0	0	0	0	0	0	0	0	0	11.3052	11.311	0	0	0	3.3827	0	1.87303	0	0	0	SCRIB
CD5	3.38119	1.6906	1.71564	0.0977644	0.271324	-4.2028	3	0	0	0	0	0	0	0	0	0	0	17.9581	0	0	0	0	0	0	0	0	0	11.3052	11.311	0	0	0	3.38119	0	1.87274	0	0	0	CD5
BRD4	3.63919	1.8196	1.71557	0.0977758	0.271324	-4.20287	3	0	0	0	0	0	0	0	0	0	0	21.0541	0	0	0	0	0	0	0	0	0	11.3052	11.311	0	0	0	3.63919	0	1.92546	0	0	0	BRD4
ASNS	6.37994	10.1738	1.71547	0.0977958	0.271324	-4.20299	9	4	0	0	0	15.2915	21.6155	0	20.4781	19.7567	19.0713	20.0472	20.2699	19.2462	0	0	0	23.6703	23.229	0	0	11.3052	11.311	0	18.88	0	13.3638	6.983857	0.648304	1.50526	18.9756	0.00000	ASNS
FSCN1	3.65035	1.82518	1.7153	0.097827	0.271324	-4.20318	3	0	0	0	0	0	0	0	0	0	0	21.188	0	0	0	0	0	0	0	0	0	11.3052	11.311	0	0	0	3.65035	0	1.92787	0	0	0	FSCN1
DDX19A	3.65519	1.82759	1.71517	0.0978504	0.271324	-4.20332	3	0	0	0	0	0	0	0	0	0	21.2461	0	0	0	0	0	0	0	0	0	0	11.3052	11.311	0	0	0	3.65519	0	1.92892	0	0	0	DDX19A
DDX19B	3.65519	1.82759	1.71517	0.0978504	0.271324	-4.20332	3	0	0	0	0	0	0	0	0	0	21.2461	0	0	0	0	0	0	0	0	0	0	11.3052	11.311	0	0	0	3.65519	0	1.92892	0	0	0	DDX19B
ATP5H	3.66019	1.83009	1.71504	0.0978752	0.271324	-4.20347	3	0	0	0	0	0	0	0	0	21.3061	0	0	0	0	0	0	0	0	0	0	0	11.3052	11.311	0	0	0	3.66019	0	1.93001	0	0	0	ATP5H
ZDHHC20	3.36034	1.68017	1.71502	0.0978794	0.271324	-4.20349	3	0	0	0	0	0	0	0	17.7079	0	0	0	0	0	0	0	0	0	0	0	0	11.3052	11.311	0	0	0	3.36034	0	1.86884	0	0	0	ZDHHC20
STMN4	3.67221	1.83611	1.7147	0.0979377	0.271324	-4.20384	3	0	0	0	0	0	0	0	0	0	0	0	0	0	0	0	0	0	0	0	0	11.3052	11.311	21.4503	0	0	3.67221	0	1.93262	0	0	0	STMN4
CHERP	3.3497	1.67485	1.71466	0.0979459	0.271324	-4.20389	3	0	0	0	0	0	0	0	0	0	0	17.5802	0	0	0	0	0	0	0	0	0	11.3052	11.311	0	0	0	3.3497	0	1.86687	0	0	0	CHERP
CHUK	3.6738	1.8369	1.71466	0.0979462	0.271324	-4.20389	3	0	0	0	0	0	0	0	0	0	0	0	21.4694	0	0	0	0	0	0	0	0	11.3052	11.311	0	0	0	3.6738	0	1.93297	0	0	0	CHUK
TNPO3	3.68962	1.84481	1.71418	0.0980352	0.271324	-4.20442	3	0	0	0	0	0	0	0	0	0	21.6592	0	0	0	0	0	0	0	0	0	0	11.3052	11.311	0	0	0	3.68962	0	1.93642	0	0	0	TNPO3
ATP1B1	3.68994	1.84497	1.71417	0.0980371	0.271324	-4.20443	3	0	0	0	0	0	0	0	0	0	0	0	0	0	0	0	0	0	0	0	0	11.3052	11.311	0	0	21.6631	3.68994	0	1.93649	0	0	0	ATP1B1
TOLLIP	3.6903	1.84515	1.71416	0.0980392	0.271324	-4.20445	3	0	0	0	0	0	0	0	21.6674	0	0	0	0	0	0	0	0	0	0	0	0	11.3052	11.311	0	0	0	3.6903	0	1.93657	0	0	0	TOLLIP
GOLIM4	3.69073	1.84536	1.71414	0.0980417	0.271324	-4.20446	3	0	0	0	0	0	0	0	21.6725	0	0	0	0	0	0	0	0	0	0	0	0	11.3052	11.311	0	0	0	3.69073	0	1.93667	0	0	0	GOLIM4
UBA3	3.69108	1.84554	1.71413	0.0980437	0.271324	-4.20447	3	0	0	0	0	0	0	0	0	0	21.6767	0	0	0	0	0	0	0	0	0	0	11.3052	11.311	0	0	0	3.69108	0	1.93674	0	0	0	UBA3
SPCS2	3.69191	1.84596	1.71411	0.0980486	0.271324	-4.2045	3	0	0	0	0	0	0	0	0	0	21.6867	0	0	0	0	0	0	0	0	0	0	11.3052	11.311	0	0	0	3.69191	0	1.93693	0	0	0	SPCS2
PYHIN1	3.69615	1.84808	1.71397	0.0980739	0.271324	-4.20465	3	0	0	0	0	0	0	0	0	0	21.7376	0	0	0	0	0	0	0	0	0	0	11.3052	11.311	0	0	0	3.69615	0	1.93785	0	0	0	PYHIN1
SUB1	3.701	1.8505	1.71381	0.0981033	0.271324	-4.20483	3	0	0	0	0	0	0	0	0	0	0	0	0	0	0	0	0	0	0	0	0	11.3052	11.311	0	21.7958	0	3.701	0	1.93892	0	0	0	SUB1
COPG2	3.70359	1.85179	1.71373	0.0981193	0.271324	-4.20492	3	0	0	0	0	0	0	0	0	0	0	21.8268	0	0	0	0	0	0	0	0	0	11.3052	11.311	0	0	0	3.70359	0	1.93948	0	0	0	COPG2
ITGB1	-6.99177	8.67561	-1.71357	0.0981486	0.271324	-4.2051	4	6	24.0718	24.0414	24.0718	24.0565	24.6778	25.1387	19.508	20.0325	0	0	0	0	0	0	0	0	0	0	0	11.3052	11.311	0	0	0	5.179727	12.1715	1.55722	1.04478	0.00000	12.0207	ITGB1
CYLC2	3.71445	1.85722	1.71336	0.0981882	0.271324	-4.20534	3	0	0	0	0	0	0	0	0	0	0	0	0	0	0	0	0	0	0	0	0	11.3052	11.311	0	21.9572	0	3.71445	0	1.94187	0	0	0	CYLC2
MAP4K1	3.3096	1.6548	1.71305	0.0982462	0.271324	-4.20568	3	0	0	0	0	0	0	0	0	0	0	17.099	0	0	0	0	0	0	0	0	0	11.3052	11.311	0	0	0	3.3096	0	1.85964	0	0	0	MAP4K1
DDX24	3.73777	1.86889	1.71251	0.0983464	0.271324	-4.20628	3	0	0	0	0	0	0	0	0	0	0	22.2371	0	0	0	0	0	0	0	0	0	11.3052	11.311	0	0	0	3.73777	0	1.94701	0	0	0	DDX24
CDH6	3.73924	1.86962	1.71245	0.0983568	0.271324	-4.20634	3	0	0	0	0	0	0	0	0	0	0	0	0	0	0	0	0	0	0	0	0	11.3052	11.311	0	0	22.2547	3.73924	0	1.94734	0	0	0	CDH6
VPS37A	3.296	1.648	1.7124	0.0983665	0.271324	-4.2064	3	0	0	0	0	0	0	0	0	0	0	16.9358	0	0	0	0	0	0	0	0	0	11.3052	11.311	0	0	0	3.296	0	1.85726	0	0	0	VPS37A
SLC2A6	3.74139	1.87069	1.71237	0.0983721	0.271324	-4.20643	3	0	0	0	0	0	0	0	0	22.2804	0	0	0	0	0	0	0	0	0	0	0	11.3052	11.311	0	0	0	3.74139	0	1.94781	0	0	0	SLC2A6
FZD2	3.29204	1.64602	1.71221	0.0984033	0.271324	-4.20662	3	0	0	0	0	0	0	0	0	0	0	16.8882	0	0	0	0	0	0	0	0	0	11.3052	11.311	0	0	0	3.29203	0	1.85657	0	0	0	FZD2
TP53I11	3.28593	1.64296	1.71189	0.0984618	0.271324	-4.20696	3	0	0	0	0	0	0	0	0	0	0	16.8149	0	0	0	0	0	0	0	0	0	11.3052	11.311	0	0	0	3.28593	0	1.85552	0	0	0	TP53I11
TBCB	5.44805	6.77398	1.71174	0.0984906	0.271324	-4.20714	7	3	0	16.8572	17.1562	14.5861	0	0	17.2178	0	16.3094	18.5083	19.6099	19.7145	0	0	0	0	0	0	0	11.3052	11.311	0	0	0	9.498	4.04995	0.926279	1.81511	11.3081	0.00000	TBCB
SRGAP1	3.76766	1.88383	1.71132	0.0985686	0.271324	-4.2076	3	0	0	0	0	0	0	0	0	0	0	0	0	22.5957	0	0	0	0	0	0	0	11.3052	11.311	0	0	0	3.76766	0	1.95364	0	0	0	SRGAP1
SRGAP2	3.76766	1.88383	1.71132	0.0985686	0.271324	-4.2076	3	0	0	0	0	0	0	0	0	0	0	0	0	22.5957	0	0	0	0	0	0	0	11.3052	11.311	0	0	0	3.76766	0	1.95364	0	0	0	SRGAP2
NCK2	3.77103	1.88551	1.71118	0.0985949	0.271324	-4.20775	3	0	0	0	0	0	0	0	22.6361	0	0	0	0	0	0	0	0	0	0	0	0	11.3052	11.311	0	0	0	3.77103	0	1.95439	0	0	0	NCK2
COPS6	3.27176	1.63588	1.71113	0.098605	0.271324	-4.20781	3	0	0	0	0	0	0	0	0	16.6449	0	0	0	0	0	0	0	0	0	0	0	11.3052	11.311	0	0	0	3.27176	0	1.8531	0	0	0	COPS6
GAPT	3.77531	1.88766	1.711	0.0986288	0.271324	-4.20796	3	0	0	0	0	0	0	0	0	0	0	0	0	22.6875	0	0	0	0	0	0	0	11.3052	11.311	0	0	0	3.77531	0	1.95534	0	0	0	GAPT
JCHAIN	3.26925	1.63462	1.71098	0.0986315	0.271324	-4.20797	3	0	0	0	0	0	0	0	0	16.6148	0	0	0	0	0	0	0	0	0	0	0	11.3052	11.311	0	0	0	3.26925	0	1.85268	0	0	0	JCHAIN
LRRC40	3.7779	1.88895	1.71089	0.0986495	0.271324	-4.20808	3	0	0	0	0	0	0	0	0	0	22.7186	0	0	0	0	0	0	0	0	0	0	11.3052	11.311	0	0	0	3.7779	0	1.95591	0	0	0	LRRC40
RAP1GDS1	3.26743	1.63371	1.71088	0.098651	0.271324	-4.20809	3	0	0	0	0	0	0	0	0	0	0	16.5929	0	0	0	0	0	0	0	0	0	11.3052	11.311	0	0	0	3.26743	0	1.85237	0	0	0	RAP1GDS1
HIST1H1D	-7.18894	12.9221	-1.71059	0.0987049	0.271324	-4.20841	5	9	16.2617	16.0948	23.4809	23.5533	0	0	21.8974	0	0	0	0	0	24.8748	24.648	24.2587	22.6654	22.361	0	22.8399	23.4568	24.0109	19.7264	0	0	9.327619	16.5166	1.2406	0.628288	0.00000	22.5132	HIST1H1D
B2M	3.26094	1.63047	1.7105	0.0987217	0.271324	-4.20851	3	0	0	0	0	0	0	0	0	16.5151	0	0	0	0	0	0	0	0	0	0	0	11.3052	11.311	0	0	0	3.26094	0	1.85128	0	0	0	B2M
UBA6	3.25884	1.62942	1.71038	0.0987452	0.271324	-4.20865	3	0	0	0	0	0	0	0	0	0	0	16.4898	0	0	0	0	0	0	0	0	0	11.3052	11.311	0	0	0	3.25883	0	1.85093	0	0	0	UBA6
PDLIM1	3.24506	1.62253	1.70952	0.098905	0.271324	-4.20959	3	0	0	0	0	0	0	0	0	16.3245	0	0	0	0	0	0	0	0	0	0	0	11.3052	11.311	0	0	0	3.24506	0	1.84866	0	0	0	PDLIM1
PICK1	3.24506	1.62253	1.70952	0.098905	0.271324	-4.20959	3	0	0	0	0	0	0	0	16.3245	0	0	0	0	0	0	0	0	0	0	0	0	11.3052	11.311	0	0	0	3.24506	0	1.84866	0	0	0	PICK1
CBFB	3.24404	1.62202	1.70946	0.0989173	0.271324	-4.20966	3	0	0	0	0	0	0	0	0	0	0	16.3123	0	0	0	0	0	0	0	0	0	11.3052	11.311	0	0	0	3.24404	0	1.8485	0	0	0	CBFB
CC2D1A	3.2386	1.6193	1.70911	0.0989836	0.271324	-4.21006	3	0	0	0	0	0	0	0	0	0	16.247	0	0	0	0	0	0	0	0	0	0	11.3052	11.311	0	0	0	3.2386	0	1.84761	0	0	0	CC2D1A
C1orf123	3.23763	1.61882	1.70904	0.0989957	0.271324	-4.21013	3	0	0	0	0	0	0	0	0	0	0	16.2353	0	0	0	0	0	0	0	0	0	11.3052	11.311	0	0	0	3.23763	0	1.84746	0	0	0	C1orf123
GCA	3.82622	1.91311	1.70868	0.0990632	0.271324	-4.21053	3	0	0	0	0	0	0	0	0	23.2984	0	0	0	0	0	0	0	0	0	0	0	11.3052	11.311	0	0	0	3.82622	0	1.9667	0	0	0	GCA
RAB9B	3.82887	1.91443	1.70855	0.0990873	0.271324	-4.21067	3	0	0	0	0	0	0	0	0	23.3302	0	0	0	0	0	0	0	0	0	0	0	11.3052	11.311	0	0	0	3.82887	0	1.96729	0	0	0	RAB9B
RPS10-NUDT3	3.84927	1.92464	1.70754	0.0992781	0.271324	-4.2118	3	0	0	0	0	0	0	0	0	0	0	0	0	0	0	0	0	0	0	0	0	11.3052	11.311	0	23.5751	0	3.84928	0	1.97186	0	0	0	RPS10-NUDT3
PIK3R2	3.21311	1.60656	1.70733	0.0993178	0.271324	-4.21203	3	0	0	0	0	0	0	0	0	15.9411	0	0	0	0	0	0	0	0	0	0	0	11.3052	11.311	0	0	0	3.21311	0	1.84356	0	0	0	PIK3R2
PIK3R3	3.21311	1.60656	1.70733	0.0993178	0.271324	-4.21203	3	0	0	0	0	0	0	0	0	15.9411	0	0	0	0	0	0	0	0	0	0	0	11.3052	11.311	0	0	0	3.21311	0	1.84356	0	0	0	PIK3R3
ACAT2	3.19636	1.59818	1.70605	0.0995586	0.271324	-4.21345	3	0	0	0	0	0	0	0	0	0	15.7401	0	0	0	0	0	0	0	0	0	0	11.3052	11.311	0	0	0	3.19636	0	1.84099	0	0	0	ACAT2
LTA4H	3.88171	1.94085	1.70584	0.0995986	0.271324	-4.21368	3	0	0	0	0	0	0	0	0	0	0	0	0	0	0	0	0	0	0	0	0	11.3052	11.311	0	0	23.9643	3.88171	0	1.97914	0	0	0	LTA4H
PAK2	3.19116	1.59558	1.70563	0.0996369	0.271324	-4.2139	3	0	0	0	0	0	0	0	0	0	0	15.6778	0	0	0	0	0	0	0	0	0	11.3052	11.311	0	0	0	3.19116	0	1.84021	0	0	0	PAK2
PAK3	3.19116	1.59558	1.70563	0.0996369	0.271324	-4.2139	3	0	0	0	0	0	0	0	0	0	0	15.6778	0	0	0	0	0	0	0	0	0	11.3052	11.311	0	0	0	3.19116	0	1.84021	0	0	0	PAK3
SLC38A5	3.88681	1.94341	1.70556	0.0996508	0.271324	-4.21399	3	0	0	0	0	0	0	0	0	0	0	0	0	0	0	0	0	0	0	0	0	11.3052	11.311	0	0	24.0255	3.88681	0	1.98029	0	0	0	SLC38A5
ELAVL1	3.18482	1.59241	1.70512	0.0997347	0.271324	-4.21448	3	0	0	0	0	0	0	0	0	0	0	15.6016	0	0	0	0	0	0	0	0	0	11.3052	11.311	0	0	0	3.18482	0	1.83926	0	0	0	ELAVL1
PSMD9	3.90194	1.95097	1.70472	0.0998087	0.271324	-4.21491	3	0	0	0	0	0	0	0	0	0	24.2071	0	0	0	0	0	0	0	0	0	0	11.3052	11.311	0	0	0	3.90194	0	1.98369	0	0	0	PSMD9
SFN	3.16729	1.58365	1.70362	0.100018	0.271324	-4.21614	3	0	0	0	0	0	0	0	0	0	0	15.3913	0	0	0	0	0	0	0	0	0	11.3052	11.311	0	0	0	3.16729	0	1.8367	0	0	0	SFN
DOCK2	3.94283	1.97142	1.70236	0.100256	0.271324	-4.21753	3	0	0	0	0	0	0	0	0	0	0	0	0	0	0	0	0	0	0	0	0	11.3052	11.311	24.6978	0	0	3.94283	0	1.9929	0	0	0	DOCK2
PLCG1	3.14688	1.57344	1.70174	0.100374	0.271324	-4.21821	3	0	0	0	0	0	0	0	0	0	15.1464	0	0	0	0	0	0	0	0	0	0	11.3052	11.311	0	0	0	3.14689	0	1.83382	0	0	0	PLCG1
RPS19	3.14083	1.57042	1.70116	0.100485	0.271324	-4.21886	3	0	0	0	0	0	0	0	0	0	0	15.0738	0	0	0	0	0	0	0	0	0	11.3052	11.311	0	0	0	3.14083	0	1.83299	0	0	0	RPS19
ADAMTS13	-5.79055	6.60168	-1.7011	0.100496	0.271324	-4.21892	3	6	17.1861	22.3831	0	15.9871	18.057	19.2462	0	0	0	0	21.8607	0	0	0	0	0	21.1039	0	0	11.3052	11.311	0	0	0	3.70641	9.49695	1.9401	1.05846	0	7.99355	ADAMTS13
CKAP4	3.13822	1.56911	1.7009	0.100533	0.271324	-4.21914	3	0	0	0	0	0	0	0	0	0	0	15.0425	0	0	0	0	0	0	0	0	0	11.3052	11.311	0	0	0	3.13822	0	1.83263	0	0	0	CKAP4
SNAP91	3.1247	1.56235	1.69954	0.100792	0.271324	-4.22064	3	0	0	0	0	0	0	0	0	0	14.8802	0	0	0	0	0	0	0	0	0	0	11.3052	11.311	0	0	0	3.1247	0	1.83083	0	0	0	SNAP91
CHMP4BP1	3.99732	1.99866	1.699	0.100896	0.271324	-4.22125	3	0	0	0	0	0	0	0	0	0	0	0	0	0	0	0	0	0	0	0	0	11.3052	11.311	0	0	25.3516	3.99732	0	2.00519	0	0	0	CHMP4BP1
LAT2	3.11759	1.5588	1.6988	0.100934	0.271324	-4.22146	3	0	0	0	0	0	0	0	0	0	14.7949	0	0	0	0	0	0	0	0	0	0	11.3052	11.311	0	0	0	3.11759	0	1.8299	0	0	0	LAT2
RIC8A	3.1075	1.55375	1.69772	0.10114	0.271324	-4.22266	3	0	0	0	0	0	0	0	0	0	14.6738	0	0	0	0	0	0	0	0	0	0	11.3052	11.311	0	0	0	3.1075	0	1.82861	0	0	0	RIC8A
SERPINB1	3.10739	1.5537	1.6977	0.101143	0.271324	-4.22267	3	0	0	0	0	0	0	0	0	0	14.6725	0	0	0	0	0	0	0	0	0	0	11.3052	11.311	0	0	0	3.10739	0	1.8286	0	0	0	SERPINB1
ACADM	4.02716	2.01358	1.69706	0.101266	0.271324	-4.22339	3	0	0	0	0	0	0	0	0	0	0	25.7097	0	0	0	0	0	0	0	0	0	11.3052	11.311	0	0	0	4.02716	0	2.01191	0	0	0	ACADM
CYSTM1	4.02716	2.01358	1.69706	0.101266	0.271324	-4.22339	3	0	0	0	0	0	0	0	0	0	0	0	25.7097	0	0	0	0	0	0	0	0	11.3052	11.311	0	0	0	4.02716	0	2.01191	0	0	0	CYSTM1
PPP6C	3.10144	1.55072	1.69705	0.101268	0.271324	-4.2234	3	0	0	0	0	0	0	0	0	0	14.601	0	0	0	0	0	0	0	0	0	0	11.3052	11.311	0	0	0	3.10144	0	1.82785	0	0	0	PPP6C
CDK4	3.10019	1.5501	1.69691	0.101295	0.271324	-4.22355	3	0	0	0	0	0	0	0	0	0	14.5861	0	0	0	0	0	0	0	0	0	0	11.3052	11.311	0	0	0	3.10019	0	1.8277	0	0	0	CDK4
KHSRP	3.09645	1.54823	1.69649	0.101375	0.271324	-4.22401	3	0	0	0	0	0	0	0	0	0	0	14.5412	0	0	0	0	0	0	0	0	0	11.3052	11.311	0	0	0	3.09645	0	1.82724	0	0	0	KHSRP
RPL36	-6.14439	12.7511	-1.69547	0.10157	0.271324	-4.22514	7	9	21.5346	20.6522	18.2692	21.151	0	16.6326	17.0597	18.1755	0	0	0	19.7567	0	23.0947	0	23.0947	22.6819	22.7684	0	11.3052	11.311	19.2847	19.2538	0	9.678893	15.8233	0.927191	0.615421	11.3081	20.9016	RPL36
PRKAR2A	3.08151	1.54075	1.69476	0.101707	0.271324	-4.22592	3	0	0	0	0	0	0	0	0	0	0	14.3619	0	0	0	0	0	0	0	0	0	11.3052	11.311	0	0	0	3.08151	0	1.82544	0	0	0	PRKAR2A
FMR1	3.07872	1.53936	1.69442	0.101771	0.271324	-4.22629	3	0	0	0	0	0	0	0	0	0	0	14.3284	0	0	0	0	0	0	0	0	0	11.3052	11.311	0	0	0	3.07872	0	1.82512	0	0	0	FMR1
FXR1	3.07872	1.53936	1.69442	0.101771	0.271324	-4.22629	3	0	0	0	0	0	0	0	0	0	0	14.3284	0	0	0	0	0	0	0	0	0	11.3052	11.311	0	0	0	3.07872	0	1.82512	0	0	0	FXR1
FXR2	3.07872	1.53936	1.69442	0.101771	0.271324	-4.22629	3	0	0	0	0	0	0	0	0	0	0	14.3284	0	0	0	0	0	0	0	0	0	11.3052	11.311	0	0	0	3.07872	0	1.82512	0	0	0	FXR2
HLA-E	3.07872	1.53936	1.69442	0.101771	0.271324	-4.22629	3	0	0	0	0	0	0	0	0	0	14.3284	0	0	0	0	0	0	0	0	0	0	11.3052	11.311	0	0	0	3.07872	0	1.82512	0	0	0	HLA-E
HLA-F	3.07872	1.53936	1.69442	0.101771	0.271324	-4.22629	3	0	0	0	0	0	0	0	0	0	14.3284	0	0	0	0	0	0	0	0	0	0	11.3052	11.311	0	0	0	3.07872	0	1.82512	0	0	0	HLA-F
HLA-G	3.07872	1.53936	1.69442	0.101771	0.271324	-4.22629	3	0	0	0	0	0	0	0	0	0	14.3284	0	0	0	0	0	0	0	0	0	0	11.3052	11.311	0	0	0	3.07872	0	1.82512	0	0	0	HLA-G
HLA-G2.2	3.07872	1.53936	1.69442	0.101771	0.271324	-4.22629	3	0	0	0	0	0	0	0	0	0	14.3284	0	0	0	0	0	0	0	0	0	0	11.3052	11.311	0	0	0	3.07872	0	1.82512	0	0	0	HLA-G2.2
SLC4A7	3.06692	1.53346	1.69299	0.102048	0.271324	-4.22787	3	0	0	0	0	0	0	0	0	0	0	14.1868	0	0	0	0	0	0	0	0	0	11.3052	11.311	0	0	0	3.06692	0	1.82377	0	0	0	SLC4A7
RPAP3	4.08972	2.04486	1.6928	0.102084	0.271324	-4.22808	3	0	0	0	0	0	0	0	0	0	0	0	0	0	0	0	0	0	0	0	0	11.3052	11.311	0	26.4605	0	4.08972	0	2.026	0	0	0	RPAP3
GTF2I	3.05981	1.52991	1.69209	0.10222	0.271324	-4.22886	3	0	0	0	0	0	0	0	0	0	0	14.1015	0	0	0	0	0	0	0	0	0	11.3052	11.311	0	0	0	3.05981	0	1.82298	0	0	0	GTF2I
ADRBK1	3.05792	1.52896	1.69185	0.102266	0.271324	-4.22912	3	0	0	0	0	0	0	0	0	0	0	14.0788	0	0	0	0	0	0	0	0	0	11.3052	11.311	0	0	0	3.05792	0	1.82277	0	0	0	ADRBK1
RCSD1	3.04776	1.52388	1.69054	0.10252	0.271324	-4.23057	3	0	0	0	0	0	0	0	0	0	0	13.957	0	0	0	0	0	0	0	0	0	11.3052	11.311	0	0	0	3.04776	0	1.82168	0	0	0	RCSD1
MITD1	4.91309	4.14353	1.68967	0.102688	0.271324	-4.23152	5	1	0	0	0	0	20.2438	0	0	0	18.407	0	19.3122	18.8656	0	0	0	0	0	0	0	11.3052	11.311	0	0	0	6.60008	1.68698	1.29268	3.4641	0	0	MITD1
CAPRIN1	3.03711	1.51855	1.68912	0.102795	0.271324	-4.23213	3	0	0	0	0	0	0	0	0	0	0	13.829	0	0	0	0	0	0	0	0	0	11.3052	11.311	0	0	0	3.0371	0	1.82057	0	0	0	CAPRIN1
CC2D1B	3.03575	1.51787	1.68893	0.102831	0.271324	-4.23234	3	0	0	0	0	0	0	0	0	0	0	13.8128	0	0	0	0	0	0	0	0	0	11.3052	11.311	0	0	0	3.03575	0	1.82044	0	0	0	CC2D1B
SPTB	3.03323	1.51661	1.68859	0.102898	0.271324	-4.23272	3	0	0	0	0	0	0	0	0	0	0	13.7825	0	0	0	0	0	0	0	0	0	11.3052	11.311	0	0	0	3.03323	0	1.82018	0	0	0	SPTB
NAT10	-5.58001	4.67469	-1.68823	0.102968	0.271324	-4.23311	2	4	18.7702	21.6674	24.816	24.3228	0	0	0	0	0	0	0	0	0	0	0	0	0	0	0	11.3052	11.311	0	0	0	1.88468	7.4647	2.3355	1.48988	0	0	NAT10
CD180	-5.49164	4.6305	-1.68719	0.103168	0.271324	-4.23425	2	4	0	0	22.8974	22.5784	0	0	0	0	0	0	0	0	0	0	0	21.3634	0	21.6767	0	11.3052	11.311	0	0	0	1.88468	7.37632	2.3355	1.47799	0	0	CD180
KIAA2013	-5.50827	4.63882	-1.68705	0.103196	0.271324	-4.2344	2	4	23.6924	23.0507	21.4448	20.5275	0	0	0	0	0	0	0	0	0	0	0	0	0	0	0	11.3052	11.311	0	0	0	1.88468	7.39295	2.3355	1.48065	0	0	KIAA2013
UCHL5	3.0173	1.50865	1.68635	0.103331	0.271324	-4.23517	3	0	0	0	0	0	0	0	0	0	13.5914	0	0	0	0	0	0	0	0	0	0	11.3052	11.311	0	0	0	3.0173	0	1.81864	0	0	0	UCHL5
RFC2	3.01385	1.50692	1.68586	0.103428	0.271324	-4.23572	3	0	0	0	0	0	0	0	0	0	13.55	0	0	0	0	0	0	0	0	0	0	11.3052	11.311	0	0	0	3.01385	0	1.81831	0	0	0	RFC2
MAT2B	3.01141	1.50571	1.6855	0.103497	0.271324	-4.2361	3	0	0	0	0	0	0	0	0	0	13.5207	0	0	0	0	0	0	0	0	0	0	11.3052	11.311	0	0	0	3.01141	0	1.81809	0	0	0	MAT2B
SRM	3.00475	1.50238	1.68452	0.103688	0.271514	-4.23718	3	0	0	0	0	0	0	0	0	0	0	13.4408	0	0	0	0	0	0	0	0	0	11.3052	11.311	0	0	0	3.00475	0	1.81749	0	0	0	SRM
LYN	5.41058	20.2682	1.68372	0.103845	0.271613	-4.23806	11	10	16.2882	16.258	0	0	16.6763	17.1247	23.4663	24.7744	26.7781	25.1071	25.1222	24.3563	23.5357	25.4733	23.5751	26.7357	22.7126	22.375	0	24.9503	23.6222	26.6811	26.1929	24.6307	22.9734	17.5629	0.318251	0.511992	24.8623	19.7499	LYN
DTYMK	2.99016	1.49508	1.68231	0.10412	0.271863	-4.2396	3	0	0	0	0	0	0	0	0	0	0	13.2657	0	0	0	0	0	0	0	0	0	11.3052	11.311	0	0	0	2.99016	0	1.81623	0	0	0	DTYMK
TMED4	5.58152	5.84721	1.68142	0.104294	0.271863	-4.24058	6	2	16.6449	0	0	0	20.0325	0	24.1223	18.3948	19.3874	19.1349	0	0	0	0	0	0	0	0	0	11.3052	11.311	0	0	0	8.63797	3.05645	1.11623	2.34742	5.6526	0	TMED4
CHCHD3	2.98435	1.49217	1.68141	0.104298	0.271863	-4.24059	3	0	0	0	0	0	0	0	0	0	0	13.196	0	0	0	0	0	0	0	0	0	11.3052	11.311	0	0	0	2.98435	0	1.81576	0	0	0	CHCHD3
COPS7B	2.9769	1.48845	1.68023	0.104529	0.272157	-4.24189	3	0	0	0	0	0	0	0	0	0	0	13.1066	0	0	0	0	0	0	0	0	0	11.3052	11.311	0	0	0	2.9769	0	1.81517	0	0	0	COPS7B
PTPN1	2.96963	1.48481	1.67905	0.10476	0.272448	-4.24317	3	0	0	0	0	0	0	0	0	0	0	13.0193	0	0	0	0	0	0	0	0	0	11.3052	11.311	0	0	0	2.96962	0	1.81462	0	0	0	PTPN1
FAM20A	-5.47924	4.62431	-1.6769	0.105184	0.27293	-4.24553	2	4	23.9374	24.2224	0	18.8155	0	0	0	0	0	0	0	0	0	21.3919	0	0	0	0	0	11.3052	11.311	0	0	0	1.88468	7.36393	2.3355	1.48794	0	0	FAM20A
FAM20C	-5.47924	4.62431	-1.6769	0.105184	0.27293	-4.24553	2	4	23.9374	24.2224	0	18.8155	0	0	0	0	0	0	0	0	0	21.3919	0	0	0	0	0	11.3052	11.311	0	0	0	1.88468	7.36393	2.3355	1.48794	0	0	FAM20C
TGFBI	-5.44611	4.60774	-1.67626	0.105311	0.27295	-4.24623	2	4	20.1393	20.4732	0	0	23.5751	23.782	0	0	0	0	0	0	0	0	0	0	0	0	0	11.3052	11.311	0	0	0	1.88468	7.33079	2.3355	1.48364	0	0	TGFBI
GNL1	2.93803	1.46902	1.67369	0.10582	0.273787	-4.24904	3	0	0	0	0	0	0	0	0	0	12.6402	0	0	0	0	0	0	0	0	0	0	11.3052	11.311	0	0	0	2.93803	0	1.81251	0	0	0	GNL1
KRT20	-6.21335	8.63191	-1.67342	0.105874	0.273787	-4.24933	4	7	0	18.9011	20.2933	20.0946	0	20.5932	0	21.2807	0	0	22.4059	0	0	21.5128	0	18.2109	0	21.2571	0	11.3052	11.311	0	0	0	5.525241	11.7386	1.58563	0.885949	0.00000	18.556	KRT20
NPTN	-5.71142	7.06098	-1.67097	0.106362	0.27446	-4.25201	4	6	24.3332	21.3874	15.5175	14.7064	20.809	22.2468	16.1558	0	0	11.6912	0	0	0	0	0	0	0	0	0	11.3052	11.311	0	0	0	4.20527	9.91669	1.50606	1.07687	0	7.3532	NPTN
GNAO1	-5.36482	4.5671	-1.67091	0.106374	0.27446	-4.25208	2	4	0	0	0	0	21.7237	21.7324	0	0	0	0	0	0	22.0464	21.4915	0	0	0	0	0	11.3052	11.311	0	0	0	1.88468	7.24951	2.3355	1.47719	0	0	GNAO1
NID1	-5.36162	4.5655	-1.66993	0.106568	0.27465	-4.25314	2	4	0	0	0	0	21.4062	21.0296	0	0	0	0	0	0	0	0	0	22.4373	0	22.0826	0	11.3052	11.311	0	0	0	1.88468	7.24631	2.3355	1.47781	0	0	NID1
SLC12A2	-5.39503	4.5822	-1.66714	0.107128	0.275782	-4.25618	2	4	23.7757	23.8656	19.515	0	20.2004	0	0	0	0	0	0	0	0	0	0	0	0	0	0	11.3052	11.311	0	0	0	1.88468	7.27972	2.3355	1.48633	0	0	SLC12A2
TKT	5.68499	7.21663	1.66098	0.108367	0.278659	-4.26287	7	3	0	16.5461	0	15.6016	0	20.3419	0	0	22.9419	17.2063	0	16.7829	0	0	0	0	0	0	0	11.3052	11.311	22.4059	18.7562	0	10.0591	4.374132	0.94757	1.82553	11.3081	0.00000	TKT
MAN2A2	-5.29082	4.53009	-1.65828	0.108917	0.279758	-4.26581	2	4	0	0	22.6499	22.6389	0	0	0	0	0	0	0	0	0	0	0	20.4194	20.3978	0	0	11.3052	11.311	0	0	0	1.88468	7.1755	2.3355	1.48008	0	0	MAN2A2
LUM	-5.62314	14.3058	-1.65529	0.109527	0.281008	-4.26905	8	10	20.1931	19.3692	17.7511	0	20.4194	21.188	0	0	14.3004	16.3795	0	19.6099	22.3417	0	22.2653	19.0634	21.2119	21.6048	24.416	11.3052	11.311	19.4526	0	21.1559	11.4942	17.1173	0.808426	0.473594	12.8057	20.3063	LUM
NCK1	2.83333	1.41667	1.65273	0.110051	0.281751	-4.27182	3	0	0	0	0	0	0	0	0	0	0	11.3838	0	0	0	0	0	0	0	0	0	11.3052	11.311	0	0	0	2.83333	0	1.80908	0	0	0	NCK1
SYAP1	2.83307	1.41654	1.65267	0.110063	0.281751	-4.27189	3	0	0	0	0	0	0	0	0	0	0	11.3806	0	0	0	0	0	0	0	0	0	11.3052	11.311	0	0	0	2.83307	0	1.80908	0	0	0	SYAP1
B4GALT1	-5.21752	4.49344	-1.64515	0.111614	0.285403	-4.28001	2	4	0	0	0	0	20.4105	19.089	0	0	0	0	0	0	0	0	0	22.9198	22.8072	0	0	11.3052	11.311	0	0	0	1.88468	7.1022	2.3355	1.48354	0	0	B4GALT1
HINT1	2.79163	1.39582	1.64294	0.112074	0.286258	-4.28239	3	0	0	0	0	0	0	0	0	0	0	10.8834	0	0	0	0	0	0	0	0	0	11.3052	11.311	0	0	0	2.79163	0	1.80946	0	0	0	HINT1
CHMP4C	2.78453	1.39227	1.64118	0.11244	0.286872	-4.28428	3	0	0	0	0	0	0	0	0	0	0	10.7982	0	0	0	0	0	0	0	0	0	11.3052	11.311	0	0	0	2.78453	0	1.80963	0	0	0	CHMP4C
ZCCHC3	-5.1667	4.46803	-1.64044	0.112596	0.28695	-4.28508	2	4	20.646	22.057	19.4654	22.4482	0	0	0	0	0	0	0	0	0	0	0	0	0	0	0	11.3052	11.311	0	0	0	1.88468	7.05138	2.3355	1.48056	0	0	ZCCHC3
UBE2K	2.77534	1.38767	1.63888	0.112922	0.287461	-4.28675	3	0	0	0	0	0	0	0	0	0	0	10.6879	0	0	0	0	0	0	0	0	0	11.3052	11.311	0	0	0	2.77534	0	1.8099	0	0	0	UBE2K
SLC3A2	-5.79444	18.8326	-1.63567	0.113596	0.288855	-4.2902	9	11	23.927	24.4976	25.7848	25.7465	21.532	20.207	22.4482	26.0613	25.7276	22.492	24.9326	25.2314	22.077	0	24.0667	24.6778	24.648	23.5941	0	11.3052	11.311	0	0	21.7157	15.9354	21.7299	0.679371	0.324184	22.0819	23.9969	SLC3A2
PEPD	-5.42759	5.79031	-1.63487	0.113764	0.288961	-4.29106	3	5	16.8671	18.4401	0	0	22.4119	22.8743	0	0	0	14.3019	0	0	0	0	0	0	0	21.4558	0	11.3052	11.311	0	0	0	3.07651	8.5041	1.82486	1.24979	0	0	PEPD
HDAC2	5.05571	5.42242	1.63376	0.113999	0.289	-4.29225	6	2	0	0	17.6509	17.084	0	0	23.0947	16.8198	16.3338	16.5388	0	0	0	0	0	0	0	0	0	11.3052	11.311	0	0	0	7.95028	2.89457	1.10819	2.33587	5.6526	0	HDAC2
NAPB	-5.14358	4.45647	-1.6336	0.114032	0.289	-4.29242	2	4	19.1464	19.508	0	0	22.8696	22.8152	0	0	0	0	0	0	0	0	0	0	0	0	0	11.3052	11.311	0	0	0	1.88468	7.02826	2.3355	1.48482	0	0	NAPB
NAA15	5.11793	5.45428	1.63296	0.114169	0.289025	-4.29311	6	2	0	0	20.0699	14.6738	0	0	20.7732	0	13.6733	21.89	17.2063	0	0	0	0	0	0	0	0	11.3052	11.311	0	0	0	8.01325	2.89532	1.1155	2.36906	5.6526	0	NAA15
DKFZp566H1924	-5.44823	6.92939	-1.62988	0.11482	0.290352	-4.2964	4	6	21.175	21.3874	15.5175	14.7064	20.809	22.2468	16.1558	0	0	11.6912	0	0	0	0	0	0	0	0	0	11.3052	11.311	0	0	0	4.20527	9.65351	1.50606	1.0695	0	7.3532	DKFZp566H1924
GNAI2	-3.51135	20.9745	-1.62789	0.115244	0.291102	-4.29853	11	12	21.566	20.5275	23.4967	23.6578	22.8787	22.8575	22.5386	18.2264	20.5652	21.0296	21.7376	19.2847	22.391	22.6213	24.5631	21.0965	23.4967	23.6088	0	11.3052	23.5988	25.339	22.8904	24.1099	19.2188	22.7301	0.36775	0.0517304	21.3836	22.8681	GNAI2
ITIH4	-5.02733	4.39835	-1.62203	0.116499	0.29392	-4.30479	2	4	19.7719	20.5932	0	0	0	0	0	0	0	0	0	0	0	0	0	21.6725	0	20.9066	0	11.3052	11.311	0	0	0	1.88468	6.91202	2.3355	1.47829	0	0	ITIH4
TNIK	6.47682	10.0364	1.62148	0.116617	0.29392	-4.30537	8	4	23.1232	20.3231	17.5304	20.5988	0	0	23.941	23.6924	22.5577	21.9992	22.334	22.1568	0	0	0	0	0	0	0	11.3052	11.311	0	0	0	13.2748	6.797953	0.805645	1.48751	16.6551	0.00000	TNIK
RPL6	-3.81894	21.4064	-1.61997	0.116943	0.294417	-4.30699	11	12	22.008	21.7851	23.6294	24.0109	20.4732	20.635	26.3098	26.2661	0	12.9903	18.0051	21.0333	24.6307	25.9206	24.1929	24.1223	24.4415	23.941	25.3077	11.3052	24.0329	23.2726	21.4991	23.941	19.4969	23.3159	0.402895	0.0725719	22.3859	23.9759	RPL6
HLA-DPB1	6.15365	6.35233	1.61646	0.117702	0.29577	-4.31072	5	2	0	0	0	0	0	0	0	0	0	0	0	0	0	0	0	19.041	0	20.265	23.1864	23.6846	24.0616	0	20.2818	21.9355	9.42915	3.2755	1.23974	2.33685	0	0	HLA-DPB1
CCT6A	-3.66984	20.7965	-1.61629	0.117739	0.29577	-4.3109	11	12	20.4554	22.9419	20.9512	24.2129	23.8656	23.7019	22.726	22.162	24.0667	23.254	24.5397	23.0798	23.0136	24.2318	23.1884	19.7434	22.0826	23.1884	0	11.3052	11.311	20.1361	21.7851	23.1735	18.9616	22.6314	0.396178	0.0663389	22.444	23.101	CCT6A
IPO5	6.42639	11.8377	1.6113	0.118825	0.297989	-4.3162	9	5	21.8875	22.0203	19.9512	21.6926	17.9426	0	21.014	22.219	24.3563	24.2975	22.2957	21.6504	0	0	0	0	0	0	0	11.3052	11.311	22.162	0	0	15.0509	8.624521	0.668399	1.2419	21.3322	0.00000	IPO5
THBS4	4.14044	20.4574	1.61104	0.118883	0.297989	-4.31648	12	10	21.4694	23.3809	19.7264	19.8743	22.726	22.5012	18.9901	21.8073	21.4752	19.7069	22.0464	21.014	0	22.9672	0	21.7202	21.6322	24.648	24.4589	25.9453	24.4976	23.6825	23.3853	23.3216	22.5276	18.3871	0.0913755	0.473041	22.684	21.6762	THBS4
PARK7	5.6422	7.44512	1.61032	0.11904	0.298058	-4.31725	7	3	0	0	18.4621	18.4751	0	18.5511	19.7719	20.4781	18.874	19.1997	0	22.2547	0	0	0	0	0	0	0	11.3052	11.311	0	0	0	10.2662	4.624023	0.938628	1.80907	11.3081	0.00000	PARK7
TNIP1	5.75868	11.4863	1.60878	0.119377	0.298573	-4.31887	10	5	20.758	0	19.526	19.526	21.2598	22.2142	17.931	18.7301	14.3442	17.9426	19.1464	17.5728	0	0	0	0	0	0	0	11.3052	11.311	0	22.4059	21.699	14.3657	8.607008	0.525782	1.23849	17.7519	0.0000	TNIP1
SRSF7	-4.92694	4.34815	-1.60678	0.119817	0.299346	-4.32099	2	4	19.6245	19.9932	20.5652	21.5566	0	0	0	0	0	0	0	0	0	0	0	0	0	0	0	11.3052	11.311	0	0	0	1.88468	6.81162	2.3355	1.47851	0	0	SRSF7
RPL28	-6.37547	15.775	-1.59545	0.122332	0.305264	-4.33295	7	10	22.2804	21.8522	22.9594	22.3831	0	0	21.6155	0	0	0	0	0	23.4232	22.9061	26.9608	22.2142	22.3196	20.2541	24.0255	25.6602	11.311	23.941	23.5357	20.9589	12.5873	18.9628	0.926458	0.474114	16.1349	22.3	RPL28
COLEC10	-4.86642	4.3179	-1.59471	0.122499	0.305264	-4.33374	2	4	0	0	0	22.3948	18.9453	19.2538	0	0	0	0	0	0	0	0	0	0	20.4194	0	0	11.3052	11.311	0	0	0	1.88468	6.75111	2.3355	1.48203	0	0	COLEC10
PTPRC	-4.04394	23.1116	-1.59432	0.122586	0.305264	-4.33414	11	12	25.2437	25.1071	25.5824	26.0613	25.816	27.8425	25.7848	25.9206	27.611	26.5824	26.3437	25.6983	25.3946	25.451	22.8337	24.4589	24.7427	23.0691	0	11.3052	11.311	24.6307	24.1782	23.7098	21.0896	25.1336	0.412378	0.0525754	25.1645	25.3192	PTPRC
GFPT1	-5.25189	5.69987	-1.59267	0.122957	0.305855	-4.33588	3	5	0	0	18.5083	14.8024	23.8291	23.2806	0	0	14.2709	0	0	0	0	0	0	19.4894	0	0	0	11.3052	11.311	0	0	0	3.07393	8.32582	1.82456	1.26463	0	0	GFPT1
NSF	-4.84178	4.30557	-1.58993	0.123574	0.306635	-4.33876	2	4	0	0	20.8989	17.5802	20.9651	21.2733	0	0	0	0	0	0	0	0	0	0	0	0	0	11.3052	11.311	0	0	0	1.88468	6.72646	2.3355	1.48327	0	0	NSF
PSMB4	6.10019	6.83586	1.5899	0.12358	0.306635	-4.33878	6	2	0	0	0	0	0	0	0	0	0	15.0191	0	0	0	0	0	0	22.992	22.4373	0	11.3052	25.4139	20.5391	22.2547	24.0995	9.88596	3.78577	1.10992	2.33571	5.6526	0	PSMB4
GSN	-2.57933	25.0145	-1.58949	0.123673	0.306635	-4.33922	12	12	26.6811	26.6811	25.8855	26.5516	28.4902	29.077	22.8072	22.9538	23.1843	23.3216	23.9643	23.6578	26.4605	24.1223	25.7848	25.4733	25.9453	24.4976	24.5995	27.8425	11.311	24.4415	29.1478	27.4669	23.7249	26.3042	0.187513	0.0539171	23.8111	26.2029	GSN
ASS1	-6.7508	11.6213	-1.58038	0.125746	0.311435	-4.34876	5	8	21.2071	0	0	0	20.5877	21.9572	0	0	0	0	0	0	0	22.0272	23.896	23.3055	24.2318	22.7481	0	11.3052	11.311	26.7781	26.4945	23.0622	8.245919	14.9967	1.36358	0.741691	0.00000	21.5821	ASS1
ANXA4	-5.74857	6.38772	-1.57886	0.126094	0.31196	-4.35035	3	5	0	23.8755	18.7301	21.7157	23.4848	23.338	0	0	0	0	0	0	0	0	0	0	0	0	0	11.3052	11.311	19.5449	0	0	3.51343	9.262	1.8989	1.24353	0	0	ANXA4
ARL8B	4.57668	5.11307	1.56533	0.129232	0.319379	-4.36443	6	2	0	0	16.747	17.1497	0	0	19.9298	16.6326	15.5814	14.0568	0	0	0	0	0	0	0	0	0	11.3052	11.311	0	0	0	7.40141	2.82473	1.08745	2.33569	5.6526	0	ARL8B
RPS5	5.75684	7.72108	1.56402	0.12954	0.319793	-4.36579	7	3	18.1755	0	0	23.8491	0	16.0874	0	16.7507	0	23.0507	0	0	0	0	0	0	0	0	0	11.3052	11.311	20.7477	21.8974	22.1313	10.5995	4.842664	0.951652	1.84331	11.3081	0.00000	RPS5
OLFML3	-4.6569	4.21314	-1.55919	0.130678	0.322001	-4.37079	2	4	0	0	0	0	0	16.8572	0	0	0	0	0	0	0	0	0	20.9155	20.9696	19.7567	0	11.3052	11.311	0	0	0	1.88468	6.54159	2.3355	1.4851	0	0	OLFML3
PKN1	-4.65222	4.2108	-1.55903	0.130716	0.322001	-4.37096	2	4	17.931	18.1976	20.6912	21.6232	0	0	0	0	0	0	0	0	0	0	0	0	0	0	0	11.3052	11.311	0	0	0	1.88468	6.53691	2.3355	1.48431	0	0	PKN1
tr|A0A0A6YYD2|A0A0A6YYD2_HUMAN Uncharacterized protein OS=Homo sapiens PE=4 SV=1	-4.76215	4.26576	-1.55636	0.131349	0.323212	-4.37372	2	4	0	0	0	24.4779	16.8737	16.2192	0	0	0	0	0	0	0	22.1913	0	0	0	0	0	11.3052	11.311	0	0	0	1.88468	6.64683	2.3355	1.51078	0	0	tr|A0A0A6YYD2|A0A0A6YYD2_HUMAN Uncharacterized protein OS=Homo sapiens PE=4 SV=1
TUBG2	-4.66037	4.21487	-1.55493	0.131688	0.323698	-4.37519	2	4	0	0	18.0388	0	16.9425	0	0	0	0	0	0	0	0	0	0	21.0413	0	22.518	0	11.3052	11.311	0	0	0	1.88468	6.54505	2.3355	1.49146	0	0	TUBG2
HSPA13	-4.59504	4.18221	-1.55356	0.132016	0.324155	-4.37661	2	4	0	0	0	0	20.5071	18.2963	0	0	0	0	0	0	0	0	0	19.079	19.8743	0	0	11.3052	11.311	0	0	0	1.88468	6.47973	2.3355	1.47912	0	0	HSPA13
LGALSL	-4.53663	4.153	-1.5446	0.134166	0.32908	-4.38583	2	4	19.5394	20.0325	0	0	18.8918	18.5921	0	0	0	0	0	0	0	0	0	0	0	0	0	11.3052	11.311	0	0	0	1.88468	6.42132	2.3355	1.47803	0	0	LGALSL
IGHV3-7	4.60351	6.2983	1.54354	0.134422	0.329355	-4.38691	7	3	16.0593	15.9665	0	0	0	15.9327	16.2714	16.1485	14.6154	15.7705	17.7787	0	0	0	0	0	0	0	0	11.3052	11.311	0	0	0	8.60005	3.99654	0.908938	1.80908	11.3081	0.00000	IGHV3-7
CARM1	-5.92727	8.1506	-1.53737	0.135923	0.332675	-4.39324	4	6	21.4122	22.375	21.3885	21.4915	24.5123	22.1913	0	0	19.7567	19.8706	0	0	0	0	0	0	0	0	0	11.3052	11.311	0	0	0	5.186961	11.1142	1.55766	1.04698	0.00000	10.6943	CARM1
CAPZA2	4.96199	5.64668	1.53602	0.136252	0.333126	-4.39462	6	2	0	0	0	0	16.6649	21.3233	22.1568	0	18.0731	16.7433	17.9426	0	0	0	0	0	0	0	0	11.3052	11.311	0	0	0	8.12767	3.16568	1.10227	2.35647	5.6526	0	CAPZA2
RPL21	-6.17928	13.9816	-1.53258	0.137095	0.334828	-4.39812	7	9	22.5691	21.8268	21.927	22.7016	0	0	0	22.8904	0	13.4663	0	0	24.7894	24.5397	0	21.6631	21.566	23.2726	24.8748	11.3052	11.311	23.4809	23.3754	0	10.892	17.0713	0.980247	0.606062	11.3081	21.8769	RPL21
UBE2N	-5.29684	6.0875	-1.52904	0.137968	0.335562	-4.40174	3	5	21.1535	20.5536	0	0	0	20.0347	18.6528	0	0	0	0	0	22.3021	0	0	20.7872	0	0	0	11.3052	11.311	0	0	0	3.43908	8.73592	1.88392	1.23722	0	0	UBE2N
UBE2NL	-5.29684	6.0875	-1.52904	0.137968	0.335562	-4.40174	3	5	21.1535	20.5536	0	0	0	20.0347	18.6528	0	0	0	0	0	22.3021	0	0	20.7872	0	0	0	11.3052	11.311	0	0	0	3.43908	8.73592	1.88392	1.23722	0	0	UBE2NL
MYL12A	-5.52934	6.3225	-1.52868	0.138058	0.335562	-4.4021	3	5	19.3006	23.1789	21.4796	25.4874	19.5995	0	20.0778	0	0	0	0	0	0	0	0	0	0	0	0	11.3052	11.311	0	0	0	3.55783	9.08717	1.90813	1.24766	0	0	MYL12A
MYL12B	-5.52934	6.3225	-1.52868	0.138058	0.335562	-4.4021	3	5	19.3006	23.1789	21.4796	25.4874	19.5995	0	20.0778	0	0	0	0	0	0	0	0	0	0	0	0	11.3052	11.311	0	0	0	3.55783	9.08717	1.90813	1.24766	0	0	MYL12B
HSP90AB4P	5.34181	6.15661	1.52832	0.138146	0.335562	-4.40247	6	2	0	0	0	0	0	0	17.1562	0	16.1378	14.7805	0	0	22.1457	0	0	0	0	19.6828	0	23.5908	11.311	0	0	22.9538	8.82751	3.4857	1.1065	2.34035	5.6555	0	HSP90AB4P
PGAM1	-4.79355	19.1456	-1.52779	0.138276	0.335562	-4.403	10	11	24.416	24.1782	23.8835	24.0834	23.2928	25.2314	22.492	23.229	22.3456	22.6213	19.9932	20.0946	22.428	22.4751	0	23.3853	23.237	21.8974	0	11.3052	11.311	0	24.7569	22.8368	16.7488	21.5423	0.535221	0.317914	21.2201	23.339	PGAM1
FERMT3	-5.4284	16.7319	-1.52146	0.139853	0.339028	-4.40944	9	10	23.2072	23.8128	21.8368	24.6307	23.5565	23.229	20.7146	19.7069	19.3122	0	0	19.9932	0	23.6703	0	19.936	23.8917	25.5824	0	11.3052	11.311	21.6926	21.3885	22.7885	14.0177	19.4461	0.657806	0.472537	19.5095	23.3928	FERMT3
CORO1C	5.46319	18.0289	1.52048	0.140096	0.339257	-4.41043	11	8	23.0691	23.1297	0	0	21.699	22.375	23.4053	22.5845	23.941	23.4232	22.3692	22.0272	0	23.6867	0	22.1145	22.9811	24.5123	0	23.5034	23.994	21.6359	22.0415	20.2004	20.7605	15.2973	0.319321	0.740027	22.4768	22.2447	CORO1C
SULT1E1	-4.39442	4.0819	-1.51986	0.140251	0.339273	-4.41106	2	4	0	0	0	0	18.5716	18.3183	0	0	0	0	0	0	0	0	0	18.5083	19.9512	0	0	11.3052	11.311	0	0	0	1.88468	6.27911	2.3355	1.47842	0	0	SULT1E1
PPIH	5.54404	6.42134	1.51599	0.141223	0.340782	-4.41498	6	2	0	0	0	0	0	0	0	0	0	0	0	0	0	0	0	21.9218	21.8701	0	23.5549	11.3052	11.311	21.9992	21.0824	21.0676	9.19336	3.64933	1.12117	2.3355	5.6526	0	PPIH
RANBP2	5.54404	6.42134	1.51599	0.141223	0.340782	-4.41498	6	2	0	0	0	0	0	0	0	0	0	0	0	0	0	0	0	21.9218	21.8701	0	23.5549	11.3052	11.311	21.9992	21.0824	21.0676	9.19336	3.64933	1.12117	2.3355	5.6526	0	RANBP2
IGF2R	5.97696	6.86542	1.51515	0.141435	0.340782	-4.41583	6	2	0	0	0	0	0	0	0	0	18.915	0	0	0	0	0	0	23.3754	0	23.1479	0	11.3052	11.311	24.9109	24.0329	27.7718	9.8539	3.87694	1.15211	2.33553	5.6526	0	IGF2R
TMEM30B	-4.43527	4.10232	-1.51501	0.141471	0.340782	-4.41597	2	4	0	16.7626	21.5429	21.1828	16.3512	0	0	0	0	0	0	0	0	0	0	0	0	0	0	11.3052	11.311	0	0	0	1.88468	6.31995	2.3355	1.4949	0	0	TMEM30B
GC	-4.70087	18.4152	-1.51205	0.142219	0.342138	-4.41896	10	11	20.9894	24.7427	20.5587	18.6057	21.0296	22.4751	0	19.1997	18.5921	16.8296	22.3196	20.9512	25.5477	23.8291	0	25.3946	25.4874	20.5275	25.8975	11.3052	11.311	22.4751	23.896	0	16.0648	20.7656	0.544063	0.334525	18.8959	21.7523	GC
PPIF	5.53365	6.42653	1.51155	0.142346	0.342138	-4.41946	6	2	0	0	0	0	0	0	0	0	0	0	0	0	0	0	0	22.0464	21.8701	0	23.5549	11.3052	11.311	21.9992	21.0824	21.0676	9.19336	3.65971	1.12117	2.33552	5.6526	0	PPIF
ENO1	-1.91274	23.3124	-1.51101	0.142483	0.342138	-4.42001	12	12	23.4848	24.5631	23.639	23.6703	25.6983	25.2119	18.6057	21.8837	17.7511	20.4668	22.428	21.0965	24.367	25.0181	23.8656	23.2072	24.5732	23.927	23.4546	25.5161	24.7894	23.8239	24.7744	23.6825	22.3561	24.2688	0.11083	0.0315753	22.9413	24.147	ENO1
PPID	5.52466	6.43103	1.50771	0.143322	0.343792	-4.42333	6	2	0	0	0	0	0	0	0	0	0	0	0	0	0	0	0	21.9218	22.1026	0	23.5549	11.3052	11.311	21.9992	21.0824	21.0676	9.19336	3.6687	1.12117	2.33552	5.6526	0	PPID
FHL1	-4.38284	4.0761	-1.50645	0.143644	0.344203	-4.4246	2	4	0	0	0	0	16.6148	16.3024	0	0	0	0	0	0	0	0	0	21.1181	21.175	0	0	11.3052	11.311	0	0	0	1.88468	6.26752	2.3355	1.49425	0	0	FHL1
CCT5	-3.32491	21.4693	-1.50437	0.144176	0.345117	-4.4267	11	12	23.896	22.9268	23.6156	22.8575	23.9129	23.4663	21.9872	21.4122	25.5477	25.7465	18.378	20.4265	22.7579	22.6819	22.9061	21.5852	25.1222	21.8522	23.3754	11.3052	24.5298	22.5784	22.3948	0	19.8068	23.1317	0.370383	0.041304	22.191	22.9164	CCT5
ADK	-5.36802	6.24032	-1.50128	0.14497	0.346214	-4.4298	3	5	18.0919	22.9811	0	0	23.6504	23.4232	0	0	0	0	20.0595	0	0	0	0	18.9453	0	0	0	11.3052	11.311	0	0	0	3.55631	8.92433	1.90781	1.24898	0	0	ADK
SLC39A14	-4.30143	4.0354	-1.50054	0.14516	0.346214	-4.43055	2	4	19.5595	16.4137	0	0	18.7152	19.5449	0	0	0	0	0	0	0	0	0	0	0	0	0	11.3052	11.311	0	0	0	1.88468	6.18611	2.3355	1.4824	0	0	SLC39A14
PYGL	-5.57549	17.1599	-1.50005	0.145285	0.346214	-4.43103	8	11	17.1135	21.4062	16.7069	15.1527	23.2726	23.1297	0	0	21.532	14.5226	0	0	0	25.4139	23.229	25.4139	26.5516	21.9819	25.0553	11.3052	26.6504	24.2975	24.3462	24.7569	14.3722	19.9477	0.800954	0.364341	18.0273	22.5558	PYGL
OIT3	-4.33579	4.05258	-1.50003	0.145291	0.346214	-4.43106	2	4	0	17.1624	0	0	17.396	17.7182	0	0	0	0	0	0	0	0	0	0	0	22.3692	0	11.3052	11.311	0	0	0	1.88468	6.22048	2.3355	1.49173	0	0	OIT3
ACTG2	1.94415	27.6408	1.49964	0.145392	0.346214	-4.43145	12	12	24.2514	25.6218	23.5549	24.9024	26.9863	25.4874	29.3146	29.3146	29.3213	29.3213	29.3146	29.3146	24.0414	29.077	29.5116	29.077	29.1129	28.4005	29.3213	29.3072	29.3213	25.0315	25.1509	29.3213	28.6129	26.6687	0.0574978	0.0852137	29.3146	26.3041	ACTG2
ROCK1	4.06481	3.32553	1.49811	0.145788	0.346796	-4.43298	4	1	15.5175	0	0	0	0	0	0	0	20.8477	20.8313	0	0	0	0	0	0	0	0	0	11.3052	11.311	0	0	0	5.35794	1.29312	1.57147	3.4641	0	0	ROCK1
HSPA7	-4.30832	4.03885	-1.49627	0.146263	0.347425	-4.43482	2	4	0	16.7829	0	0	16.4898	19.7373	0	0	0	0	0	0	0	0	0	21.3061	0	0	0	11.3052	11.311	0	0	0	1.88468	6.19301	2.3355	1.49017	0	0	HSPA7
TUBB1	-5.3882	17.9325	-1.49558	0.146442	0.347425	-4.43551	8	11	23.4663	24.0329	20.8019	20.2992	24.816	21.2376	19.936	20.4058	0	0	0	22.9566	23.0507	22.6472	22.3378	22.5929	22.2371	0	0	24.1551	25.7276	23.9338	24.0718	21.6746	15.2384	20.6266	0.746067	0.321099	21.0402	22.4654	TUBB1
CASC4	-4.40283	4.0861	-1.49532	0.146508	0.347425	-4.43577	2	4	16.3024	21.047	23.3853	14.7154	0	0	0	0	0	0	0	0	0	0	0	0	0	0	0	11.3052	11.311	0	0	0	1.88468	6.28751	2.3355	1.51475	0	0	CASC4
SEPT7	3.82625	3.13535	1.49451	0.14672	0.347568	-4.43659	4	1	0	0	0	14.6667	0	0	0	0	17.7787	20.1867	0	0	0	0	0	0	0	0	0	11.3052	11.311	0	0	0	5.04847	1.22222	1.54992	3.4641	0	0	SEPT7
PDIA4	4.7129	5.54187	1.48876	0.148221	0.350439	-4.44233	6	2	0	0	19.589	18.6361	0	0	18.9728	16.3431	16.6884	20.1593	0	0	0	0	0	0	0	0	0	11.3052	11.311	0	0	0	7.89832	3.18542	1.09255	2.33637	5.6526	0	PDIA4
tr|H0YHG0|H0YHG0_HUMAN Uncharacterized protein (Fragment) OS=Homo sapiens PE=1 SV=1	4.61899	3.93055	1.48839	0.148317	0.350439	-4.4427	4	1	0	0	0	0	0	0	0	0	0	0	0	0	0	0	0	0	19.4526	0	0	23.8917	11.311	19.9059	19.7719	0	6.24004	1.62105	1.54217	3.4641	0	0	tr|H0YHG0|H0YHG0_HUMAN Uncharacterized protein (Fragment) OS=Homo sapiens PE=1 SV=1
KIF23	5.7577	9.5974	1.4881	0.148392	0.350439	-4.44298	8	4	21.2376	20.6043	16.0547	22.726	0	0	18.6361	19.0996	23.896	23.1547	23.8128	18.4997	0	0	0	0	0	0	0	11.3052	11.311	0	0	0	12.4763	6.718551	0.807478	1.49391	14.9053	0.00000	KIF23
GDI1	-3.99696	18.7853	-1.48746	0.14856	0.350474	-4.44362	11	11	18.936	21.2316	23.1297	21.9872	21.2119	21.0965	18.1497	18.7562	21.7049	18.407	18.057	17.2579	0	25.7848	24.21	24.0109	24.9326	22.8743	23.6258	11.3052	11.311	21.6102	21.2571	0	16.7868	20.7838	0.387826	0.328115	18.2783	22.4307	GDI1
CD79A	5.65689	10.2255	1.48312	0.149702	0.352804	-4.44794	8	5	20.8136	18.0821	16.5992	16.2192	17.0506	0	21.6322	18.915	22.9061	22.3831	24.0109	24.1839	0	0	0	0	0	0	0	11.3052	11.311	0	0	0	13.054	7.397061	0.807972	1.24497	15.113	0.000	CD79A
RPS17	-4.14721	3.95829	-1.4759	0.15162	0.356579	-4.4551	2	4	0	0	17.9206	18.3557	18.0731	18.0333	0	0	0	0	0	0	0	0	0	0	0	0	0	11.3052	11.311	0	0	0	1.88468	6.0319	2.3355	1.47718	0	0	RPS17
MAT1A	-4.14292	3.95614	-1.47424	0.152063	0.356579	-4.45674	2	4	18.2821	18.378	0	0	17.0231	0	0	0	0	0	0	0	0	0	0	18.648	0	0	0	11.3052	11.311	0	0	0	1.88468	6.0276	2.3355	1.47843	0	0	MAT1A
TLN2	-5.66501	18.6173	-1.47228	0.152587	0.356579	-4.45868	8	11	21.7202	21.4915	15.656	0	22.7684	22.9672	0	0	19.7768	16.9492	0	0	29.323	24.367	24.6307	25.0448	25.1847	24.2441	24.6106	24.9326	27.0114	25.6602	23.3541	27.1228	15.7848	21.4498	0.760444	0.348046	21.5654	23.6057	TLN2
MYH14	-5.50299	10.8714	-1.47182	0.15271	0.356579	-4.45913	6	8	19.8649	19.8928	22.7703	16.9305	19.9011	17.6509	0	0	14.1892	0	0	22.1871	0	0	0	25.7097	20.7544	0	0	11.3052	11.311	19.0313	19.4148	0	8.119886	13.6229	1.11229	0.756347	5.652604	18.7579	MYH14
ACO1	-5.62802	8.06319	-1.47061	0.153037	0.356579	-4.46033	4	6	20.5806	0	0	0	23.1232	23.3266	0	0	0	0	0	0	0	0	0	20.2541	20.2178	23.024	0	11.3052	11.311	19.6828	20.6912	0	5.249178	10.8772	1.5632	1.04885	0.00000	10.1089	ACO1
IGHV3-11	4.31571	6.15439	1.46835	0.153644	0.356579	-4.46256	7	3	16.0593	15.9665	0	0	0	15.9327	16.2714	16.1485	13.4337	13.4985	17.7787	0	0	0	0	0	0	0	0	11.3052	11.311	0	0	0	8.31225	3.99654	0.911107	1.80908	11.3081	0.00000	IGHV3-11
IGHV3-21	4.31571	6.15439	1.46835	0.153644	0.356579	-4.46256	7	3	16.0593	15.9665	0	0	0	15.9327	16.2714	16.1485	13.4337	13.4985	17.7787	0	0	0	0	0	0	0	0	11.3052	11.311	0	0	0	8.31225	3.99654	0.911107	1.80908	11.3081	0.00000	IGHV3-21
IGHV3-33	4.31571	6.15439	1.46835	0.153644	0.356579	-4.46256	7	3	16.0593	15.9665	0	0	0	15.9327	16.2714	16.1485	13.4337	13.4985	17.7787	0	0	0	0	0	0	0	0	11.3052	11.311	0	0	0	8.31225	3.99654	0.911107	1.80908	11.3081	0.00000	IGHV3-33
IGHV3-48	4.31571	6.15439	1.46835	0.153644	0.356579	-4.46256	7	3	16.0593	15.9665	0	0	0	15.9327	16.2714	16.1485	13.4337	13.4985	17.7787	0	0	0	0	0	0	0	0	11.3052	11.311	0	0	0	8.31225	3.99654	0.911107	1.80908	11.3081	0.00000	IGHV3-48
IGHV3-53	4.31571	6.15439	1.46835	0.153644	0.356579	-4.46256	7	3	16.0593	15.9665	0	0	0	15.9327	16.2714	16.1485	13.4337	13.4985	17.7787	0	0	0	0	0	0	0	0	11.3052	11.311	0	0	0	8.31225	3.99654	0.911107	1.80908	11.3081	0.00000	IGHV3-53
IGHV3-66	4.31571	6.15439	1.46835	0.153644	0.356579	-4.46256	7	3	16.0593	15.9665	0	0	0	15.9327	16.2714	16.1485	13.4337	13.4985	17.7787	0	0	0	0	0	0	0	0	11.3052	11.311	0	0	0	8.31225	3.99654	0.911107	1.80908	11.3081	0.00000	IGHV3-66
IGHV3-74	4.31571	6.15439	1.46835	0.153644	0.356579	-4.46256	7	3	16.0593	15.9665	0	0	0	15.9327	16.2714	16.1485	13.4337	13.4985	17.7787	0	0	0	0	0	0	0	0	11.3052	11.311	0	0	0	8.31225	3.99654	0.911107	1.80908	11.3081	0.00000	IGHV3-74
sp|P01763|HV302_HUMAN Ig heavy chain V-III region WEA OS=Homo sapiens PE=1 SV=1	4.31571	6.15439	1.46835	0.153644	0.356579	-4.46256	7	3	16.0593	15.9665	0	0	0	15.9327	16.2714	16.1485	13.4337	13.4985	17.7787	0	0	0	0	0	0	0	0	11.3052	11.311	0	0	0	8.31225	3.99654	0.911107	1.80908	11.3081	0.00000	sp|P01763|HV302_HUMAN Ig heavy chain V-III region WEA OS=Homo sapiens PE=1 SV=1
sp|P01767|HV306_HUMAN Ig heavy chain V-III region BUT OS=Homo sapiens PE=1 SV=1	4.31571	6.15439	1.46835	0.153644	0.356579	-4.46256	7	3	16.0593	15.9665	0	0	0	15.9327	16.2714	16.1485	13.4337	13.4985	17.7787	0	0	0	0	0	0	0	0	11.3052	11.311	0	0	0	8.31225	3.99654	0.911107	1.80908	11.3081	0.00000	sp|P01767|HV306_HUMAN Ig heavy chain V-III region BUT OS=Homo sapiens PE=1 SV=1
tr|A0A0J9YVY3|A0A0J9YVY3_HUMAN Uncharacterized protein (Fragment) OS=Homo sapiens PE=4 SV=1	4.31571	6.15439	1.46835	0.153644	0.356579	-4.46256	7	3	16.0593	15.9665	0	0	0	15.9327	16.2714	16.1485	13.4337	13.4985	17.7787	0	0	0	0	0	0	0	0	11.3052	11.311	0	0	0	8.31225	3.99654	0.911107	1.80908	11.3081	0.00000	tr|A0A0J9YVY3|A0A0J9YVY3_HUMAN Uncharacterized protein (Fragment) OS=Homo sapiens PE=4 SV=1
STAM	-5.82203	8.94411	-1.46586	0.154317	0.357335	-4.46501	5	6	23.8491	25.004	24.6978	24.3901	22.2062	22.1145	0	0	13.5353	0	18.5864	17.6593	0	0	0	0	0	0	0	11.3052	11.311	0	0	0	6.033098	11.8551	1.2834	1.04692	0.00000	11.0572	STAM
ACTA2	1.90147	27.6621	1.46483	0.154596	0.357335	-4.46603	12	12	24.2514	25.6218	23.5549	24.9024	26.9863	25.5824	29.3146	29.3146	29.3213	29.3213	29.3146	29.3146	24.1551	29.3096	29.5116	29.1478	29.1129	28.4005	29.3213	29.3072	29.3213	25.0315	25.1509	29.3213	28.6129	26.7114	0.0574978	0.0855991	29.3146	26.3041	ACTA2
CORO1A	1.75376	24.1593	1.46475	0.154617	0.357335	-4.4661	12	12	21.7795	22.5691	21.9572	24.1929	22.375	22.0937	23.3941	22.7126	24.3971	24.1782	24.272	24.1692	24.858	24.8748	24.7744	24.1345	22.3948	23.3853	24.2318	26.3098	25.9453	24.989	28.2241	27.611	25.0362	23.2824	0.0664725	0.0523774	24.3346	22.9772	CORO1A
RPL15	-3.22675	19.8072	-1.46431	0.154738	0.357335	-4.46654	11	12	21.709	15.8958	20.1593	19.5394	18.3948	17.7079	22.2492	22.2062	14.4868	21.6048	21.6359	20.8989	23.8291	24.585	24.6978	23.7303	23.2622	23.5357	0	23.941	11.311	20.2178	19.3315	20.4423	18.1938	21.4205	0.370178	0.13965	20.6706	22.4856	RPL15
KRT76	-3.11421	19.591	-1.46426	0.154752	0.357335	-4.46659	11	12	18.9591	17.3993	19.6828	19.6828	19.3809	20.9111	16.8247	16.8622	17.7858	22.361	22.1568	20.265	24.6106	22.6526	23.218	22.2728	22.753	22.2547	23.7408	11.3052	23.8265	20.3419	0	20.937	18.0339	21.1481	0.371591	0.100733	20.3035	21.5829	KRT76
SMARCA1	3.61594	3.03437	1.45896	0.156192	0.360211	-4.47179	4	1	0	0	0	14.7168	0	0	0	18.6528	16.8391	0	0	0	0	0	0	0	0	0	0	11.3052	11.311	0	0	0	4.84234	1.2264	1.53261	3.4641	0	0	SMARCA1
RAB18	-5.00504	5.97795	-1.45852	0.156312	0.360211	-4.47222	3	5	18.4845	0	19.6245	19.4526	0	24.9503	0	19.089	0	0	0	0	0	0	0	19.2538	0	0	0	11.3052	11.311	0	0	0	3.47544	8.48047	1.89116	1.24965	0	0	RAB18
HSPA9	4.62117	5.51652	1.45411	0.157523	0.362636	-4.47655	6	2	0	0	0	0	19.6245	18.8467	18.1297	0	0	13.1084	0	0	0	0	0	0	0	0	0	11.3052	11.311	19.8706	20.2004	0	7.8271	3.20594	1.10577	2.33607	5.6526	0	HSPA9
RPS20	-5.99778	10.2608	-1.45167	0.158194	0.363759	-4.47892	5	7	21.5958	19.7644	0	0	22.6654	21.6048	0	0	0	0	0	24.1782	0	26.5824	0	0	25.2314	21.6725	0	11.3052	11.311	20.5193	19.8298	0	7.261957	13.2597	1.32716	0.892512	0.00000	20.6802	RPS20
RPS3A	-2.25115	22.9518	-1.45081	0.158432	0.363759	-4.47977	12	12	22.1568	23.8291	24.5544	27.1228	23.0201	24.3971	22.4538	22.0331	20.4732	18.8918	19.0506	22.8152	24.4779	24.9231	24.4415	23.4663	22.2804	24.2587	24.8418	11.3052	25.2783	24.7129	23.5642	26.4945	21.8262	24.0774	0.187593	0.0547512	22.6345	24.3279	RPS3A
HNRNPR	-5.3325	15.4844	-1.4505	0.158519	0.363759	-4.48008	8	10	20.1867	21.2071	23.9643	24.5732	20.8989	18.027	23.4452	23.9796	20.6573	21.9449	0	20.6097	0	23.5642	0	22.4482	22.1392	20.7993	0	11.3052	11.311	0	20.5652	0	12.8182	18.1507	0.802781	0.477332	15.9381	21.053	HNRNPR
TUBA4B	-4.01451	3.89194	-1.45003	0.158647	0.363759	-4.48053	2	4	17.5304	16.9789	0	0	18.2367	18.0443	0	0	0	0	0	0	0	0	0	0	0	0	0	11.3052	11.311	0	0	0	1.88468	5.8992	2.3355	1.47794	0	0	TUBA4B
ATP5B	3.55978	3.01559	1.44399	0.160327	0.367242	-4.48642	4	1	0	0	0	14.8284	0	0	0	0	18.5864	16.3431	0	0	0	0	0	0	0	0	0	11.3052	11.311	0	0	0	4.79547	1.2357	1.53023	3.4641	0	0	ATP5B
DNM3	-3.99109	3.88023	-1.44219	0.16083	0.367861	-4.48817	2	4	16.2353	19.3763	0	0	16.5929	18.3047	0	0	0	0	0	0	0	0	0	0	0	0	0	11.3052	11.311	0	0	0	1.88468	5.87578	2.3355	1.4829	0	0	DNM3
PTGES3	4.76081	5.71366	1.44101	0.16116	0.367861	-4.48931	6	2	0	0	0	0	16.9789	0	0	0	16.296	15.656	0	0	0	0	0	0	0	23.0201	0	11.3052	11.311	22.0937	20.4668	0	8.09406	3.33325	1.1096	2.36725	5.6526	0	PTGES3
GGCT	-3.96848	3.86893	-1.44028	0.161364	0.367861	-4.49002	2	4	17.9111	18.548	0	0	17.2032	16.5757	0	0	0	0	0	0	0	0	0	0	0	0	0	11.3052	11.311	0	0	0	1.88468	5.85317	2.3355	1.47907	0	0	GGCT
tr|M0QZK8|M0QZK8_HUMAN Uncharacterized protein OS=Homo sapiens PE=4 SV=1	-3.96848	3.86893	-1.44028	0.161364	0.367861	-4.49002	2	4	17.9111	18.548	0	0	17.2032	16.5757	0	0	0	0	0	0	0	0	0	0	0	0	0	11.3052	11.311	0	0	0	1.88468	5.85317	2.3355	1.47907	0	0	tr|M0QZK8|M0QZK8_HUMAN Uncharacterized protein OS=Homo sapiens PE=4 SV=1
CCT2	1.71615	23.6257	1.44014	0.161402	0.367861	-4.49015	12	12	19.5734	18.9453	24.0834	23.1232	23.2438	23.5423	25.4357	23.4809	25.1071	25.2437	23.6453	23.7019	24.9231	23.4232	24.5123	21.4309	23.3478	23.0622	24.6978	24.3901	25.8975	24.1223	23.8755	24.2071	24.4837	22.7676	0.0321666	0.08145	24.2986	23.2958	CCT2
TOP2B	-5.43584	14.2886	-1.43558	0.162685	0.370417	-4.49457	8	9	20.6152	20.7846	21.6674	20.931	0	0	18.2468	20.9894	14.6961	18.648	20.8477	0	0	25.0448	23.927	22.6263	23.5875	24.8938	0	11.3052	11.311	0	0	22.8034	11.5706	17.0065	0.799373	0.609456	13.0036	21.2992	TOP2B
A1BG	-3.99681	3.88309	-1.43144	0.163859	0.372718	-4.49858	2	4	21.014	19.2707	15.6923	14.601	0	0	0	0	0	0	0	0	0	0	0	0	0	0	0	11.3052	11.311	0	0	0	1.88468	5.8815	2.3355	1.50099	0	0	A1BG
SRI	4.93747	18.0925	1.42961	0.164379	0.373529	-4.50035	11	9	16.6884	16.9893	23.994	19.7768	22.1962	22.7721	24.1099	22.391	23.2806	17.0688	0	24.5732	0	0	22.9672	19.7264	22.375	0	25.2783	26.822	11.311	22.2371	29.3699	20.2933	20.5613	15.6238	0.388495	0.620325	22.8358	19.7516	SRI
BZW1	3.81811	3.27861	1.42821	0.164779	0.374065	-4.5017	4	1	0	16.4347	0	0	0	0	0	0	19.665	19.9708	0	0	0	0	0	0	0	0	0	11.3052	11.311	0	0	0	5.18766	1.36956	1.55776	3.4641	0	0	BZW1
KRT26	5.24869	14.2774	1.42473	0.165772	0.375947	-4.50505	10	7	0	0	17.0741	16.959	0	0	0	20.2992	20.3499	0	21.5852	21.0427	23.254	22.1313	22.6526	18.52	19.2462	0	23.8311	23.6453	11.311	20.8019	19.7373	20.2178	16.9018	11.6531	0.502304	0.898792	20.3246	17.0166	KRT26
PSMB6	5.92582	11.4097	1.42187	0.166593	0.377247	-4.5078	8	5	16.5929	0	18.8656	0	0	0	22.5194	0	23.2984	23.1479	0	0	0	0	0	21.7376	21.9161	22.2492	25.339	25.8975	11.311	0	19.7264	21.2316	14.3726	8.446784	0.78142	1.24828	20.479	0.00000	PSMB6
FCGR2B	-3.91397	3.84167	-1.42158	0.166675	0.377247	-4.50807	2	4	17.002	0	15.3913	0	16.5314	20.6592	0	0	0	0	0	0	0	0	0	0	0	0	0	11.3052	11.311	0	0	0	1.88468	5.79865	2.3355	1.49128	0	0	FCGR2B
COL6A1	-5.37417	13.1753	-1.42015	0.167089	0.37781	-4.50945	7	9	23.7954	20.305	18.5292	18.5449	21.059	21.6767	0	0	0	0	19.8372	18.6952	0	0	0	21.0333	21.6232	23.782	23.3941	11.3052	11.311	19.0506	0	22.2653	10.4882	15.8624	0.946793	0.611595	11.3081	20.6692	COL6A1
CAPN1	4.97614	8.69488	1.41872	0.1675	0.378365	-4.51082	8	4	0	0	18.0134	17.1036	20.7072	18.6575	17.2694	20.3945	20.9833	14.9013	16.8963	21.1345	0	0	0	0	0	0	0	11.3052	11.311	0	0	0	11.1829	6.206814	0.792376	1.4827	13.1061	0.00000	CAPN1
ARF4	-4.86504	12.6931	-1.41614	0.168249	0.379681	-4.5133	8	9	20.4986	19.5734	16.959	15.9623	21.8522	21.641	15.9193	17.9014	12.8066	11.5964	0	0	0	22.2306	0	21.335	21.4558	0	0	11.3052	11.311	20.8989	0	21.3885	10.2606	15.1257	0.809558	0.616296	11.4537	20.036	ARF4
TPM1	4.69677	5.71564	1.41317	0.16911	0.380872	-4.51613	6	2	17.7858	0	0	0	22.6213	0	17.0437	0	13.4985	0	0	0	0	0	0	0	0	0	0	11.3052	11.311	22.8554	20.7544	0	8.06402	3.36726	1.12245	2.35548	5.6526	0	TPM1
TPM2	4.69677	5.71564	1.41317	0.16911	0.380872	-4.51613	6	2	17.7858	0	0	0	22.6213	0	17.0437	0	13.4985	0	0	0	0	0	0	0	0	0	0	11.3052	11.311	22.8554	20.7544	0	8.06402	3.36726	1.12245	2.35548	5.6526	0	TPM2
RPL3	-1.92164	24.3179	-1.40567	0.171304	0.385435	-4.52328	12	12	24.7427	24.6307	26.7357	29.077	24.2587	23.8917	20.4423	20.3587	22.7387	18.0333	22.1313	21.6322	25.4357	25.7465	24.7569	24.5397	24.367	25.1629	25.6983	26.6504	27.7718	25.2783	25.2783	24.272	23.3571	25.2788	0.125637	0.0561072	23.5053	24.7498	RPL3
GSTM2	-4.8123	5.97175	-1.40455	0.171635	0.385588	-4.52435	3	5	0	18.2133	0	0	20.3499	18.4952	0	0	0	0	0	0	0	23.1345	0	20.3419	0	0	0	11.3052	11.311	0	20.171	0	3.5656	8.3779	1.90976	1.24391	0	0	GSTM2
CAPZA1	5.5644	11.6465	1.40429	0.17171	0.385588	-4.52459	9	5	21.5764	21.9796	0	0	21.7476	20.6912	22.0826	19.665	22.7016	19.8892	18.7152	0	0	0	0	0	0	20.3766	0	11.3052	11.311	23.8656	23.6088	0	14.4287	8.864285	0.667386	1.23675	19.1901	0.00000	CAPZA1
RAB1B	-4.52313	19.909	-1.40323	0.172024	0.385591	-4.52561	10	11	29.6406	29.6406	29.3699	19.0713	22.9419	23.5751	16.9789	17.8124	0	18.3517	23.782	23.1095	22.6526	23.6504	0	22.1424	22.2468	21.1146	0	23.5357	24.7657	21.523	19.6372	22.2728	17.6474	22.1705	0.488357	0.352198	20.5801	22.7973	RAB1B
HLA-DRB3	6.16728	8.85703	1.40315	0.172049	0.385591	-4.52569	6	3	0	0	0	0	0	0	0	0	0	0	0	0	0	0	0	24.2654	24.5397	20.4756	23.1864	23.6846	24.0616	24.7894	24.6394	22.9268	11.9407	5.773392	1.04534	1.81683	11.4634	0.0000	HLA-DRB3
RHOJ	-3.78248	3.77592	-1.4006	0.1728	0.386286	-4.5281	2	4	17.5163	0	0	15.0425	17.2636	18.1835	0	0	0	0	0	0	0	0	0	0	0	0	0	11.3052	11.311	0	0	0	1.88468	5.66716	2.3355	1.48242	0	0	RHOJ
RHOQ	-3.78248	3.77592	-1.4006	0.1728	0.386286	-4.5281	2	4	17.5163	0	0	15.0425	17.2636	18.1835	0	0	0	0	0	0	0	0	0	0	0	0	0	11.3052	11.311	0	0	0	1.88468	5.66716	2.3355	1.48242	0	0	RHOQ
TARS	4.67117	7.01061	1.40013	0.17294	0.386286	-4.52855	7	3	0	0	0	17.1861	19.5449	0	16.4898	18.6361	18.057	16.9789	0	0	0	0	0	0	0	19.3692	0	11.3052	11.311	0	19.3763	0	9.34619	4.67502	0.921837	1.81303	11.3081	0.00000	TARS
PSME3	5.29692	9.4576	1.39957	0.173105	0.386286	-4.52908	8	4	20.0778	20.4554	20.4554	20.721	0	0	19.8212	19.7926	21.5852	21.1672	19.8121	20.4781	0	0	0	0	0	0	0	11.3052	11.311	0	0	0	12.1061	6.809143	0.790555	1.47724	15.5518	0.0000	PSME3
DIP2C	4.55235	4.51134	1.39924	0.173204	0.386286	-4.52939	5	1	26.822	0	0	0	0	0	20.9833	0	0	18.8193	19.0313	0	0	0	0	0	0	0	0	11.3052	11.311	0	0	0	6.78751	2.23516	1.30236	3.4641	0	0	DIP2C
ACTA1	1.81824	27.7037	1.39785	0.173617	0.386454	-4.53071	12	12	24.3513	25.7371	23.5549	24.9024	27.3051	25.6794	29.3146	29.3146	29.3213	29.3213	29.3146	29.3146	24.1551	29.3096	29.5116	29.3072	29.3213	28.4005	29.3213	29.3072	29.3213	25.0315	25.1509	29.3213	28.6129	26.7946	0.0574978	0.086154	29.3146	26.5211	ACTA1
ACTC1	1.81824	27.7037	1.39785	0.173617	0.386454	-4.53071	12	12	24.3513	25.7371	23.5549	24.9024	27.3051	25.6794	29.3146	29.3146	29.3213	29.3213	29.3146	29.3146	24.1551	29.3096	29.5116	29.3072	29.3213	28.4005	29.3213	29.3072	29.3213	25.0315	25.1509	29.3213	28.6129	26.7946	0.0574978	0.086154	29.3146	26.5211	ACTC1
IDH2	3.49731	3.06286	1.39684	0.173916	0.386743	-4.53166	4	1	15.7705	0	0	0	0	0	0	0	16.5709	18.5511	0	0	0	0	0	0	0	0	0	11.3052	11.311	0	0	0	4.81152	1.31421	1.5307	3.4641	0	0	IDH2
SLK	4.95663	6.183	1.39607	0.174145	0.386877	-4.53239	6	2	0	0	22.2691	22.1871	0	0	0	0	19.8557	17.7325	22.1424	21.5889	0	0	0	0	0	0	0	11.3052	11.311	0	0	0	8.66131	3.70468	1.1121	2.3355	5.6526	0	SLK
CAPNS2	-3.73655	3.75296	-1.39302	0.175058	0.388526	-4.53528	2	4	16.5314	0	0	0	16.714	16.1175	0	0	0	0	0	0	0	0	0	18.0919	0	0	0	11.3052	11.311	0	0	0	1.88468	5.62124	2.3355	1.47924	0	0	CAPNS2
CORO6	4.10836	3.61212	1.39049	0.175814	0.389499	-4.53766	4	1	0	0	0	0	0	0	0	0	22.8974	22.482	0	0	0	0	0	18.6952	0	0	0	11.3052	11.311	0	0	0	5.6663	1.55794	1.59651	3.4641	0	0	CORO6
HNRNPA3	-3.72728	3.74833	-1.39042	0.175837	0.389499	-4.53773	2	4	17.0688	16.1422	18.2133	15.9193	0	0	0	0	0	0	0	0	0	0	0	0	0	0	0	11.3052	11.311	0	0	0	1.88468	5.61197	2.3355	1.48029	0	0	HNRNPA3
CLIC1	-3.37101	23.4908	-1.38941	0.17614	0.389792	-4.53868	11	12	26.1929	26.5516	25.8975	26.0215	26.6811	26.6811	26.9608	26.822	26.2661	26.5516	26.7781	26.7781	24.7427	24.5995	25.0448	23.2871	23.4568	22.9594	0	11.3052	25.1847	21.9355	20.6491	22.4326	21.8053	25.1763	0.376787	0.0544429	25.7254	25.4712	CLIC1
CYBB	4.14899	3.65075	1.38856	0.176395	0.389979	-4.53948	4	1	0	0	0	18.915	0	0	0	0	0	22.7996	23.2871	0	0	0	0	0	0	0	0	11.3052	11.311	0	0	0	5.72524	1.57625	1.60128	3.4641	0	0	CYBB
RASAL3	-3.68507	3.72722	-1.38206	0.17836	0.393616	-4.54559	2	4	16.6837	16.5314	17.864	15.7579	0	0	0	0	0	0	0	0	0	0	0	0	0	0	0	11.3052	11.311	0	0	0	1.88468	5.56975	2.3355	1.47935	0	0	RASAL3
SERPINF1	-4.27512	19.0646	-1.38198	0.178384	0.393616	-4.54567	10	11	22.6295	22.391	22.6934	22.375	24.585	24.416	17.9941	0	14.6608	13.427	0	17.6331	24.7315	23.4568	22.375	24.0255	0	20.7477	24.1551	24.1929	24.5544	23.4232	19.289	23.7954	16.9271	21.2022	0.519388	0.319713	18.6416	22.6614	SERPINF1
KRT222	-4.64779	7.03682	-1.38012	0.17895	0.394483	-4.54741	4	6	0	18.1393	16.2192	16.9893	0	0	0	16.8882	0	0	17.0506	0	0	21.5128	0	18.2109	0	21.2571	0	11.3052	11.311	0	0	0	4.71292	9.36071	1.52087	1.05636	0	8.10958	KRT222
PSMD12	4.53002	15.38	1.37807	0.179576	0.395482	-4.54934	11	8	19.8892	19.522	18.7152	16.025	19.7264	21.9696	21.0965	21.8726	20.2699	19.6099	22.0937	22.077	0	0	0	20.6848	0	20.8477	0	11.3052	11.311	20.2438	21.484	20.3766	17.645	13.115	0.382313	0.746371	20.3233	19.1186	PSMD12
BZW2	3.51577	3.12745	1.37449	0.180669	0.397459	-4.55268	4	1	0	16.4347	0	0	0	0	0	0	16.6763	19.3315	0	0	0	0	0	0	0	0	0	11.3052	11.311	0	0	0	4.88533	1.36956	1.53819	3.4641	0	0	BZW2
KRT13	-3.10521	22.0632	-1.374	0.180821	0.397459	-4.55314	11	12	21.9845	23.7635	23.2871	23.6088	19.887	22.2691	21.8676	22.4373	24.6725	24.5348	24.6307	24.7819	26.0415	25.2783	25.4804	23.6479	24.0693	24.0718	0	23.8291	11.311	21.5942	23.5478	22.9198	20.5106	23.6158	0.362123	0.0711406	23.2338	23.7057	KRT13
LRP1	-6.11191	14.0208	-1.36876	0.182433	0.400616	-4.55802	7	8	25.2119	25.8456	0	23.0947	25.451	26.4257	0	0	15.0078	0	19.6859	0	0	0	0	26.7781	25.9206	26.1929	0	11.3052	11.311	25.2119	24.989	24.0667	10.9648	17.0767	0.978057	0.740453	11.3081	25.3315	LRP1
H2AFX	-2.14147	23.2966	-1.36757	0.182802	0.401042	-4.55913	12	12	25.2783	24.6672	24.7569	26.4257	21.2023	24.3397	23.5604	24.1099	20.688	20.7406	21.699	23.9643	23.941	23.4452	26.2661	24.3332	25.7465	22.0065	23.92	25.3516	11.311	27.9102	20.0778	23.3781	22.2259	24.3674	0.183629	0.0648177	23.4693	24.5034	H2AFX
tr|K7ERI8|K7ERI8_HUMAN Uncharacterized protein OS=Homo sapiens PE=3 SV=1	-4.95805	10.6528	-1.36438	0.183791	0.402139	-4.5621	6	8	16.7105	18.6057	22.2468	22.0065	18.4621	20.5391	18.2031	17.6378	0	0	0	0	0	0	0	19.459	19.5522	0	0	11.3052	11.311	19.8212	19.807	0	8.173778	13.1318	1.0953	0.747156	5.652604	18.5339	tr|K7ERI8|K7ERI8_HUMAN Uncharacterized protein OS=Homo sapiens PE=3 SV=1
tr|K7ERQ8|K7ERQ8_HUMAN Uncharacterized protein (Fragment) OS=Homo sapiens PE=3 SV=1	-4.95805	10.6528	-1.36438	0.183791	0.402139	-4.5621	6	8	16.7105	18.6057	22.2468	22.0065	18.4621	20.5391	18.2031	17.6378	0	0	0	0	0	0	0	19.459	19.5522	0	0	11.3052	11.311	19.8212	19.807	0	8.173778	13.1318	1.0953	0.747156	5.652604	18.5339	tr|K7ERQ8|K7ERQ8_HUMAN Uncharacterized protein (Fragment) OS=Homo sapiens PE=3 SV=1
BPGM	-4.87333	6.21518	-1.36426	0.18383	0.402139	-4.56221	3	5	0	0	0	0	22.008	22.008	0	0	0	0	0	0	0	0	0	18.5292	21.7376	19.5394	0	11.3052	11.311	0	0	22.726	3.77852	8.65185	1.95605	1.241	0	0	BPGM
RPS27L	4.65974	7.09585	1.36334	0.184113	0.402374	-4.56306	7	3	0	0	18.3366	15.7286	0	0	15.7286	16.6763	0	0	17.2202	0	23.1264	0	0	0	0	0	0	11.3052	11.311	0	19.2263	21.641	9.42572	4.76598	0.9324	1.83995	11.3081	0.00000	RPS27L
GNA13	5.46343	13.8869	1.36273	0.184304	0.402407	-4.56363	10	6	23.3266	22.9594	24.1449	24.1551	17.7925	21.484	24.3462	24.8309	20.0822	22.4059	19.3763	19.936	0	0	0	0	0	0	0	11.3052	11.311	22.6819	23.1479	0	16.6186	11.1552	0.538028	1.05467	20.0091	8.89624	GNA13
TM9SF2	-5.0115	13.8715	-1.36142	0.184714	0.402916	-4.56485	8	9	23.3941	25.1222	22.0415	22.6295	20.9589	19.0142	20.8592	18.779	15.2375	21.3863	0	16.8963	0	0	0	23.0691	19.9932	20.305	0	11.3052	11.311	20.6152	0	0	11.3658	16.3773	0.792893	0.611365	13.2742	20.6319	TM9SF2
CSNK2B	-4.8578	7.4738	-1.36038	0.185039	0.403241	-4.56581	4	6	21.0333	0	19.7373	19.8335	0	0	0	0	0	16.1954	0	0	0	0	0	17.7511	20.3179	20.1593	0	11.3052	11.311	0	21.7272	0	5.0449	9.9027	1.56387	1.04718	0	8.87557	CSNK2B
ATP2B1	5.46065	15.255	1.35932	0.185368	0.403281	-4.56678	11	6	25.816	25.5161	24.0995	24.1099	25.0448	25.7097	21.0233	20.3873	22.3274	21.1345	22.9811	20.8592	0	0	0	0	0	0	0	11.3052	11.311	21.2545	21.343	21.8974	17.9853	12.5247	0.384811	1.04531	21.0789	12.0497	ATP2B1
SDCBP	-5.46475	16.8112	-1.35919	0.185411	0.403281	-4.56691	8	10	23.6453	24.9503	22.8072	23.6504	18.88	26.1929	24.6672	24.3228	22.5167	23.3809	27.7718	23.6703	0	21.6926	0	24.7894	24.6778	23.237	0	11.3052	11.311	0	0	0	14.0788	19.5436	0.818997	0.476579	16.9138	23.4412	SDCBP
CHMP4B	5.18938	12.0307	1.35703	0.186086	0.404366	-4.5689	9	6	20.4194	16.9492	19.4258	19.2707	19.3547	17.8124	27.611	20.3665	19.9899	19.5734	20.7072	19.289	0	0	0	0	0	0	0	11.3052	11.311	0	0	25.3516	14.6254	9.436018	0.68136	1.04833	19.4312	8.474592	CHMP4B
NUTF2	3.61684	3.26887	1.35482	0.18678	0.404626	-4.57094	4	1	0	0	0	0	0	17.5254	0	0	0	0	19.8212	18.49	0	0	0	0	0	0	0	11.3052	11.311	0	0	0	5.07729	1.46045	1.54988	3.4641	0	0	NUTF2
RAP2B	4.98286	11.6473	1.35459	0.186855	0.404626	-4.57116	9	6	16.4137	19.5394	16.5551	17.017	20.1277	20.2178	19.7264	19.7264	19.1234	23.5533	20.207	24.1929	0	0	0	0	0	0	0	11.3052	11.311	0	0	20.5193	14.1387	9.155886	0.664266	1.05315	19.4249	8.206852	RAP2B
FBLN1	-5.20198	14.4562	-1.35444	0.186901	0.404626	-4.5713	8	9	21.3522	18.2692	0	0	23.0947	22.5784	0	0	16.8671	16.9672	19.3692	0	0	23.9796	23.0622	25.0553	24.2441	23.0507	0	11.3052	11.311	20.6912	21.7514	24.0003	11.8552	17.0572	0.801842	0.61111	14.0891	22.8146	FBLN1
CFL1	-3.13562	20.3698	-1.3544	0.186914	0.404626	-4.57134	11	12	19.2707	20.1123	20.4105	19.7145	18.8072	19.7494	22.5929	23.2438	22.6756	23.0691	22.3948	23.3754	24.5732	25.4357	25.2119	22.077	22.8337	25.0553	24.4878	11.3052	11.311	0	20.4105	20.758	18.802	21.9376	0.394668	0.11723	22.4938	21.2437	CFL1
SF3B2	5.18442	9.54292	1.35167	0.187775	0.406105	-4.57385	8	4	22.1313	19.5595	19.8809	21.8368	0	0	20.2438	20.9155	18.5292	0	0	0	0	0	0	0	0	0	0	11.3052	11.311	20.2699	20.635	22.4119	12.1351	6.950705	0.792814	1.48042	14.9201	0.00000	SF3B2
CSNK2B-LY6G5B-1181	-4.80856	7.44918	-1.35031	0.188205	0.406651	-4.5751	4	6	21.0333	0	19.1464	19.8335	0	0	0	0	0	16.1954	0	0	0	0	0	17.7511	20.3179	20.1593	0	11.3052	11.311	0	21.7272	0	5.0449	9.85346	1.56387	1.04737	0	8.87557	CSNK2B-LY6G5B-1181
MPZL1	4.85614	8.88098	1.34453	0.190043	0.410235	-4.58042	8	4	16.9789	0	20.2285	22.2142	0	18.0134	20.4901	18.9901	0	12.8066	19.4258	20.8313	0	0	0	0	0	0	0	11.3052	11.311	0	20.5485	0	11.3091	6.452917	0.799403	1.48916	12.0588	0.0000	MPZL1
KRT15	-3.03198	22.054	-1.34055	0.191317	0.412594	-4.58406	11	12	21.9845	23.7635	23.0622	23.3302	19.887	22.2691	22.1145	22.428	24.6725	24.5348	24.6106	24.7819	26.0415	25.2783	25.4804	23.6479	24.0693	24.0255	0	23.8291	11.311	21.5942	23.5478	23.0311	20.538	23.5699	0.361959	0.0715249	23.2895	23.7057	KRT15
RPL36AL	4.5624	14.155	1.33951	0.191648	0.41292	-4.58501	11	7	18.5155	20.9863	17.6228	17.9426	0	0	22.0696	21.4558	16.1061	16.906	18.1629	17.9941	22.6213	21.9696	0	0	0	22.8275	0	11.3052	11.311	18.936	21.8607	21.127	16.4362	11.8738	0.386143	0.893958	18.0785	17.7827	RPL36AL
NAMPT	4.76054	8.82782	1.33856	0.191954	0.41319	-4.58588	8	4	18.0731	18.8918	20.758	19.6477	0	0	17.951	16.9109	17.7925	17.7079	0	20.1123	0	0	0	0	0	0	0	11.3052	11.311	0	21.4062	0	11.2081	6.447547	0.784014	1.47999	14.1109	0.00000	NAMPT
USO1	4.53554	9.83717	1.33713	0.192416	0.413511	-4.58719	9	5	16.3431	18.8193	0	21.175	18.49	16.0053	19.3315	19.0313	12.4963	15.8383	18.7702	17.2863	0	0	0	0	0	0	0	11.3052	11.311	19.8892	0	0	12.1049	7.569396	0.652866	1.24706	14.1673	0.00000	USO1
PPM1A	3.28388	2.99677	1.33697	0.192465	0.413511	-4.58733	4	1	0	0	0	16.258	0	0	0	0	15.8859	17.1624	0	0	0	0	0	0	0	0	0	11.3052	11.311	0	0	0	4.63871	1.35483	1.51664	3.4641	0	0	PPM1A
GNG10	3.16552	1.58276	1.33594	0.192799	0.413839	-4.58827	2	0	0	0	0	0	0	0	0	0	0	0	0	0	0	0	0	0	0	0	0	11.3052	26.6811	0	0	0	3.16552	0	2.55479	0	0	0	GNG10
PSMD7	-4.99888	10.0065	-1.33433	0.193318	0.414387	-4.58974	5	8	17.5728	16.8247	15.9364	0	17.2226	18.6361	0	0	0	0	0	0	0	0	0	21.2922	21.0708	21.516	24.1099	11.3052	11.311	21.8837	21.4752	0	7.507082	12.506	1.33258	0.752139	0.00000	17.0236	PSMD7
HSPA4	5.19782	11.2606	1.33403	0.193417	0.414387	-4.59002	9	5	0	20.9066	0	15.2082	21.3145	22.5167	18.0443	24.9732	17.1861	23.4848	19.8743	18.3183	0	0	0	23.994	0	0	0	11.3052	11.311	21.8165	0	0	13.8595	8.661661	0.671725	1.25755	17.6152	0.00000	HSPA4
PGAM2	-4.11291	18.6973	-1.33323	0.193674	0.414549	-4.59074	10	11	23.0311	22.7579	21.9402	22.1682	23.2928	23.5875	22.492	23.1109	21.8937	22.6213	19.3987	20.0073	22.4206	22.2062	0	23.117	23.1843	21.339	0	11.3052	11.311	0	24.7129	22.8368	16.6408	20.7537	0.535242	0.316475	20.9505	22.5892	PGAM2
CALML3	3.35983	3.08915	1.32861	0.195174	0.417368	-4.59494	4	1	0	0	0	16.9109	0	0	0	0	16.5992	18.0134	0	0	0	0	0	0	0	0	0	11.3052	11.311	0	0	0	4.76907	1.40924	1.52631	3.4641	0	0	CALML3
PFKP	-5.42296	8.54844	-1.32756	0.195518	0.417713	-4.5959	4	6	24.367	22.7996	0	0	21.0427	21.2316	0	0	23.8917	23.5357	0	0	0	0	0	22.9061	22.7721	0	0	11.3052	11.311	0	0	0	5.836963	11.2599	1.61016	1.04705	0.00000	10.5213	PFKP
NRP2	3.77338	3.49054	1.32186	0.197384	0.421307	-4.60106	4	1	0	0	0	0	0	0	0	0	0	0	0	0	0	0	0	19.2462	0	0	0	11.3052	11.311	21.484	0	20.4265	5.37723	1.60385	1.57359	3.4641	0	0	NRP2
CANX	3.91673	3.62811	1.31846	0.198503	0.4233	-4.60413	4	1	0	0	0	0	0	0	0	0	22.1313	22.2902	0	0	0	0	0	20.0369	0	0	0	11.3052	11.311	0	0	0	5.58648	1.66974	1.59	3.4641	0	0	CANX
NCKAP1L	5.39042	12.9143	1.31762	0.198778	0.423492	-4.60488	9	6	20.4668	22.8904	23.9796	21.7851	16.7571	16.7507	23.4232	22.8337	23.8332	23.6222	24.1449	23.5357	0	0	0	0	0	0	0	11.3052	11.311	0	0	23.3055	15.6096	10.2191	0.671334	1.06408	23.0696	8.375328	NCKAP1L
STK26	-4.27949	5.64233	-1.3161	0.199282	0.424169	-4.60625	3	5	19.3763	0	19.0142	15.37	0	0	0	0	19.4148	0	0	0	0	0	0	19.5422	0	20.0822	0	11.3052	11.311	0	0	0	3.50258	7.78208	1.89668	1.24446	0	0	STK26
TOP1	-1.5821	25.6889	-1.31376	0.200058	0.425426	-4.60836	12	12	26.4605	26.1929	25.0448	29.323	25.4357	26.5516	25.4733	26.5824	24.0184	25.6983	23.1843	23.1547	29.1478	26.822	25.1387	25.9206	26.0613	25.6602	25.0787	26.0215	28.2241	24.0834	24.3971	22.8575	24.8978	26.4799	0.0640729	0.0528146	24.7379	26.1271	TOP1
CTPS2	3.6538	3.40869	1.30945	0.201492	0.428077	-4.61223	4	1	0	18.9815	0	0	0	0	0	0	18.8381	21.3728	0	0	0	0	0	0	0	0	0	11.3052	11.311	0	0	0	5.23559	1.58179	1.56497	3.4641	0	0	CTPS2
AMBP	-4.12612	5.49709	-1.30533	0.202873	0.43039	-4.61593	3	5	0	17.6121	17.2291	0	18.027	18.1708	0	0	0	0	0	18.5921	0	0	0	0	19.6828	0	0	11.3052	11.311	0	0	0	3.43403	7.56015	1.88292	1.23808	0	0	AMBP
HDAC1	4.39292	6.99799	1.30507	0.202957	0.43039	-4.61615	7	3	0	0	17.6509	17.084	0	0	18.2904	16.8198	16.3338	16.5388	0	19.7344	0	0	0	0	0	22.8835	0	11.3052	11.311	0	0	0	9.19445	4.80153	0.920833	1.83121	11.3081	0.00000	HDAC1
GFAP	3.48993	3.61335	1.30344	0.203506	0.430755	-4.61761	5	1	0	0	0	0	0	0	0	0	13.1581	11.3052	0	17.2202	0	0	22.4206	0	0	0	0	11.3052	11.311	0	0	0	5.35831	1.86838	1.26912	3.4641	0	0	GFAP
VIM	3.48993	3.61335	1.30344	0.203506	0.430755	-4.61761	5	1	0	0	0	0	0	0	0	0	13.1581	11.3052	0	17.2202	0	0	22.4206	0	0	0	0	11.3052	11.311	0	0	0	5.35831	1.86838	1.26912	3.4641	0	0	VIM
EIF3I	4.68432	7.54023	1.30165	0.204111	0.431514	-4.61922	7	3	20.6573	0	20.7544	20.9651	0	0	19.5449	0	19.508	19.2707	0	18.3366	0	0	0	0	0	0	0	11.3052	11.311	19.3122	0	0	9.88239	5.19806	0.92889	1.80911	11.3081	0.00000	EIF3I
GNAL	-4.8541	6.45888	-1.30126	0.204242	0.431514	-4.61956	3	5	0	0	0	19.6372	21.7237	21.7324	0	0	0	0	25.7658	0	22.0464	21.4915	0	0	0	0	0	11.3052	11.311	0	0	0	4.03183	8.88594	2.01297	1.23756	0	0	GNAL
DCN	-4.32401	4.04669	-1.29815	0.205292	0.432989	-4.62233	2	3	24.4415	0	25.0181	25.0448	0	0	0	0	0	0	0	0	0	0	0	0	0	0	0	11.3052	11.311	0	0	0	1.88468	6.2087	2.3355	1.80922	0	0	DCN
RPS4X	-2.06205	21.0374	-1.29807	0.205319	0.432989	-4.6224	12	12	18.566	21.7049	19.8372	20.133	22.2547	23.5533	19.7857	16.2599	23.254	17.0552	17.0381	17.7858	23.9338	24.6307	23.6578	21.6322	22.3692	22.5482	24.0616	24.1811	11.311	23.4452	23.0201	22.8787	20.0064	22.0684	0.205385	0.0824807	21.3322	22.3119	RPS4X
PPP1CB	5.86698	14.2657	1.29715	0.205633	0.43325	-4.62323	9	6	22.7186	22.4119	22.3948	22.057	21.3863	25.0181	27.4669	27.7718	26.6137	27.7718	24.0329	27.6892	0	0	0	0	0	0	0	11.3052	11.311	22.428	0	0	17.1992	11.3322	0.692078	1.04707	23.2304	10.6932	PPP1CB
ANXA7	-1.93394	22.3323	-1.29339	0.206908	0.435449	-4.62656	12	12	21.8522	20.758	23.338	23.1124	21.2733	23.7098	21.8726	23.3055	19.9708	20.9066	20.6611	19.3122	25.4874	24.8938	24.7129	23.2806	23.6088	23.5642	24.6672	11.3052	26.0613	22.2957	21.9696	24.0565	21.3653	23.2993	0.174855	0.0611882	21.9211	23.4511	ANXA7
CD79B	5.32749	11.9258	1.29252	0.207207	0.435449	-4.62734	9	5	0	22.0272	17.9941	22.9746	22.4206	25.7276	20.7477	20.8313	21.5096	19.2847	28.3049	22.0937	0	0	0	0	0	0	0	11.3052	11.311	19.6859	0	0	14.5895	9.262016	0.678319	1.24897	19.4853	0.0000	CD79B
RHOB	3.72335	3.5197	1.2924	0.207248	0.435449	-4.62745	4	1	0	0	0	0	0	0	0	0	0	0	20.937	21.0233	0	0	0	19.8963	0	0	0	11.3052	11.311	0	0	0	5.38137	1.65802	1.57337	3.4641	0	0	RHOB
FAM107A	3.63684	3.43724	1.29082	0.207786	0.436179	-4.62884	4	1	0	0	0	19.4258	0	0	0	0	0	0	18.6666	21.7851	0	0	0	0	0	0	0	11.3052	11.311	0	0	0	5.25566	1.61882	1.5683	3.4641	0	0	FAM107A
RPL11	5.44433	11.2838	1.28918	0.208347	0.436955	-4.6303	8	5	0	0	21.7376	21.3233	0	17.2863	0	0	22.2728	22.3948	0	0	0	0	0	22.0051	20.3873	0	25.3641	11.3052	11.311	24.9503	25.0787	25.3946	14.006	8.561627	0.816631	1.24324	16.7919	0.00000	RPL11
APOB	3.74494	3.54977	1.28839	0.208617	0.437121	-4.63099	4	1	0	0	0	0	0	0	0	0	0	0	21.3863	21.0644	0	0	0	0	0	20.1277	0	11.3052	11.311	0	0	0	5.42224	1.67731	1.57673	3.4641	0	0	APOB
PPP1CA	5.79052	14.1885	1.2876	0.208889	0.43729	-4.63169	9	6	22.8533	22.1086	22.0238	21.8001	21.8165	24.917	27.0682	27.6506	26.5824	27.6506	23.5478	27.3051	0	0	0	0	0	0	0	11.3052	11.311	22.5845	0	0	17.0838	11.2933	0.690801	1.04694	23.0662	10.9001	PPP1CA
HNRNPH1	-4.24904	16.9066	-1.28606	0.209418	0.437645	-4.63306	10	10	21.8397	21.8119	22.6819	22.0826	21.0366	0	21.8888	17.9368	13.8315	16.7507	0	20.2037	24.1345	24.0371	0	23.7019	24.7744	22.2728	0	11.3052	11.311	22.2012	21.874	20.0822	14.7821	19.0311	0.535483	0.470799	17.3437	22.1777	HNRNPH1
CPNE2	4.34225	7.01146	1.28599	0.209442	0.437645	-4.63312	7	3	0	0	17.2694	0	0	0	17.2226	17.2502	0	14.2466	18.0821	20.7732	0	0	0	0	19.7719	21.0427	0	11.3052	11.311	0	0	0	9.18258	4.84033	0.928458	1.81696	11.3081	0.00000	CPNE2
WASF1	-4.21862	3.99399	-1.28342	0.210327	0.438743	-4.63539	2	3	24.7894	0	24.1782	24.272	0	0	0	0	0	0	0	0	0	0	0	0	0	0	0	11.3052	11.311	0	0	0	1.88468	6.1033	2.3355	1.80921	0	0	WASF1
FABP5	3.45887	3.29246	1.28304	0.210457	0.438743	-4.63572	4	1	0	0	0	0	0	0	0	0	0	0	18.0731	0	0	0	0	18.7562	0	0	0	11.3052	11.311	0	19.5734	0	5.02189	1.56302	1.54579	3.4641	0	0	FABP5
SPTAN1	3.19367	3.03436	1.28219	0.210751	0.438743	-4.63647	4	1	0	0	0	17.2502	0	0	0	0	16.5314	16.4267	0	0	0	0	0	0	0	0	0	11.3052	11.311	0	0	0	4.63119	1.43752	1.51498	3.4641	0	0	SPTAN1
CORO7	3.87082	3.6773	1.28127	0.211069	0.438743	-4.63728	4	1	0	0	0	20.9028	0	0	0	0	24.0371	20.6992	0	0	0	0	0	0	0	0	0	11.3052	11.311	0	0	0	5.61271	1.7419	1.59715	3.4641	0	0	CORO7
CORO7-PAM16	3.87082	3.6773	1.28127	0.211069	0.438743	-4.63728	4	1	0	0	0	20.9028	0	0	0	0	24.0371	20.6992	0	0	0	0	0	0	0	0	0	11.3052	11.311	0	0	0	5.61271	1.7419	1.59715	3.4641	0	0	CORO7-PAM16
DCAF11	4.12683	3.91751	1.28002	0.211503	0.438743	-4.63838	4	1	0	0	0	0	0	0	0	0	0	0	24.4878	24.6672	0	0	0	22.2492	0	0	0	11.3052	11.311	0	0	0	5.98093	1.8541	1.62152	3.4641	0	0	DCAF11
SNRNP40	4.12683	3.91751	1.28002	0.211503	0.438743	-4.63838	4	1	0	0	0	0	0	0	0	0	0	0	24.4878	24.6672	0	0	0	22.2492	0	0	0	11.3052	11.311	0	0	0	5.98093	1.8541	1.62152	3.4641	0	0	SNRNP40
WDR70	4.12683	3.91751	1.28002	0.211503	0.438743	-4.63838	4	1	0	0	0	0	0	0	0	0	0	0	24.4878	24.6672	0	0	0	22.2492	0	0	0	11.3052	11.311	0	0	0	5.98093	1.8541	1.62152	3.4641	0	0	WDR70
CLINT1	4.33323	6.99597	1.27563	0.213027	0.441505	-4.64223	7	3	17.0597	0	20.4194	20.4732	0	0	16.7433	17.7027	15.4475	14.0472	23.3941	0	0	0	0	0	0	0	0	11.3052	11.311	0	0	0	9.16259	4.82936	0.945329	1.81729	11.3081	0.00000	CLINT1
KPNA2	4.58084	6.21793	1.27178	0.214373	0.443891	-4.64561	6	2	0	0	23.6453	23.4848	0	0	20.8668	20.9436	20.7146	0	0	16.959	0	0	0	0	0	0	0	11.3052	11.311	0	0	0	8.50834	3.92751	1.10811	2.33551	5.6526	0	KPNA2
EIF4E	3.46708	3.32964	1.26828	0.215602	0.446032	-4.64867	4	1	0	0	0	0	0	19.1532	0	0	0	17.2502	20.8917	0	0	0	0	0	0	0	0	11.3052	11.311	0	0	0	5.06318	1.5961	1.55532	3.4641	0	0	EIF4E
IGSF8	-4.16232	19.7285	-1.26747	0.215884	0.446212	-4.64937	10	11	24.4589	24.3462	23.5201	24.989	24.4976	24.816	23.8196	25.451	23.7098	24.2071	24.5298	24.0255	24.5298	23.6924	0	20.2818	23.1479	23.4361	0	11.3052	11.311	19.2538	0	24.1551	17.6473	21.8097	0.544321	0.320102	23.7647	24.0193	IGSF8
SLC1A5	5.12949	14.0347	1.26553	0.21657	0.447225	-4.65107	10	6	22.7788	21.641	22.4206	25.1387	24.4779	21.1828	18.2692	21.7627	22.183	0	23.2984	22.9811	0	0	0	0	0	0	0	11.3052	11.311	22.3948	21.566	24.1223	16.5995	11.47	0.535189	1.04852	21.6643	10.5914	SLC1A5
KIF5A	2.98757	2.86214	1.26362	0.217245	0.44781	-4.65273	4	1	0	0	0	0	0	16.4202	0	0	14.3004	15.3545	0	0	0	0	0	0	0	0	0	11.3052	11.311	0	0	0	4.35593	1.36835	1.49794	3.4641	0	0	KIF5A
KIF5C	2.98757	2.86214	1.26362	0.217245	0.44781	-4.65273	4	1	0	0	0	0	0	16.4202	0	0	14.3004	15.3545	0	0	0	0	0	0	0	0	0	11.3052	11.311	0	0	0	4.35593	1.36835	1.49794	3.4641	0	0	KIF5C
ATP2B2	4.63591	13.661	1.25883	0.218942	0.450864	-4.65689	11	6	24.9414	24.3332	23.3241	15.1801	24.3971	23.941	17.628	19.3383	16.6259	17.6378	18.5332	19.4835	0	0	0	0	0	0	0	11.3052	11.311	19.5734	19.0996	21.2119	15.979	11.3431	0.370234	1.06757	18.0855	7.590026	ATP2B2
PAICS	4.04843	19.4749	1.25833	0.219121	0.450864	-4.65733	12	9	24.4779	23.7098	24.4589	22.9419	23.5034	23.5941	21.9161	23.8128	24.3462	23.7223	23.6294	24.0003	0	22.1744	0	22.4538	22.0937	0	23.8239	11.3052	11.311	24.8418	22.1568	23.1232	21.4991	17.4506	0.22471	0.60465	23.6759	22.6978	PAICS
KRT78	4.5333	13.7369	1.25603	0.219939	0.451909	-4.65932	10	7	0	0	16.4501	16.1834	0	0	16.8247	16.8622	17.5304	20.9589	21.4915	19.2538	22.334	21.6359	22.5814	19.1808	0	19.2777	23.6479	11.3052	23.8265	20.3419	0	0	16.0036	11.4703	0.513111	0.899159	18.3921	16.3167	KRT78
CHMP1B	4.35983	7.84448	1.25579	0.220024	0.451909	-4.65952	7	4	15.3576	15.8535	16.4137	20.3499	0	0	16.8882	0	20.5932	21.335	19.1532	19.7069	0	0	0	0	0	0	0	11.3052	11.311	0	0	0	10.0244	5.664561	0.936557	1.49196	11.3081	0.00000	CHMP1B
IQGAP3	4.03717	5.52734	1.25521	0.220232	0.451931	-4.66003	6	2	20.934	21.1711	0	0	0	0	0	16.6397	15.7705	15.2488	0	0	0	0	0	0	0	0	0	11.3052	11.311	0	0	20.2758	7.54593	3.50876	1.08818	2.33554	5.6526	0	IQGAP3
ANXA13	4.14142	3.72659	1.25328	0.220924	0.452945	-4.6617	3	1	0	0	0	0	0	0	0	0	0	0	0	0	0	0	0	0	19.8706	0	0	23.5642	23.6342	0	0	22.3692	5.7973	1.65588	1.80982	3.4641	0	0	ANXA13
PDCD10	4.73227	6.54633	1.24801	0.222816	0.456413	-4.66624	6	2	0	0	25.1071	25.0553	0	0	0	0	21.2881	20.7146	21.0708	21.2598	0	0	0	0	0	0	0	11.3052	11.311	0	0	0	8.91246	4.1802	1.11219	2.3355	5.6526	0	PDCD10
PLG	-4.37323	18.8141	-1.24682	0.223245	0.456883	-4.66727	9	11	19.7264	21.4448	22.9419	23.1735	19.8522	20.401	0	0	0	20.1277	23.4546	22.9746	0	24.9109	25.004	24.5995	24.9503	25.004	24.585	11.3052	26.7781	24.648	21.8368	23.8196	16.6275	21.0007	0.645313	0.330188	22.4057	23.0577	PLG
ETF1	4.1203	6.86422	1.24591	0.223576	0.457151	-4.66805	7	3	0	0	17.6829	0	20.4265	19.5394	17.4595	16.3123	18.49	13.9677	18.2468	0	0	0	0	0	0	0	0	11.3052	11.311	0	0	0	8.92437	4.80407	0.91959	1.81333	11.3081	0.00000	ETF1
SLAMF6	3.67006	3.59624	1.24342	0.224475	0.458579	-4.67019	4	1	21.1345	0	0	0	0	0	21.9355	0	0	20.6235	0	0	0	0	0	0	0	0	0	11.3052	11.311	0	0	0	5.43126	1.7612	1.57825	3.4641	0	0	SLAMF6
KRT79	-4.19977	15.4167	-1.24157	0.225146	0.459401	-4.67177	9	10	21.6767	17.3993	21.2071	18.8825	19.3809	19.3315	0	21.484	13.1581	18.6621	19.6477	20.265	24.5587	21.874	22.8257	0	23.0622	0	23.0311	11.3052	11.311	0	0	20.937	13.3168	17.5165	0.670194	0.480964	15.9101	20.294	KRT79
UBE2V2	3.39432	3.26207	1.24121	0.225279	0.459401	-4.67209	4	1	0	0	0	18.779	0	0	0	0	13.2121	0	23.6825	0	0	0	0	0	0	0	0	11.3052	11.311	0	0	0	4.95923	1.56491	1.604	3.4641	0	0	UBE2V2
GALNT1	4.55284	9.07154	1.23818	0.226381	0.460982	-4.67468	8	4	0	0	21.8676	21.7795	18.0051	19.8892	21.8607	16.959	19.2847	18.3112	18.8326	18.3112	0	0	0	0	0	0	0	11.3052	11.311	0	0	0	11.348	6.795115	0.785084	1.48378	14.135	0.000	GALNT1
RPS27	4.52104	10.5724	1.23701	0.226807	0.460982	-4.67568	9	5	19.079	17.002	20.9894	20.7993	0	0	17.9206	19.2263	17.6593	14.8701	17.2202	0	0	0	0	21.8726	0	0	0	11.3052	11.311	0	22.6213	21.8607	12.8329	8.311848	0.660155	1.24376	16.0451	0.00000	RPS27
SF3B3	4.9678	10.7027	1.23674	0.226907	0.460982	-4.67591	8	5	15.6239	21.188	21.6359	22.992	17.1861	0	21.6232	21.9948	23.6924	22.8974	22.7579	22.6577	0	0	0	0	0	0	0	11.3052	11.311	0	0	0	13.1866	8.218823	0.804295	1.25728	16.4671	0.00000	SF3B3
RAP2A	4.4213	11.2529	1.2367	0.22692	0.460982	-4.67594	9	6	16.4137	19.5394	16.5551	17.017	18.9815	20.0003	16.5388	17.0278	23.0136	22.9811	19.7768	19.089	0	0	0	0	0	0	0	11.3052	11.311	0	0	20.5193	13.4635	9.042244	0.663701	1.05129	16.7833	8.206852	RAP2A
KRT77	-4.24191	5.9249	-1.23583	0.227241	0.460982	-4.67669	3	5	18.6528	17.3993	0	0	19.1464	19.3315	0	0	0	0	0	0	0	0	0	0	22.0203	0	23.0311	11.3052	11.311	0	0	0	3.80395	8.04586	1.96172	1.24232	0	0	KRT77
LAMC1	-3.89883	3.8341	-1.23576	0.227265	0.460982	-4.67674	2	3	22.7481	0	0	0	23.4361	23.218	0	0	0	0	0	0	0	0	0	0	0	0	0	11.3052	11.311	0	0	0	1.88468	5.78351	2.3355	1.80925	0	0	LAMC1
GSTT1	-3.89112	3.83024	-1.23449	0.227731	0.461519	-4.67783	2	3	0	22.6361	0	23.5565	0	23.117	0	0	0	0	0	0	0	0	0	0	0	0	0	11.3052	11.311	0	0	0	1.88468	5.7758	2.3355	1.80939	0	0	GSTT1
RPL18	1.53339	22.8939	1.22841	0.229966	0.465634	-4.683	12	12	20.5275	21.484	23.5357	24.0003	18.6716	18.1497	23.3853	23.4568	23.9796	23.8491	23.0136	22.9198	24.5397	23.4663	24.1551	22.992	21.4122	22.5929	24.816	24.9109	26.1929	23.3754	22.8533	21.175	23.6606	22.1272	0.0532231	0.0958001	23.4211	22.7924	RPL18
KRT75	-3.13379	18.1871	-1.22574	0.230955	0.467225	-4.68527	10	12	18.6528	17.3993	16.4501	16.1834	19.1464	19.3315	16.8247	24.2587	20.2818	20.1517	21.4915	17.2202	22.5929	22.3533	22.5814	20.5877	22.492	19.2777	23.7408	11.3052	23.8265	20.3419	0	0	16.6202	19.754	0.514888	0.120376	20.2167	19.3046	KRT75
COPB1	3.0649	3.04493	1.22094	0.232738	0.470416	-4.68934	4	1	0	0	0	0	18.1497	0	0	0	17.0597	15.2526	0	0	0	0	0	0	0	0	0	11.3052	11.311	0	0	0	4.57738	1.51247	1.51357	3.4641	0	0	COPB1
H3F3C	-1.78699	21.9487	-1.21801	0.233831	0.472206	-4.69181	12	12	19.9512	20.1593	21.4694	21.1672	23.8755	23.8589	20.0073	21.0449	22.0826	21.7627	20.809	20.3089	23.2806	24.1692	25.8456	22.9746	22.8152	24.5397	22.9061	24.0109	11.311	21.8888	21.6193	24.9109	21.0552	22.8422	0.16091	0.0794411	21.691	23.1276	H3F3C
ARPC3	5.3373	11.7615	1.21403	0.235321	0.474795	-4.69516	8	5	0	21.9696	22.7186	22.0696	21.0762	21.2807	24.7129	24.7894	25.0787	25.3946	25.2314	25.339	0	0	0	0	0	0	0	11.3052	11.311	0	0	0	14.4302	9.092899	0.818558	1.2366	18.012	0.00000	ARPC3
ACTL8	-3.75612	3.76274	-1.21284	0.23577	0.475282	-4.69616	2	3	0	0	0	0	0	0	0	0	0	0	0	0	0	0	0	22.7579	22.9746	21.9572	0	11.3052	11.311	0	0	0	1.88468	5.64081	2.3355	1.80952	0	0	ACTL8
SEPT11	4.14367	7.7687	1.20533	0.238605	0.48013	-4.70245	7	4	16.8247	16.3795	0	0	17.7621	17.396	20.3873	19.967	20.6408	15.1058	0	19.3692	0	0	0	0	0	0	0	11.3052	11.311	0	0	0	9.84053	5.69686	0.938113	1.47816	11.3081	0.00000	SEPT11
RGN	-3.70645	3.73791	-1.2047	0.238846	0.48013	-4.70298	2	3	0	0	0	0	21.8875	22.3274	0	0	0	0	0	0	0	0	0	22.8787	0	0	0	11.3052	11.311	0	0	0	1.88468	5.59113	2.3355	1.80946	0	0	RGN
CAMK2D	-4.26323	8.72642	-1.20443	0.238947	0.48013	-4.7032	5	7	0	16.6837	16.8963	17.9206	19.2538	19.8522	0	21.2881	18.1297	17.1036	0	0	0	0	0	20.4901	0	19.1997	0	11.3052	11.311	0	0	0	6.594809	10.858	1.2998	0.888378	0.00000	16.79	CAMK2D
RAB5A	-4.14767	10.0216	-1.20425	0.239015	0.48013	-4.70335	6	8	16.7105	18.6057	16.5272	16.6706	18.4621	20.5391	0	16.2714	0	0	16.8572	0	0	0	0	18.0776	19.5522	0	0	11.3052	11.311	19.8212	19.807	0	7.947754	12.0954	1.09417	0.744782	5.652604	16.6905	RAB5A
RPN2	3.50694	3.54647	1.20314	0.239439	0.48056	-4.70428	4	1	0	0	0	21.516	0	0	0	0	20.7899	20.1931	0	0	0	0	0	0	0	0	0	11.3052	11.311	0	0	0	5.29994	1.793	1.56695	3.4641	0	0	RPN2
XPNPEP1	-4.1756	7.75949	-1.19942	0.240859	0.482066	-4.70738	5	6	17.6228	17.951	0	0	24.416	17.1135	0	0	14.0553	14.4779	16.9109	0	0	0	0	0	19.589	21.4752	0	11.3052	11.311	0	0	0	5.67169	9.8473	1.26123	1.06203	0	8.55675	XPNPEP1
HNRNPA2B1	4.23972	7.2985	1.19887	0.241069	0.482066	-4.70784	7	3	18.4401	0	22.482	21.2216	0	0	20.721	16.0638	15.2915	17.2785	21.0492	0	0	0	0	0	0	0	0	11.3052	11.311	0	0	0	9.41836	5.17864	0.935603	1.81706	11.3081	0.00000	HNRNPA2B1
DNAJC5	-4.25159	6.10037	-1.19871	0.241129	0.482066	-4.70797	3	5	0	18.101	21.4062	20.7477	19.9298	18.5292	0	0	0	25.0787	0	0	0	0	0	0	0	0	0	11.3052	11.311	0	0	0	3.97458	8.22616	2.00006	1.24016	0	0	DNAJC5
TUBA3C	-1.84097	23.6628	-1.19835	0.241267	0.482066	-4.70827	12	12	23.3429	23.6062	23.1109	22.5482	25.5161	24.2441	23.1884	22.9061	23.3241	23.639	25.4139	24.3901	23.5423	23.8403	24.585	25.6983	25.6602	29.3048	25.4357	24.2318	11.311	22.6975	21.1854	25.1847	22.7423	24.5833	0.167573	0.0737109	23.4815	24.0422	TUBA3C
CAPZB	4.16314	15.9963	1.198	0.241399	0.482066	-4.70856	11	8	21.7376	21.8368	21.9948	24.2071	18.6361	19.522	23.6222	23.5357	17.5072	20.8668	24.5123	19.6477	0	0	0	18.7301	0	20.3127	23.2622	11.3052	11.311	20.6573	20.7072	0	18.0779	13.9148	0.398685	0.7467	20.6823	19.126	CAPZB
DDX5	-4.77422	9.79514	-1.19786	0.241455	0.482066	-4.70868	5	7	20.9155	21.2376	25.2437	18.2085	0	0	22.3692	23.6825	0	0	0	0	0	0	0	18.5373	21.3233	20.721	0	11.3052	11.311	0	20.2285	0	7.408031	12.1823	1.32988	0.893775	0.00000	18.3729	DDX5
EPS15L1	4.18256	5.43949	1.19688	0.24183	0.482393	-4.70949	5	2	20.3665	19.8121	0	0	0	0	22.9268	23.5201	0	21.3061	0	0	0	0	0	0	0	0	0	11.3052	11.311	0	0	0	7.53077	3.34821	1.33269	2.33576	0	0	EPS15L1
RPS25	-4.47934	17.2471	-1.195	0.242549	0.483406	-4.71105	9	10	25.8855	25.816	26.1929	21.0492	24.9503	24.9732	21.9218	21.7958	24.585	24.7315	20.3231	0	0	23.237	0	20.5193	20.8313	20.3873	0	11.3052	11.311	21.8974	22.219	0	15.0075	19.4868	0.669643	0.480792	21.0594	22.1431	RPS25
DHX8	3.57214	3.63765	1.19219	0.243632	0.48475	-4.71338	4	1	0	0	0	0	0	0	0	0	0	0	0	0	0	0	22.219	0	0	0	0	11.3052	11.311	22.5386	19.9298	0	5.42372	1.85158	1.58013	3.4641	0	0	DHX8
UBA1	3.30866	20.7942	1.19215	0.243647	0.48475	-4.71341	12	10	23.782	20.6408	21.4915	20.6611	25.0553	25.004	23.1297	23.0311	24.4878	23.5941	24.1782	23.4053	0	21.6867	0	24.816	24.8418	21.699	22.8743	11.3052	25.2437	23.6578	22.2444	22.2306	22.4485	19.1398	0.161119	0.475592	23.2675	21.6929	UBA1
LMAN2	-3.97332	15.3727	-1.19075	0.244186	0.485399	-4.71457	9	10	17.7079	0	22.3084	21.5058	17.5566	19.4258	19.1464	18.3557	17.7621	0	20.0699	18.9011	22.0937	24.272	0	20.0325	21.3634	22.0464	0	11.3052	11.311	21.516	22.2653	0	13.3861	17.3594	0.654077	0.480132	18.0589	20.698	LMAN2
PSMB3	-4.37571	7.6282	-1.18926	0.244765	0.486127	-4.7158	4	6	18.9901	17.931	18.4514	18.1976	0	0	0	0	0	0	0	0	0	0	0	21.7476	0	22.4751	0	11.3052	11.311	0	19.3809	23.2871	5.44035	9.81606	1.58556	1.05315	0	8.9655	PSMB3
NME1	4.19344	10.2311	1.18537	0.24627	0.488202	-4.71901	9	5	20.4105	20.133	19.2462	16.6259	0	21.1974	16.1378	19.8848	16.9358	14.7332	0	17.1593	0	0	0	0	0	0	0	11.3052	11.311	19.7494	0	20.7178	12.3279	8.134414	0.649611	1.24272	15.4355	0.0000	NME1
HNRNPUL2	3.59239	4.72668	1.18491	0.24645	0.488202	-4.71939	5	2	0	0	18.4798	16.6861	0	0	18.1732	18.8562	0	0	18.6289	0	0	0	0	0	0	0	0	11.3052	11.311	0	0	0	6.52288	2.93049	1.28933	2.33914	0	0	HNRNPUL2
HNRNPUL2-BSCL2	3.59239	4.72668	1.18491	0.24645	0.488202	-4.71939	5	2	0	0	18.4798	16.6861	0	0	18.1732	18.8562	0	0	18.6289	0	0	0	0	0	0	0	0	11.3052	11.311	0	0	0	6.52288	2.93049	1.28933	2.33914	0	0	HNRNPUL2-BSCL2
MAPK14	-3.57913	3.67425	-1.18199	0.247588	0.489314	-4.72179	2	3	23.3216	0	0	0	20.7993	21.4448	0	0	0	0	0	0	0	0	0	0	0	0	0	11.3052	11.311	0	0	0	1.88468	5.46381	2.3355	1.81196	0	0	MAPK14
PGAM5	4.02132	5.30284	1.18177	0.247673	0.489314	-4.72197	5	2	0	0	19.6099	19.8963	0	0	21.6631	21.5852	0	21.8974	0	0	0	0	0	0	0	0	0	11.3052	11.311	0	0	0	7.3135	3.29218	1.32222	2.33557	0	0	PGAM5
HLA-DQB1	4.42466	5.48783	1.18175	0.247681	0.489314	-4.72199	4	2	0	0	0	0	0	0	0	0	0	0	0	0	0	0	0	19.041	0	20.265	23.1864	23.6846	24.0616	0	0	21.4694	7.70016	3.2755	1.47914	2.33685	0	0	HLA-DQB1
YIPF4	-3.5803	3.67483	-1.18127	0.247868	0.489314	-4.72238	2	3	0	19.9059	0	0	22.8743	22.7996	0	0	0	0	0	0	0	0	0	0	0	0	0	11.3052	11.311	0	0	0	1.88468	5.46498	2.3355	1.81388	0	0	YIPF4
ARPC2	4.06608	13.0096	1.18034	0.248232	0.48961	-4.72314	10	7	22.5167	20.1639	18.3047	16.0874	18.2963	18.3557	19.7373	18.3183	18.3047	18.9011	20.3127	19.3938	0	0	0	17.9941	0	0	0	11.3052	11.311	21.1112	21.8165	0	15.0427	10.9766	0.518112	0.893092	18.6096	17.0408	ARPC2
TUBB6	-2.56182	20.5482	-1.17969	0.248486	0.489643	-4.72368	11	12	20.6796	22.5887	20.8019	21.8268	23.4568	19.4654	20.3419	20.4058	14.2636	13.3991	0	22.9566	23.5533	23.3997	22.9479	19.8121	21.7851	21.6322	23.3136	24.4927	25.093	22.4966	22.7703	21.6746	19.2673	21.8291	0.367956	0.064772	22.0856	21.8059	TUBB6
TNXA	-3.55443	3.6619	-1.17908	0.248725	0.489643	-4.72418	2	3	0	0	0	0	21.89	21.6867	0	0	0	0	0	0	0	0	0	0	0	21.6926	0	11.3052	11.311	0	0	0	1.88468	5.43911	2.3355	1.80909	0	0	TNXA
PSMC5	-4.35984	8.12387	-1.17865	0.248891	0.489643	-4.72453	5	6	22.8337	0	23.1393	15.0345	22.1568	22.5386	0	0	13.3991	12.5125	0	0	0	0	0	17.9426	0	0	0	11.3052	11.311	0	22.7996	0	5.943951	10.3038	1.33023	1.06704	0	7.51727	PSMC5
ABI3	-3.54837	3.65887	-1.17752	0.249336	0.490094	-4.72546	2	3	0	22.3274	0	22.0464	20.8228	0	0	0	0	0	0	0	0	0	0	0	0	0	0	11.3052	11.311	0	0	0	1.88468	5.43305	2.3355	1.81016	0	0	ABI3
PSMD1	4.64856	12.4459	1.17697	0.249549	0.490094	-4.7259	9	6	19.7644	17.6829	19.3692	0	22.8238	22.9538	0	23.4361	21.8837	19.9402	0	19.3809	0	0	0	18.8656	0	0	0	11.3052	11.311	23.1735	24.0995	22.7126	14.7702	10.1217	0.668636	1.05438	19.6605	8.841446	PSMD1
PABPC3	-3.56384	3.66661	-1.17355	0.250896	0.491599	-4.7287	2	3	0	0	0	0	18.3366	0	0	0	0	0	0	0	0	0	0	0	23.3754	23.6703	0	11.3052	11.311	0	0	0	1.88468	5.44853	2.3355	1.82422	0	0	PABPC3
PCBP1	-4.23808	13.5419	-1.17293	0.25114	0.491599	-4.72921	8	9	18.1976	19.3938	23.8196	20.7146	21.6767	20.7846	19.0996	21.523	0	13.5602	0	0	0	0	0	20.1639	21.1112	22.0696	0	11.3052	11.311	19.4776	19.6099	21.188	11.4229	15.661	0.798316	0.609351	12.4356	20.4392	PCBP1
MAPK4	-3.52056	3.64497	-1.17284	0.251176	0.491599	-4.72928	2	3	0	21.9845	20.8793	0	21.9992	0	0	0	0	0	0	0	0	0	0	0	0	0	0	11.3052	11.311	0	0	0	1.88468	5.40525	2.3355	1.80978	0	0	MAPK4
MAPK6	-3.52056	3.64497	-1.17284	0.251176	0.491599	-4.72928	2	3	0	21.9845	20.8793	0	21.9992	0	0	0	0	0	0	0	0	0	0	0	0	0	0	11.3052	11.311	0	0	0	1.88468	5.40525	2.3355	1.80978	0	0	MAPK6
ARHGDIA	-4.5501	10.341	-1.17201	0.251503	0.491819	-4.72996	6	7	21.8268	22.0937	0	0	23.782	22.6213	17.2291	0	19.5394	20.2818	0	17.1247	0	0	0	18.101	21.3522	21.6155	0	11.3052	11.311	0	0	0	8.065938	12.616	1.09512	0.888667	5.652604	19.7266	ARHGDIA
AIMP2	-4.20498	7.37709	-1.16931	0.252568	0.493478	-4.73215	4	6	18.027	17.1247	17.099	15.8	26.0215	0	0	0	0	0	0	0	0	0	0	19.6828	0	0	0	11.3052	11.311	19.665	21.014	0	5.2746	9.47958	1.56567	1.07693	0	7.89998	AIMP2
IL1RAP	-3.49261	3.63099	-1.16699	0.253488	0.494853	-4.73404	2	3	0	0	0	0	0	21.0824	0	0	0	0	0	0	0	0	0	0	22.9061	20.5391	0	11.3052	11.311	0	0	0	1.88468	5.3773	2.3355	1.81174	0	0	IL1RAP
DNAJC13	-3.52808	3.64873	-1.16637	0.253735	0.494913	-4.73455	2	3	0	0	0	0	24.2318	18.0919	0	0	0	0	0	0	0	0	0	0	0	22.6295	0	11.3052	11.311	0	0	0	1.88468	5.41277	2.3355	1.82638	0	0	DNAJC13
C4A	-4.85782	10.2236	-1.16478	0.254368	0.495724	-4.73584	5	7	18.2963	20.2178	0	0	21.566	21.5566	0	0	0	0	0	0	0	0	0	21.1974	23.0507	25.9453	0	11.3052	11.311	22.375	23.1095	25.4357	7.794698	12.6525	1.34461	0.893579	0.00000	19.2571	C4A
STX2	-3.47326	3.62131	-1.16396	0.254693	0.495936	-4.7365	2	3	0	20.2818	0	0	21.8073	22.2062	0	0	0	0	0	0	0	0	0	0	0	0	0	11.3052	11.311	0	0	0	1.88468	5.35794	2.3355	1.81087	0	0	STX2
KRT4	-4.30857	12.6629	-1.16331	0.254954	0.49602	-4.73703	7	9	18.6528	17.3993	18.5373	17.6331	19.1464	19.4987	24.7315	19.9932	17.2063	18.5245	0	0	0	0	22.8152	0	22.0203	22.1026	23.0311	11.3052	11.311	0	0	0	10.5086	14.8171	0.956612	0.614313	11.3081	18.595	KRT4
IARS	4.67645	8.18483	1.16162	0.255628	0.496521	-4.7384	7	3	0	0	0	0	0	0	16.9109	0	13.5086	0	0	0	0	0	0	24.5123	24.7315	20.9155	0	11.3052	11.311	24.1782	24.8309	24.2318	10.5231	5.846609	0.9858	1.8158	11.3081	0.00000	IARS
EIF4G1	3.35497	3.4938	1.16157	0.255645	0.496521	-4.73843	4	1	0	0	21.7958	0	0	0	0	0	17.4595	21.9796	0	0	0	0	0	0	0	0	0	11.3052	11.311	0	0	0	5.17128	1.81631	1.5675	3.4641	0	0	EIF4G1
TUBB	-1.45334	24.2204	-1.16056	0.256048	0.496713	-4.73925	12	12	23.8068	24.9231	25.1387	24.1345	29.323	29.6406	23.9796	23.3216	22.9198	22.9061	22.9061	23.3541	25.004	24.0718	23.3853	24.858	22.6875	22.391	23.3136	24.6978	25.4874	23.6867	23.7513	21.6003	23.4937	24.947	0.0414885	0.0920692	23.3379	24.4963	TUBB
PLEKHF2	-3.45595	3.61266	-1.15992	0.256308	0.496713	-4.73977	2	3	22.8152	21.4202	19.8522	0	0	0	0	0	0	0	0	0	0	0	0	0	0	0	0	11.3052	11.311	0	0	0	1.88468	5.34063	2.3355	1.81293	0	0	PLEKHF2
SHMT1	-3.44901	3.60919	-1.1597	0.256396	0.496713	-4.73995	2	3	0	0	0	0	20.6235	22.4373	0	0	0	0	0	0	0	0	0	0	0	20.9436	0	11.3052	11.311	0	0	0	1.88468	5.33369	2.3355	1.81072	0	0	SHMT1
SEPT2	4.44721	8.49434	1.15853	0.256863	0.497196	-4.74089	7	4	23.024	0	16.3123	16.2882	0	0	16.0151	18.6146	28.2241	20.0946	0	23.0507	0	0	0	0	0	19.6245	0	11.3052	11.311	0	0	0	10.7179	6.270741	0.97935	1.50118	11.3081	0.00000	SEPT2
CHST3	-3.43824	3.6038	-1.15676	0.257575	0.497332	-4.74232	2	3	21.3634	0	0	0	0	0	0	0	0	0	0	0	0	0	0	19.7857	22.726	0	0	11.3052	11.311	0	0	0	1.88468	5.32293	2.3355	1.8129	0	0	CHST3
PDE5A	-3.4315	3.60044	-1.15669	0.257601	0.497332	-4.74238	2	3	0	0	0	0	22.0639	21.3885	0	0	0	0	0	0	0	0	0	0	0	20.3419	0	11.3052	11.311	0	0	0	1.88468	5.31619	2.3355	1.81041	0	0	PDE5A
HIST1H2AC	-1.78347	23.2303	-1.15629	0.257763	0.497332	-4.7427	12	12	25.7848	25.0787	24.7569	26.4257	22.5929	24.8309	23.5604	24.0003	21.5058	20.9894	21.699	24.1284	23.8218	23.2838	22.9865	23.9338	23.5565	22.4119	23.92	25.3516	11.311	27.9102	20.0778	23.6088	22.3386	24.122	0.181756	0.0524268	23.5846	23.8778	HIST1H2AC
SGTA	-3.43359	3.60148	-1.15619	0.257803	0.497332	-4.74278	2	3	0	0	21.8044	19.7344	22.2804	0	0	0	0	0	0	0	0	0	0	0	0	0	0	11.3052	11.311	0	0	0	1.88468	5.31827	2.3355	1.81232	0	0	SGTA
C4B	-4.80497	10.1972	-1.1545	0.258484	0.497804	-4.74414	5	7	18.2963	20.2178	0	0	21.566	21.5566	0	0	0	0	0	0	0	0	0	20.7562	22.8939	25.9091	0	11.3052	11.311	22.375	23.1095	25.4357	7.794698	12.5997	1.34461	0.893625	0.00000	19.2571	C4B
C4B_2	-4.80497	10.1972	-1.1545	0.258484	0.497804	-4.74414	5	7	18.2963	20.2178	0	0	21.566	21.5566	0	0	0	0	0	0	0	0	0	20.7562	22.8939	25.9091	0	11.3052	11.311	22.375	23.1095	25.4357	7.794698	12.5997	1.34461	0.893625	0.00000	19.2571	C4B_2
PLXDC2	-3.4191	3.59423	-1.15328	0.258974	0.498022	-4.74512	2	3	0	0	0	0	0	0	0	0	0	0	0	0	0	0	0	20.7072	20.0595	22.8787	0	11.3052	11.311	0	0	0	1.88468	5.30378	2.3355	1.81296	0	0	PLXDC2
RPS24	-4.59046	12.5428	-1.15313	0.259032	0.498022	-4.74524	7	8	23.5751	21.7958	22.1026	21.6767	0	0	22.8696	16.523	18.7562	0	0	0	0	22.492	0	20.4732	24.3563	21.5852	0	11.3052	11.311	20.8917	21.3145	0	10.2476	14.8381	0.946193	0.741452	11.3081	21.631	RPS24
RAB35	-4.32186	14.7493	-1.15225	0.259389	0.498288	-4.74595	9	9	29.1478	28.2241	29.8207	16.848	0	19.0634	17.7925	17.2863	17.1793	0	17.2405	0	0	22.8238	0	17.7182	19.3809	19.8963	0	11.3052	11.311	19.3809	18.874	20.6912	12.5884	16.9103	0.643514	0.656959	17.2099	19.2221	RAB35
RAP1B	-2.76097	20.9222	-1.1471	0.261473	0.501871	-4.75008	11	12	19.6477	22.6063	18.101	21.006	19.7857	21.6322	21.3061	21.8974	23.7223	23.3541	25.1847	22.492	26.7571	22.2444	24.9732	22.1026	24.2129	24.5631	0	11.3052	11.311	23.5201	24.6978	25.7097	19.5417	22.3027	0.402088	0.112327	22.923	22.1735	RAP1B
CYB561A3	3.56013	4.80078	1.14471	0.262444	0.502238	-4.75199	5	2	0	0	18.1755	18.0731	0	0	20.6043	21.4202	0	14.3294	0	0	0	0	0	0	0	0	0	11.3052	11.311	0	0	0	6.58085	3.02072	1.31578	2.33551	0	0	CYB561A3
PBK	-3.3894	3.57938	-1.14404	0.262717	0.502238	-4.75252	2	3	18.7301	0	20.646	23.9129	0	0	0	0	0	0	0	0	0	0	0	0	0	0	0	11.3052	11.311	0	0	0	1.88468	5.27408	2.3355	1.82143	0	0	PBK
ATP2B3	4.54339	12.3846	1.14387	0.262788	0.502238	-4.75266	10	5	24.9414	24.3563	23.3241	0	24.5544	24.1782	21.4345	19.0751	16.3094	17.6378	18.5332	19.4835	0	0	0	0	0	0	0	11.3052	11.311	19.5734	0	21.2119	14.6563	10.1129	0.518245	1.23635	18.0855	0.0000	ATP2B3
ISLR	-3.3606	3.56499	-1.14359	0.262902	0.502238	-4.75289	2	3	0	0	0	0	19.8809	21.3952	0	0	0	0	0	0	0	0	0	21.6674	0	0	0	11.3052	11.311	0	0	0	1.88468	5.24529	2.3355	1.81076	0	0	ISLR
TLK1	3.01958	3.18858	1.14338	0.262989	0.502238	-4.75305	4	1	0	0	20.1455	0	0	0	0	0	15.2488	0	0	18.5155	0	0	0	0	0	0	0	11.3052	11.311	0	0	0	4.69837	1.67879	1.527	3.4641	0	0	TLK1
TLK2	3.01958	3.18858	1.14338	0.262989	0.502238	-4.75305	4	1	0	0	20.1455	0	0	0	0	0	15.2488	0	0	18.5155	0	0	0	0	0	0	0	11.3052	11.311	0	0	0	4.69837	1.67879	1.527	3.4641	0	0	TLK2
RALY	3.0115	3.18798	1.14285	0.263202	0.502238	-4.75347	4	1	0	0	20.1867	0	0	0	17.1624	16.5461	0	0	0	0	0	0	0	0	0	0	0	11.3052	11.311	0	0	0	4.69372	1.68223	1.51971	3.4641	0	0	RALY
HIST2H3A	-1.39317	22.9889	-1.14136	0.263811	0.502869	-4.75466	12	12	22.391	21.0762	22.7434	22.8112	24.1811	24.1161	20.0073	21.0449	22.0826	21.7627	20.809	20.3089	23.3781	24.1692	26.3269	23.2404	24.8028	24.989	22.9061	25.7465	23.6703	22.6389	21.6193	24.9109	22.2923	23.6854	0.0798719	0.0583603	21.9227	23.7471	HIST2H3A
ESD	4.51696	8.93532	1.14064	0.264107	0.502869	-4.75524	7	4	20.1769	18.779	22.6213	0	18.5449	0	23.1393	23.5533	0	19.4894	0	0	0	0	0	0	0	0	0	11.3052	11.311	22.8696	22.6577	0	11.1938	6.676838	0.955567	1.48433	11.3081	0.00000	ESD
PRKACB	3.55774	5.90487	1.1404	0.264204	0.502869	-4.75543	6	3	0	17.1497	0	15.2633	17.099	0	0	0	15.08	17.1247	18.8467	18.5373	0	0	0	0	0	0	0	11.3052	11.311	0	0	0	7.68374	4.126	1.08658	1.81248	5.6526	0	PRKACB
F5	-4.70334	15.4033	-1.13989	0.264413	0.502869	-4.75583	8	9	22.6526	22.5273	21.641	24.7427	24.0414	23.7513	0	0	21.9218	15.2709	0	21.5764	0	0	0	24.3228	24.7129	24.6672	0	11.3052	11.311	25.3641	26.6811	23.1884	13.0516	17.7549	0.827748	0.605471	13.2909	23.202	F5
PTK2B	-3.36208	3.56572	-1.13889	0.264824	0.503232	-4.75663	2	3	0	0	22.4373	22.5929	0	17.931	0	0	0	0	0	0	0	0	0	0	0	0	0	11.3052	11.311	0	0	0	1.88468	5.24676	2.3355	1.82182	0	0	PTK2B
FTH1	-4.05448	16.3764	-1.13685	0.265662	0.504333	-4.75825	9	10	21.047	21.151	20.6043	0	19.508	21.2598	22.361	22.3456	22.5929	15.3657	0	0	23.927	24.2587	0	22.3456	23.1884	23.5533	0	11.3052	11.311	21.6504	21.4448	23.8128	14.3491	18.4036	0.673232	0.473668	18.4052	21.2054	FTH1
RRAS2	4.10888	16.6425	1.13637	0.265859	0.504333	-4.75863	11	8	23.7098	23.5668	23.8332	22.6552	21.4256	20.3819	21.641	21.1181	22.5691	25.004	24.8938	24.5544	0	0	0	17.951	0	21.5333	0	11.3052	11.311	21.6592	19.8522	20.4554	18.697	14.5881	0.399586	0.746779	21.3795	20.9037	RRAS2
DNM1	-4.01018	5.47733	-1.13586	0.266065	0.504333	-4.75903	3	4	21.0965	21.9746	0	0	23.4809	23.237	0	0	19.0506	0	0	0	0	0	0	0	0	0	0	11.3052	11.311	0	0	0	3.47223	7.48242	1.89052	1.47915	0	0	DNM1
LDHB	-1.33821	22.9096	-1.13491	0.266458	0.504445	-4.75979	12	12	23.7513	23.1393	23.237	23.6222	23.3055	22.8696	19.4776	21.0708	20.931	21.2216	22.1145	19.8372	24.989	24.2441	23.3941	23.0311	23.1297	24.2318	24.0329	23.639	24.585	22.1145	23.0311	24.8309	22.2405	23.5787	0.0808457	0.0265566	22.1145	23.3498	LDHB
CHMP5	3.98014	6.65477	1.13366	0.266971	0.504445	-4.76078	6	3	16.7571	0	21.006	0	0	18.2133	20.9894	20.6522	20.4901	18.9901	0	0	0	0	0	0	0	0	0	11.3052	11.311	0	0	0	8.64484	4.6647	1.1065	1.8198	5.6526	0	CHMP5
PRPF19	-4.06083	11.2301	-1.1334	0.267078	0.504445	-4.76098	7	8	19.522	15.7908	18.7702	17.7858	22.5386	22.9198	18.49	17.2291	18.027	17.1861	16.848	0	0	0	0	0	19.8121	21.9872	0	11.3052	11.311	0	0	0	9.199708	13.2605	0.917114	0.753524	11.3081	18.278	PRPF19
CTSZ	-4.66576	10.1012	-1.13328	0.26713	0.504445	-4.76108	5	7	0	0	22.1568	0	18.7562	0	0	0	0	0	0	20.4194	22.7481	22.008	0	21.2807	21.047	21.2119	25.3946	11.3052	11.311	0	24.7894	0	7.768308	12.4341	1.34896	0.886017	0.00000	19.9016	CTSZ
TAGLN2	3.90269	15.4099	1.13304	0.267228	0.504445	-4.76127	11	8	18.8072	18.2987	15.6631	0	19.7926	20.8668	18.6764	16.9893	0	13.9759	19.9059	19.8298	0	0	0	22.2062	22.5691	23.2984	24.7129	11.3052	11.311	24.7569	25.5477	21.3233	17.3612	13.4585	0.422575	0.754012	19.2531	18.553	TAGLN2
DDX27	-3.28989	3.52963	-1.12947	0.268704	0.506813	-4.76409	2	3	0	19.0996	21.188	21.8073	0	0	0	0	0	0	0	0	0	0	0	0	0	0	0	11.3052	11.311	0	0	0	1.88468	5.17457	2.3355	1.81284	0	0	DDX27
ATP2A2	2.69436	2.85878	1.12863	0.269052	0.507052	-4.76476	4	1	0	0	18.1393	0	0	0	0	0	13.9067	13.9486	0	0	0	0	0	0	0	0	0	11.3052	11.311	0	0	0	4.20596	1.51161	1.48899	3.4641	0	0	ATP2A2
C1S	-3.27169	3.52053	-1.12755	0.269501	0.507263	-4.76561	2	3	20.9066	20.8182	0	0	20.1517	0	0	0	0	0	0	0	0	0	0	0	0	0	0	11.3052	11.311	0	0	0	1.88468	5.15637	2.3355	1.80939	0	0	C1S
TUBB2A	-1.4388	23.867	-1.12729	0.269608	0.507263	-4.76581	12	12	23.6062	24.5791	24.0371	23.7788	29.3072	29.3466	22.6063	23.4848	21.9948	22.1229	21.5613	23.5988	24.4927	24.0718	22.8533	24.6394	21.9807	22.3436	23.3136	24.6978	25.4874	23.639	23.6641	21.6003	23.1476	24.5864	0.0526101	0.0965304	23.3992	24.0545	TUBB2A
GSTA5	-3.26567	3.51752	-1.12557	0.270321	0.508186	-4.76716	2	3	0	0	0	0	0	21.2119	0	0	0	0	0	0	0	0	0	0	21.2376	19.3547	0	11.3052	11.311	0	0	0	1.88468	5.15036	2.3355	1.81127	0	0	GSTA5
HMGA1	-3.96088	7.30235	-1.12403	0.270964	0.508976	-4.76838	4	6	17.2002	16.4814	20.5071	19.936	19.0713	18.1976	0	19.9117	0	0	21.335	0	0	0	0	0	0	0	0	11.3052	11.311	0	0	0	5.32191	9.28279	1.56958	1.05063	0	8.24072	HMGA1
MTPN	3.27839	4.5284	1.1233	0.271266	0.509124	-4.76895	5	2	18.3112	16.3594	0	0	0	0	0	0	15.8	0	16.9893	18.6057	0	0	0	0	0	0	0	11.3052	11.311	0	0	0	6.1676	2.88921	1.27828	2.33993	0	0	MTPN
ANXA1	-3.25797	3.51367	-1.12109	0.272193	0.509812	-4.77069	2	3	0	0	22.183	21.4558	0	18.0731	0	0	0	0	0	0	0	0	0	0	0	0	0	11.3052	11.311	0	0	0	1.88468	5.14266	2.3355	1.81819	0	0	ANXA1
RAP2C	3.9752	11.0667	1.12092	0.27226	0.509812	-4.77082	9	6	16.4137	19.5394	16.5551	17.4595	18.9815	20.0003	16.5388	17.0278	21.6631	14.1892	22.1026	21.9948	0	0	0	0	0	0	0	11.3052	11.311	0	0	20.5193	13.0543	9.079122	0.668689	1.05082	15.364	8.206852	RAP2C
STX4	4.19198	9.94932	1.12083	0.272301	0.509812	-4.77089	8	5	16.8391	17.0688	20.8477	0	17.438	22.0464	19.8963	17.8777	19.8706	19.7719	0	22.726	0	0	0	0	0	0	0	11.3052	11.311	21.7851	0	0	12.0453	7.853333	0.794319	1.24972	14.5944	0.00000	STX4
TSPAN33	3.23283	3.49303	1.11988	0.272698	0.510137	-4.77164	4	1	0	0	22.5194	0	0	0	0	0	0	18.7301	19.967	0	0	0	0	0	0	0	0	11.3052	11.311	0	0	0	5.10944	1.87662	1.55229	3.4641	0	0	TSPAN33
HIST1H1B	1.89801	26.1346	1.11062	0.276594	0.516457	-4.77886	12	12	25.004	24.1839	20.0778	29.6406	18.8117	21.1039	29.8207	29.8207	27.7718	28.4902	29.8207	29.8207	29.6406	29.3699	23.782	29.6406	29.8207	21.151	25.4874	26.2241	24.5732	20.6408	26.2661	26.2661	27.0836	25.1855	0.102549	0.169809	27.019	24.5939	HIST1H1B
HNRNPH2	-3.5987	16.418	-1.11011	0.27681	0.516457	-4.77926	10	10	21.8397	21.8119	21.8073	20.9696	21.0366	0	21.8888	17.9368	13.8315	14.7894	0	20.2037	24.0995	24.0371	0	18.2468	22.8696	21.89	0	11.3052	11.311	22.2012	21.874	20.0822	14.6187	18.2173	0.539819	0.474462	16.3631	21.8096	HNRNPH2
RAB27A	-3.18199	3.47568	-1.11009	0.276816	0.516457	-4.77927	2	3	20.1123	20.9233	0	19.7644	0	0	0	0	0	0	0	0	0	0	0	0	0	0	0	11.3052	11.311	0	0	0	1.88468	5.06667	2.3355	1.80976	0	0	RAB27A
PARVA	-3.17985	3.47461	-1.10971	0.27698	0.516457	-4.77957	2	3	0	0	0	0	0	20.8313	0	0	0	0	0	0	0	0	0	20.2362	0	19.7069	0	11.3052	11.311	0	0	0	1.88468	5.06453	2.3355	1.80969	0	0	PARVA
PCDHGC3	-3.16854	3.46896	-1.10756	0.27789	0.516987	-4.78124	2	3	0	0	0	20.7544	0	20.0472	0	0	0	0	0	0	0	0	0	0	0	19.8372	0	11.3052	11.311	0	0	0	1.88468	5.05323	2.3355	1.80952	0	0	PCDHGC3
RPL13a	-2.25952	21.556	-1.10748	0.277925	0.516987	-4.7813	11	12	22.0826	21.6867	22.5634	23.2984	22.2407	21.3728	20.9155	21.4752	20.4149	20.8535	23.2489	21.2881	23.4967	23.6222	23.8447	23.4232	21.335	23.2622	0	24.0995	23.7223	23.5549	21.3578	24.1839	20.4262	22.6857	0.322249	0.0404279	21.4165	22.9128	RPL13a
PKLR	4.34612	12.4171	1.10743	0.277943	0.516987	-4.78134	9	6	21.2119	20.646	0	15.3913	0	0	0	0	0	14.0985	19.5449	20.1393	0	0	0	18.874	22.1744	24.6307	22.9811	23.6035	11.311	21.641	20.7732	20.9894	14.5901	10.244	0.648741	1.06465	19.8421	7.695639	PKLR
PABPC1L2A	-3.18938	3.47937	-1.10471	0.279099	0.518717	-4.78345	2	3	0	0	19.079	18.1755	0	0	0	0	0	0	0	0	0	0	0	0	0	23.6342	0	11.3052	11.311	0	0	0	1.88468	5.07406	2.3355	1.8257	0	0	PABPC1L2A
SERPINA5	-3.14975	3.45956	-1.1036	0.279572	0.519173	-4.7843	2	3	0	19.8809	0	0	19.5734	20.9589	0	0	0	0	0	0	0	0	0	0	0	0	0	11.3052	11.311	0	0	0	1.88468	5.03443	2.3355	1.81012	0	0	SERPINA5
GTPBP4	-3.14665	3.45801	-1.10228	0.280136	0.519798	-4.78533	2	3	18.8036	0	20.5391	21.0333	0	0	0	0	0	0	0	0	0	0	0	0	0	0	0	11.3052	11.311	0	0	0	1.88468	5.03133	2.3355	1.81179	0	0	GTPBP4
TUBB2B	-1.4059	23.8834	-1.10169	0.280387	0.519841	-4.78578	12	12	23.6062	24.5791	24.0371	23.7788	29.3072	29.3466	22.8904	23.6156	21.9746	22.1229	21.5613	23.5988	24.4927	24.0718	22.8533	24.6394	21.9807	22.3436	23.3136	24.6978	25.4874	23.639	23.6641	21.6003	23.1805	24.5864	0.052394	0.0965304	23.4562	24.0545	TUBB2B
ATP5A1	3.8935	6.70208	1.10016	0.281041	0.520633	-4.78696	6	3	20.7544	0	17.1861	19.1234	0	0	21.151	21.175	18.3366	20.5071	0	0	0	0	0	0	0	0	0	11.3052	11.311	0	0	0	8.64883	4.75532	1.10827	1.81615	5.6526	0	ATP5A1
ATP2C1	-3.1959	3.48264	-1.09884	0.281608	0.521261	-4.78798	2	3	0	0	15.8648	0	20.9923	0	0	0	0	0	0	0	0	0	0	24.1099	0	0	0	11.3052	11.311	0	0	0	1.88468	5.08059	2.3355	1.8425	0	0	ATP2C1
CD5L	4.23244	7.85023	1.09616	0.282757	0.522636	-4.79004	6	4	19.7926	0	16.2024	15.9395	0	16.8737	25.0553	0	24.1839	23.8291	23.9129	0	0	0	0	0	0	0	0	11.3052	11.311	0	0	0	9.96645	5.73401	1.13843	1.48588	5.6526	0	CD5L
HIST2H2BC	2.40541	21.8517	1.09551	0.283037	0.522636	-4.79054	12	11	18.5411	0	22.0021	21.2844	18.8562	18.8353	21.6003	20.1818	23.2674	22.7071	23.351	23.5118	23.1864	22.5233	27.3051	22.1787	26.6322	26.4432	25.8005	24.0292	23.7788	20.8395	23.3341	24.2514	23.0544	20.649	0.0670212	0.347242	23.3425	22.0904	HIST2H2BC
HIST2H2BD	2.40541	21.8517	1.09551	0.283037	0.522636	-4.79054	12	11	18.5411	0	22.0021	21.2844	18.8562	18.8353	21.6003	20.1818	23.2674	22.7071	23.351	23.5118	23.1864	22.5233	27.3051	22.1787	26.6322	26.4432	25.8005	24.0292	23.7788	20.8395	23.3341	24.2514	23.0544	20.649	0.0670212	0.347242	23.3425	22.0904	HIST2H2BD
COPZ1	3.07976	4.32808	1.09317	0.284043	0.522648	-4.79234	5	2	0	0	16.296	17.1624	0	0	0	19.7644	14.2009	13.8339	0	0	0	0	0	0	0	0	0	11.3052	11.311	0	0	0	5.86796	2.7882	1.28583	2.33644	0	0	COPZ1
HIST1H2AG	-1.71425	23.3494	-1.09245	0.284353	0.522648	-4.79289	12	12	25.4248	24.8364	24.9109	26.7357	22.5012	24.7427	23.6504	24.1692	21.343	21.2598	21.9819	24.238	23.8876	23.8068	23.2806	23.8795	23.8068	22.6654	23.92	25.3516	11.311	29.1478	20.0778	23.4568	22.4923	24.2065	0.187955	0.0494011	23.5536	23.8836	HIST1H2AG
HIST1H2AH	-1.71425	23.3494	-1.09245	0.284353	0.522648	-4.79289	12	12	25.4248	24.8364	24.9109	26.7357	22.5012	24.7427	23.6504	24.1692	21.343	21.2598	21.9819	24.238	23.8876	23.8068	23.2806	23.8795	23.8068	22.6654	23.92	25.3516	11.311	29.1478	20.0778	23.4568	22.4923	24.2065	0.187955	0.0494011	23.5536	23.8836	HIST1H2AH
HIST1H2AJ	-1.71425	23.3494	-1.09245	0.284353	0.522648	-4.79289	12	12	25.4248	24.8364	24.9109	26.7357	22.5012	24.7427	23.6504	24.1692	21.343	21.2598	21.9819	24.238	23.8876	23.8068	23.2806	23.8795	23.8068	22.6654	23.92	25.3516	11.311	29.1478	20.0778	23.4568	22.4923	24.2065	0.187955	0.0494011	23.5536	23.8836	HIST1H2AJ
HIST2H2AA3	-1.71425	23.3494	-1.09245	0.284353	0.522648	-4.79289	12	12	25.4248	24.8364	24.9109	26.7357	22.5012	24.7427	23.6504	24.1692	21.343	21.2598	21.9819	24.238	23.8876	23.8068	23.2806	23.8795	23.8068	22.6654	23.92	25.3516	11.311	29.1478	20.0778	23.4568	22.4923	24.2065	0.187955	0.0494011	23.5536	23.8836	HIST2H2AA3
SLC25A5	3.37305	5.84432	1.09164	0.284703	0.522648	-4.79351	6	3	0	16.1954	17.9581	15.7401	0	0	17.5254	18.2975	16.2024	15.7286	0	0	0	0	0	0	0	0	0	11.3052	11.311	0	0	0	7.53085	4.1578	1.07953	1.81305	5.6526	0	SLC25A5
H2AFJ	-1.7125	23.3485	-1.09125	0.284873	0.522648	-4.79381	12	12	25.4248	24.8364	24.9109	26.7357	22.5012	24.7427	23.6504	24.1692	21.343	21.2598	21.9819	24.238	23.8876	23.8068	23.2806	23.8795	23.8068	22.6445	23.92	25.3516	11.311	29.1478	20.0778	23.4568	22.4923	24.2048	0.187955	0.0495068	23.5536	23.8836	H2AFJ
HIST2H2AC	-1.7125	23.3485	-1.09125	0.284873	0.522648	-4.79381	12	12	25.4248	24.8364	24.9109	26.7357	22.5012	24.7427	23.6504	24.1692	21.343	21.2598	21.9819	24.238	23.8876	23.8068	23.2806	23.8795	23.8068	22.6445	23.92	25.3516	11.311	29.1478	20.0778	23.4568	22.4923	24.2048	0.187955	0.0495068	23.5536	23.8836	HIST2H2AC
SNRPD2	3.53591	4.90059	1.08887	0.285902	0.523896	-4.79563	5	2	0	0	17.2329	20.3587	0	0	0	0	0	11.0614	0	0	0	0	0	0	0	0	0	11.3052	11.311	22.6526	23.6924	0	6.66855	3.13263	1.37061	2.34517	0	0	SNRPD2
CALCOCO2	-3.10346	3.43642	-1.08862	0.286011	0.523896	-4.79582	2	3	0	0	17.4595	19.5449	22.8533	0	0	0	0	0	0	0	0	0	0	0	0	0	0	11.3052	11.311	0	0	0	1.88468	4.98815	2.3355	1.82395	0	0	CALCOCO2
RPS6	-1.93245	22.3849	-1.08658	0.286895	0.525094	-4.79738	12	12	24.0995	24.6778	23.254	21.699	21.9449	23.4053	24.1345	23.4232	23.8196	22.9268	17.4243	23.218	25.2119	22.391	24.989	24.2975	23.8491	20.3945	26.4257	11.3052	11.311	25.1629	25.6983	22.1744	21.4187	23.3511	0.244247	0.0632449	23.3206	23.6272	RPS6
AMPD2	-3.08655	3.42796	-1.08449	0.287805	0.526338	-4.79898	2	3	0	23.1884	0	0	17.9581	18.5083	0	0	0	0	0	0	0	0	0	0	0	0	0	11.3052	11.311	0	0	0	1.88468	4.97123	2.3355	1.82579	0	0	AMPD2
KRT9	-1.57378	23.1891	-1.08302	0.288442	0.526803	-4.80009	12	12	24.2975	23.5357	21.0296	22.8743	24.8748	23.6035	22.4751	22.334	23.2072	24.1449	24.7427	24.0109	25.4139	24.4589	23.8291	24.585	23.7223	25.4874	23.639	23.6222	11.311	22.7684	22.9419	23.6294	22.4022	23.976	0.159092	0.0505859	23.4147	24.0633	KRT9
HIST1H2AB	-1.68074	23.1117	-1.08232	0.288751	0.526803	-4.80063	12	12	25.7371	25.0315	24.7569	26.4257	21.3681	24.3617	23.5604	24.0003	20.863	20.9894	21.699	23.9643	23.7161	23.2838	22.9865	23.7887	23.5565	22.4119	23.92	25.3516	11.311	27.9102	20.0778	23.6088	22.2713	23.952	0.182741	0.0589796	23.5846	23.7524	HIST1H2AB
HIST3H2A	-1.68074	23.1117	-1.08232	0.288751	0.526803	-4.80063	12	12	25.7371	25.0315	24.7569	26.4257	21.3681	24.3617	23.5604	24.0003	20.863	20.9894	21.699	23.9643	23.7161	23.2838	22.9865	23.7887	23.5565	22.4119	23.92	25.3516	11.311	27.9102	20.0778	23.6088	22.2713	23.952	0.182741	0.0589796	23.5846	23.7524	HIST3H2A
PRKCB	-3.08367	3.42652	-1.07946	0.29	0.52866	-4.8028	2	3	0	0	16.6861	0	19.0142	23.92	0	0	0	0	0	0	0	0	0	0	0	0	0	11.3052	11.311	0	0	0	1.88468	4.96836	2.3355	1.83662	0	0	PRKCB
CEP55	4.28388	12.5461	1.07658	0.291262	0.530538	-4.80498	9	6	21.9746	22.0051	17.1624	21.6725	21.4122	20.6235	22.8787	22.6295	21.9161	21.9572	22.8787	21.8726	0	0	0	0	0	0	0	11.3052	11.311	0	19.508	0	14.6881	10.4042	0.664296	1.05137	20.6903	8.581192	CEP55
NCOA4	-3.01138	3.39037	-1.075	0.291952	0.531371	-4.80617	2	3	19.1234	20.8592	0	0	18.7702	0	0	0	0	0	0	0	0	0	0	0	0	0	0	11.3052	11.311	0	0	0	1.88468	4.89606	2.3355	1.81169	0	0	NCOA4
GDI2	-3.14286	20.6767	-1.07394	0.29242	0.5318	-4.80697	11	11	23.6578	24.2587	24.6106	23.5357	25.0787	24.2318	24.9109	24.2071	22.6577	23.1843	19.7069	25.4874	0	25.9453	24.21	23.4053	24.5631	23.4809	23.6258	11.3052	11.311	21.6102	21.2571	0	19.1053	22.2482	0.401742	0.316649	22.1339	24.2209	GDI2
PTP4A1	2.86863	3.21933	1.07149	0.293501	0.533341	-4.80882	4	1	0	0	0	21.4202	0	0	0	17.2405	15.9871	0	0	0	0	0	0	0	0	0	0	11.3052	11.311	0	0	0	4.65365	1.78502	1.51766	3.4641	0	0	PTP4A1
PSMA2	4.07211	10.8766	1.0709	0.293758	0.533384	-4.80926	9	5	0	18.4621	0	16.4576	0	0	17.0741	18.4401	18.5511	18.4167	18.4621	18.2747	0	0	0	23.3941	23.1735	24.5995	0	11.3052	11.311	0	23.117	0	12.9127	8.840563	0.65171	1.25926	17.6744	0.00000	PSMA2
TXNL1	-3.06476	3.41707	-1.06965	0.294311	0.533964	-4.8102	2	3	17.2405	17.0741	0	0	0	25.0787	0	0	0	0	0	0	0	0	0	0	0	0	0	11.3052	11.311	0	0	0	1.88468	4.94945	2.3355	1.85149	0	0	TXNL1
RPL29	-2.99412	3.38174	-1.06655	0.295685	0.535744	-4.81253	2	3	17.7511	18.2367	0	0	0	0	0	0	0	0	0	0	0	0	22.5577	0	0	0	0	11.3052	11.311	0	0	0	1.88468	4.8788	2.3355	1.82379	0	0	RPL29
RBM25	2.73866	3.07825	1.06638	0.29576	0.535744	-4.81266	4	1	0	0	0	20.5071	0	0	0	0	14.9013	15.8535	0	0	0	0	0	0	0	0	0	11.3052	11.311	0	0	0	4.44759	1.70893	1.50333	3.4641	0	0	RBM25
ITGB2	-4.36304	7.70809	-1.0652	0.296284	0.53586	-4.81354	4	5	21.516	20.3945	0	0	0	0	0	0	0	0	0	0	0	0	0	25.3077	25.4357	26.0215	0	11.3052	11.311	21.0762	22.6263	0	5.52657	9.88961	1.58627	1.24582	0	0	ITGB2
CKMT1A	-3.00164	3.3855	-1.06417	0.296741	0.53586	-4.81431	2	3	19.8809	0	15.9665	0	0	0	0	0	0	0	0	0	22.7885	0	0	0	0	0	0	11.3052	11.311	0	0	0	1.88468	4.88633	2.3355	1.83357	0	0	CKMT1A
CKMT2	-3.00164	3.3855	-1.06417	0.296741	0.53586	-4.81431	2	3	19.8809	0	15.9665	0	0	0	0	0	0	0	0	0	22.7885	0	0	0	0	0	0	11.3052	11.311	0	0	0	1.88468	4.88633	2.3355	1.83357	0	0	CKMT2
RAB15	-2.96227	3.36582	-1.06412	0.296762	0.53586	-4.81435	2	3	20.9765	0	0	0	18.915	18.272	0	0	0	0	0	0	0	0	0	0	0	0	0	11.3052	11.311	0	0	0	1.88468	4.84695	2.3355	1.81333	0	0	RAB15
HMGCS1	-2.9732	3.37128	-1.06336	0.297102	0.53605	-4.81492	2	3	0	16.8149	0	0	0	0	0	0	0	0	0	0	0	0	0	20.0595	21.4202	0	0	11.3052	11.311	0	0	0	1.88468	4.85788	2.3355	1.82095	0	0	HMGCS1
MAPK10	-2.92814	3.34875	-1.05243	0.301995	0.54231	-4.82306	2	3	22.314	0	0	0	18.1945	17.2454	0	0	0	0	0	0	0	0	0	0	0	0	0	11.3052	11.311	0	0	0	1.88468	4.81283	2.3355	1.82475	0	0	MAPK10
MAPK11	-2.92814	3.34875	-1.05243	0.301995	0.54231	-4.82306	2	3	22.314	0	0	0	18.1945	17.2454	0	0	0	0	0	0	0	0	0	0	0	0	0	11.3052	11.311	0	0	0	1.88468	4.81283	2.3355	1.82475	0	0	MAPK11
MAPK12	-2.92814	3.34875	-1.05243	0.301995	0.54231	-4.82306	2	3	22.314	0	0	0	18.1945	17.2454	0	0	0	0	0	0	0	0	0	0	0	0	0	11.3052	11.311	0	0	0	1.88468	4.81283	2.3355	1.82475	0	0	MAPK12
MAPK13	-2.92814	3.34875	-1.05243	0.301995	0.54231	-4.82306	2	3	22.314	0	0	0	18.1945	17.2454	0	0	0	0	0	0	0	0	0	0	0	0	0	11.3052	11.311	0	0	0	1.88468	4.81283	2.3355	1.82475	0	0	MAPK13
MAPK8	-2.92814	3.34875	-1.05243	0.301995	0.54231	-4.82306	2	3	22.314	0	0	0	18.1945	17.2454	0	0	0	0	0	0	0	0	0	0	0	0	0	11.3052	11.311	0	0	0	1.88468	4.81283	2.3355	1.82475	0	0	MAPK8
MAPK9	-2.92814	3.34875	-1.05243	0.301995	0.54231	-4.82306	2	3	22.314	0	0	0	18.1945	17.2454	0	0	0	0	0	0	0	0	0	0	0	0	0	11.3052	11.311	0	0	0	1.88468	4.81283	2.3355	1.82475	0	0	MAPK9
MST1L	-2.89259	3.33098	-1.05003	0.303079	0.543829	-4.82484	2	3	0	0	0	0	0	0	0	0	0	0	0	0	0	0	0	18.027	19.1234	20.1769	0	11.3052	11.311	0	0	0	1.88468	4.77727	2.3355	1.81161	0	0	MST1L
EHD3	-2.77004	22.7594	-1.04864	0.303704	0.544167	-4.82586	11	12	24.9231	24.5995	25.816	25.816	25.3641	25.8855	27.7718	27.1228	27.8425	28.2241	27.6892	27.8425	24.5123	24.3563	23.6703	21.2216	21.927	21.641	0	11.3052	11.311	22.6756	22.5929	22.1145	21.3743	24.1444	0.424991	0.0695885	24.8992	24.5559	EHD3
ANXA2	3.67061	16.0135	1.04856	0.303743	0.544167	-4.82593	11	8	21.6277	22.8974	22.6756	23.022	20.7732	20.3127	20.1968	19.4835	21.9696	21.6674	16.9631	21.5333	0	21.4092	0	17.4205	0	0	0	11.3052	11.311	22.9633	25.816	20.9765	17.8488	14.1782	0.398916	0.745807	20.5866	20.5429	ANXA2
CLTC	1.176	26.7291	1.04413	0.305749	0.547332	-4.82919	12	12	26.7357	27.0114	26.6504	29.1478	25.7848	25.9206	27.6892	27.4669	27.0114	27.9749	27.1228	27.611	25.5824	25.6983	24.4779	26.4257	25.5161	24.7427	26.3437	28.2241	27.1228	26.6137	27.9749	26.6504	27.3172	26.1411	0.0220497	0.0465493	27.2949	25.8527	CLTC
ALDH1L2	-2.85519	3.31228	-1.0413	0.307037	0.548541	-4.83127	2	3	0	0	0	0	17.7466	18.6764	0	0	0	0	0	0	0	0	0	20.4554	0	0	0	11.3052	11.311	0	0	0	1.88468	4.73987	2.3355	1.8133	0	0	ALDH1L2
PRKDC	4.603	16.6419	1.04033	0.307477	0.548541	-4.83198	10	7	25.8975	22.219	24.648	24.5631	0	0	26.3437	26.4945	25.5824	25.8855	0	26.0613	0	0	0	24.6672	23.8656	26.2241	0	11.3052	11.311	25.5824	24.0565	24.6978	18.9434	14.3404	0.549602	0.885369	25.1401	23.0422	PRKDC
RPL26L1	-3.13869	18.4488	-1.0403	0.30749	0.548541	-4.832	10	11	21.7476	22.8696	22.6654	23.2806	19.7145	18.9901	19.589	18.4621	22.5273	22.6875	22.5194	16.798	23.6294	21.89	23.3754	20.4781	21.5764	0	0	11.3052	24.1782	21.7476	22.7387	0	16.8794	20.0181	0.511352	0.32343	20.6683	21.8188	RPL26L1
HIST1H2AA	-1.6076	23.098	-1.03984	0.307702	0.548541	-4.83235	12	12	25.3077	24.7315	24.7569	26.4257	22.5012	24.7427	23.5604	24.1099	21.343	20.7406	21.699	24.1284	23.8218	23.2838	22.9865	22.9268	23.3302	22.0065	23.92	25.3516	11.311	27.9102	20.0778	23.3781	22.2942	23.9018	0.182545	0.054302	23.4693	23.576	HIST1H2AA
G6PD	3.85026	9.70272	1.03983	0.307706	0.548541	-4.83235	8	5	20.0369	16.3431	16.9358	0	0	17.2002	0	0	13.504	20.0778	17.134	0	0	0	0	22.8152	0	0	0	11.3052	11.311	20.9589	21.9449	23.2984	11.6278	7.777589	0.810076	1.25372	12.4075	0.00000	G6PD
MAP2K2	-3.83804	5.63451	-1.03923	0.30798	0.548541	-4.83279	3	4	15.5887	23.9796	25.6602	25.4139	0	0	0	0	0	21.9696	0	0	0	0	0	0	0	0	0	11.3052	11.311	0	0	0	3.71549	7.55353	1.9421	1.5135	0	0	MAP2K2
GARS	4.41238	11.3004	1.03896	0.308105	0.548541	-4.83299	8	5	23.0201	20.6743	22.2371	23.7098	19.4894	0	22.4373	23.9338	23.5533	21.047	24.4589	24.0329	0	0	0	0	0	0	0	11.3052	11.311	0	0	0	13.5066	9.09423	0.80994	1.24112	16.179	0.00000	GARS
RPF2	-2.82286	3.29611	-1.03462	0.310089	0.551645	-4.83616	2	3	0	17.7466	20.1123	18.6315	0	0	0	0	0	0	0	0	0	0	0	0	0	0	0	11.3052	11.311	0	0	0	1.88468	4.70754	2.3355	1.81231	0	0	RPF2
LDHA	-2.27437	22.5115	-1.03366	0.310531	0.552001	-4.83687	11	12	25.0448	23.639	26.4605	23.4568	24.0565	29.0517	23.0136	21.7514	22.8787	25.1847	23.2806	22.9672	22.3274	22.183	22.2371	21.523	20.9894	22.8152	0	23.4663	28.3049	22.1313	20.8313	22.6819	21.3743	23.6487	0.32708	0.0966138	22.9229	23.136	LDHA
ARL8A	2.84149	4.24547	1.03131	0.311608	0.553262	-4.83857	5	2	0	0	16.747	17.1497	0	0	15.7401	0	15.5814	14.0568	0	0	0	0	0	0	0	0	0	11.3052	11.311	0	0	0	5.66622	2.82473	1.25765	2.33569	0	0	ARL8A
FAM3C	-2.82907	3.29922	-1.03068	0.311897	0.553262	-4.83903	2	3	0	16.1175	18.8117	21.6359	0	0	0	0	0	0	0	0	0	0	0	0	0	0	0	11.3052	11.311	0	0	0	1.88468	4.71376	2.3355	1.82621	0	0	FAM3C
RPS12	-4.50956	9.85337	-1.0301	0.312164	0.553262	-4.83945	5	6	24.2129	24.2975	23.7223	23.9643	26.4945	22.6063	0	21.7851	23.7019	23.0798	0	0	0	0	0	0	0	0	0	11.3052	11.311	0	0	0	7.598584	12.1081	1.335	1.04687	0.00000	11.3031	RPS12
DARS	-3.69824	16.2391	-1.03001	0.312208	0.553262	-4.83952	9	10	16.9893	22.2492	15.9395	25.1071	22.8399	22.2957	20.0946	24.3332	0	24.2318	0	16.9358	0	22.7387	0	22.8072	22.6472	23.4452	0	11.3052	11.311	22.077	19.9708	22.4206	14.39	18.0882	0.672351	0.48895	18.4533	22.4714	DARS
IGLC7	-2.79516	3.28226	-1.02915	0.312604	0.553534	-4.84015	2	3	0	18.6421	17.9426	19.5734	0	0	0	0	0	0	0	0	0	0	0	0	0	0	0	11.3052	11.311	0	0	0	1.88468	4.67984	2.3355	1.8106	0	0	IGLC7
TIMP3	-2.79668	3.28303	-1.02859	0.312862	0.553562	-4.84055	2	3	0	0	0	0	17.4243	0	0	0	0	0	0	0	0	0	0	18.7152	20.0369	0	0	11.3052	11.311	0	0	0	1.88468	4.68137	2.3355	1.81298	0	0	TIMP3
EXT1	-4.04846	7.43693	-1.02685	0.313664	0.554288	-4.84181	4	5	0	0	0	0	24.0329	23.8239	0	0	0	0	0	0	0	0	0	23.2726	22.7186	19.6859	0	11.3052	11.311	0	21.4694	20.8668	5.41269	9.46116	1.57609	1.24093	0	0	EXT1
EIF4A3	3.80718	9.78685	1.02665	0.313757	0.554288	-4.84196	8	5	15.5741	20.9589	17.8124	16.7571	0	0	17.0108	19.8121	22.3417	17.7925	0	0	0	0	0	0	0	23.4967	0	11.3052	11.311	20.0884	20.6235	0	11.6904	7.883259	0.791686	1.26056	14.1609	0.00000	EIF4A3
HNRNPA1	3.67408	7.30641	1.024	0.314986	0.55579	-4.84388	7	3	19.7812	0	0	0	0	23.8705	21.059	18.52	13.5602	15.9327	18.0333	0	0	21.9807	0	0	0	0	0	11.3052	11.311	0	0	0	9.14345	5.46938	0.933809	1.81609	11.3081	0.00000	HNRNPA1
CD19	3.56414	5.39157	1.02339	0.31527	0.55579	-4.84432	5	2	0	0	0	0	0	0	20.2818	20.2438	0	0	22.9419	0	0	0	0	21.5346	21.7795	0	0	11.3052	11.311	0	0	0	7.17364	3.60951	1.31959	2.33554	0	0	CD19
HSP90AB3P	-2.22032	20.7764	-1.02315	0.315381	0.55579	-4.84449	11	12	20.8989	20.6573	19.7644	21.0233	21.5058	21.0644	20.5877	22.3084	23.1547	21.6232	19.936	21.343	22.1913	23.2072	22.3831	23.7223	23.6222	22.5985	24.1345	23.5908	11.311	24.0414	23.9643	0	19.6663	21.8866	0.361596	0.0576777	21.9658	21.8485	HSP90AB3P
ANK1	-2.769	3.26918	-1.02272	0.31558	0.55579	-4.8448	2	3	18.7152	19.7264	0	0	17.4026	0	0	0	0	0	0	0	0	0	0	0	0	0	0	11.3052	11.311	0	0	0	1.88468	4.65368	2.3355	1.81222	0	0	ANK1
PCYOX1	-3.57276	5.42042	-1.02055	0.316587	0.557135	-4.84637	3	4	22.6417	22.2804	0	0	21.2545	20.305	0	0	0	0	0	0	0	0	0	0	0	0	0	11.3052	11.311	20.9923	0	0	3.63404	7.2068	1.92435	1.47908	0	0	PCYOX1
PDCD6IP	-2.55749	24.072	-1.0197	0.316983	0.557402	-4.84698	11	12	23.9516	23.994	23.8755	24.1449	24.6672	24.1929	26.7781	25.5824	24.9503	26.3098	26.822	27.7718	29.0517	26.6811	25.2783	27.4669	26.5824	24.3228	0	11.3052	24.5995	26.9608	29.3096	23.1297	22.7933	25.3508	0.373306	0.0670281	25.9461	24.495	PDCD6IP
CRMP1	-3.53433	5.3669	-1.01754	0.317989	0.558222	-4.84853	3	4	21.8044	22.5386	0	0	0	0	0	0	0	0	0	0	0	0	0	18.4974	22.7684	0	0	11.3052	11.311	0	0	20.5806	3.59974	7.13407	1.91699	1.48419	0	0	CRMP1
ATP13A3	-2.76705	3.26821	-1.01731	0.3181	0.558222	-4.84871	2	3	21.6592	0	17.4678	16.6939	0	0	0	0	0	0	0	0	0	0	0	0	0	0	0	11.3052	11.311	0	0	0	1.88468	4.65174	2.3355	1.82557	0	0	ATP13A3
IDH1	-3.46876	5.24623	-1.01713	0.318181	0.558222	-4.84883	3	4	16.3123	0	0	0	0	22.1962	0	0	19.526	0	0	0	0	0	0	22.6526	0	22.6063	0	11.3052	11.311	0	0	0	3.51185	6.98061	1.89858	1.49511	0	0	IDH1
CLCN3	-2.7279	3.24863	-1.01421	0.319548	0.559955	-4.85093	2	3	0	0	19.0996	17.7182	18.5332	0	0	0	0	0	0	0	0	0	0	0	0	0	0	11.3052	11.311	0	0	0	1.88468	4.61258	2.3355	1.81021	0	0	CLCN3
CAP1	-2.2487	21.3474	-1.01397	0.319659	0.559955	-4.8511	11	12	24.1692	23.5875	22.4538	23.6924	20.3665	20.0213	22.1744	22.6577	23.639	23.8403	23.6088	22.6526	24.0003	21.5566	23.7223	21.4448	21.0427	23.6035	0	24.3971	11.311	22.9538	24.2441	21.1974	20.223	22.4717	0.359759	0.0673129	22.8058	23.0206	CAP1
HIST1H2AD	-1.60267	23.2252	-1.01293	0.320146	0.560378	-4.85184	12	12	25.339	24.6978	24.9109	26.7357	21.2023	24.3397	23.6504	24.1692	20.688	21.2598	21.9819	24.0718	23.782	23.8068	23.2806	23.7513	23.8068	22.6654	23.92	25.3516	11.311	29.1478	20.0778	23.4568	22.4239	24.0265	0.189163	0.0575215	23.5536	23.8068	HIST1H2AD
ALDH9A1	-3.66983	13.3107	-1.011	0.321052	0.561435	-4.85322	8	9	18.3557	20.2699	19.1234	18.3112	19.9235	20.133	0	16.3065	0	12.42	18.2085	18.6764	0	0	0	21.175	21.6674	22.7885	0	11.3052	11.311	24.4779	25.004	0	11.4758	15.1456	0.830973	0.608915	11.8655	19.5235	ALDH9A1
CACYBP	3.63979	8.05867	1.0106	0.321241	0.561435	-4.85351	7	4	22.1962	0	16.5929	0	17.7858	18.2904	19.1532	18.6764	17.0437	23.4967	17.5566	0	0	0	0	0	0	0	0	11.3052	11.311	0	0	0	9.87857	6.23878	0.94133	1.491	11.3081	0.00000	CACYBP
AIP	3.16362	4.81861	1.0095	0.321758	0.561908	-4.8543	5	2	0	0	19.8963	18.9453	0	0	0	19.9235	14.0584	20.207	0	0	0	0	0	0	0	0	0	11.3052	11.311	0	0	0	6.40043	3.2368	1.3047	2.33634	0	0	AIP
SNX1	-2.72355	3.24646	-1.00581	0.3235	0.56452	-4.85693	2	3	0	15.8	0	17.7787	0	0	0	0	0	0	0	0	0	0	0	0	0	21.7202	0	11.3052	11.311	0	0	0	1.88468	4.60823	2.3355	1.83044	0	0	SNX1
H3F3A	-1.21841	22.7676	-1.00461	0.324068	0.564649	-4.85779	12	12	20.2438	21.0762	22.7434	22.8112	24.1811	24.1161	20.0073	21.0449	22.0826	21.7627	20.809	20.3089	23.3781	24.1692	25.933	23.2404	23.7059	24.9231	22.9061	24.1397	23.6703	22.6389	21.6193	24.9109	22.1584	23.3768	0.0695683	0.0666497	21.9227	23.542	H3F3A
H3F3B	-1.21841	22.7676	-1.00461	0.324068	0.564649	-4.85779	12	12	20.2438	21.0762	22.7434	22.8112	24.1811	24.1161	20.0073	21.0449	22.0826	21.7627	20.809	20.3089	23.3781	24.1692	25.933	23.2404	23.7059	24.9231	22.9061	24.1397	23.6703	22.6389	21.6193	24.9109	22.1584	23.3768	0.0695683	0.0666497	21.9227	23.542	H3F3B
HMGB1	-3.50406	6.37428	-1.00347	0.324603	0.565151	-4.85859	4	5	15.3743	0	15.4475	0	0	0	0	0	0	11.1384	0	0	0	24.2	0	18.8072	23.6867	0	0	11.3052	11.311	0	21.7124	0	4.62225	8.12631	1.59095	1.27613	0	0	HMGB1
HNRNPD	-2.65129	3.21033	-0.996653	0.327843	0.570052	-4.86342	2	3	18.8381	17.5802	0	0	0	0	0	0	0	0	0	0	0	0	0	18.0134	0	0	0	11.3052	11.311	0	0	0	1.88468	4.53597	2.3355	1.81007	0	0	HNRNPD
PACSIN2	3.87267	13.2691	0.996498	0.327917	0.570052	-4.86353	10	6	23.8656	23.9338	24.367	19.7719	22.1392	21.9161	20.1867	19.8522	16.768	20.3665	21.6592	20.8044	0	0	0	0	0	0	0	11.3052	11.311	20.4554	19.7567	0	15.2055	11.3328	0.520699	1.04959	19.8045	9.885949	PACSIN2
EML2	-3.99963	8.20783	-0.994896	0.328681	0.570946	-4.86466	4	6	0	21.4694	0	0	16.9109	21.5958	0	0	0	0	0	0	0	0	0	20.646	21.2545	20.6152	0	11.3052	11.311	0	28.3049	23.5751	6.208017	10.2076	1.64718	1.05095	0	8.45543	EML2
PFKM	-3.91149	7.42273	-0.994109	0.329057	0.571166	-4.86521	4	5	24.0109	22.3084	0	0	0	21.0233	0	0	22.8238	20.1639	0	0	0	0	0	22.6063	22.5929	0	0	11.3052	11.311	0	0	0	5.46699	9.37848	1.58371	1.23772	0	0	PFKM
PDCD6	3.5927	14.9252	0.993567	0.329316	0.571181	-4.86559	10	8	19.0634	18.3557	21.3952	20.401	21.8607	17.8464	22.8575	23.1968	22.334	22.5691	23.3216	22.1457	0	0	0	18.3183	20.305	0	0	11.3052	11.311	20.758	20.8592	0	16.7215	13.1288	0.531695	0.744225	21.5024	18.337	PDCD6
RPL34	-4.29995	12.3853	-0.992642	0.329759	0.571515	-4.86624	6	8	19.6099	0	16.8882	0	0	0	22.7481	0	0	0	0	0	25.339	21.7476	23.3478	23.4848	23.2726	20.7335	0	11.3052	11.311	24.9231	26.3437	26.1929	10.2353	14.5353	1.14746	0.75297	5.652604	20.1717	RPL34
ATP6V1C1	-2.63563	3.2025	-0.99121	0.330445	0.57227	-4.86725	2	3	0	0	19.7857	0	16.7069	17.7511	0	0	0	0	0	0	0	0	0	0	0	0	0	11.3052	11.311	0	0	0	1.88468	4.52031	2.3355	1.81509	0	0	ATP6V1C1
HNRNPCL3	3.31367	15.3693	0.988686	0.331655	0.572879	-4.86902	11	8	0	0	18.5688	18.272	0	0	18.7432	21.6102	17.0922	21.1002	20.7562	20.5652	22.8428	21.5926	24.1284	18.8884	20.265	19.9915	0	11.3052	11.311	20.1616	19.6964	21.9721	17.0261	13.7125	0.381338	0.748761	19.929	18.7286	HNRNPCL3
HNRNPCL4	3.31367	15.3693	0.988686	0.331655	0.572879	-4.86902	11	8	0	0	18.5688	18.272	0	0	18.7432	21.6102	17.0922	21.1002	20.7562	20.5652	22.8428	21.5926	24.1284	18.8884	20.265	19.9915	0	11.3052	11.311	20.1616	19.6964	21.9721	17.0261	13.7125	0.381338	0.748761	19.929	18.7286	HNRNPCL4
ACTR2	3.85984	14.5616	0.988445	0.331771	0.572879	-4.86919	10	7	25.9206	20.5071	0	16.0053	24.9326	21.8754	21.4694	21.343	20.8989	22.8904	21.2922	22.1313	0	0	0	21.047	0	21.2922	0	11.3052	11.311	0	23.7223	21.5346	16.4915	12.6317	0.52955	0.90275	21.3176	18.2562	ACTR2
PPP2R1A	3.2897	16.5868	0.988388	0.331799	0.572879	-4.86923	11	9	18.0443	15.8648	16.3245	14.6088	20.9436	23.5642	15.9395	21.641	23.024	25.5161	22.5273	21.6048	0	0	0	23.3541	22.3274	24.272	0	11.3052	11.311	21.7202	22.482	21.709	18.2317	14.942	0.402833	0.639706	21.675	17.1844	PPP2R1A
NPC1	-2.62014	3.19476	-0.98711	0.332413	0.573507	-4.87012	2	3	17.1624	16.8882	0	20.0073	0	0	0	0	0	0	0	0	0	0	0	0	0	0	0	11.3052	11.311	0	0	0	1.88468	4.50483	2.3355	1.81644	0	0	NPC1
PDIA6	-3.16013	4.91791	-0.986295	0.332806	0.573751	-4.87069	3	4	0	0	0	15.3204	19.8591	20.0946	0	0	0	17.438	0	0	0	0	0	0	0	22.7016	0	11.3052	11.311	0	0	0	3.33785	6.49798	1.86471	1.49751	0	0	PDIA6
FMOD	3.84194	8.76669	0.984923	0.333467	0.574322	-4.87165	7	4	22.3831	0	0	0	20.1393	0	18.5449	19.1532	0	0	0	0	0	0	0	19.4258	20.2004	0	22.8533	11.3052	11.311	22.4482	22.6361	0	10.6877	6.845716	0.950168	1.48032	11.3081	0.00000	FMOD
SEPT9	3.54397	7.10771	0.98416	0.333835	0.574322	-4.87218	7	3	21.5566	0	0	0	17.9941	0	0	0	12.9903	9.18129	17.0922	0	0	0	0	0	0	24.4779	0	11.3052	11.311	23.6703	21.006	0	8.8797	5.33573	0.993606	1.82759	10.2432	0.00000	SEPT9
PGLS	3.13311	8.44629	0.984044	0.333891	0.574322	-4.87226	8	5	16.6326	16.1257	16.3795	16.3594	0	17.0597	16.2024	17.2178	14.9763	13.8099	18.1976	17.134	0	0	0	0	0	0	0	11.3052	11.311	0	0	0	10.0128	6.879736	0.768522	1.23622	12.5604	0.00000	PGLS
USP14	2.99137	4.1406	0.981552	0.335095	0.575961	-4.874	4	2	16.4576	0	0	15.2814	0	0	0	0	23.5201	21.4991	0	0	0	0	0	0	0	0	0	11.3052	11.311	0	0	0	5.63628	2.64491	1.59585	2.33742	0	0	USP14
SRSF1	3.51816	8.02132	0.979837	0.335926	0.576955	-4.87519	7	4	21.059	19.9235	15.6271	18.5373	0	0	0	0	16.8572	15.6433	0	0	0	0	0	0	0	0	0	11.3052	11.311	20.0778	19.7644	22.4059	9.7804	6.26224	0.941406	1.48999	11.3081	0.00000	SRSF1
SNRNP200	-4.08203	13.0517	-0.978965	0.336348	0.577246	-4.8758	7	8	24.9109	23.3266	23.8068	22.6213	20.6043	21.1345	20.1123	23.9129	20.3945	0	0	19.1464	0	0	0	22.4119	0	22.2957	0	11.3052	11.311	0	25.9453	0	11.0106	15.0927	0.961532	0.742207	11.3081	21.7151	SNRNP200
DAGLB	3.89888	8.14604	0.978174	0.336732	0.577472	-4.87635	7	3	0	25.1387	0	0	24.7427	24.4779	0	19.9298	18.2692	17.2226	21.6631	21.4448	0	0	0	0	0	0	0	11.3052	11.311	0	0	0	10.0955	6.196606	0.93946	1.80921	11.3081	0.00000	DAGLB
HNRNPCL1	3.27318	15.3895	0.975245	0.338156	0.578972	-4.87838	11	8	0	0	18.5688	18.272	0	0	18.7432	21.6102	17.0922	21.1002	20.7562	20.5652	22.5329	21.5926	24.1284	18.8884	20.265	20.7872	0	11.3052	11.311	20.1616	19.6964	21.9721	17.0261	13.753	0.381338	0.748178	19.929	18.7286	HNRNPCL1
HNRNPCL2	3.27318	15.3895	0.975245	0.338156	0.578972	-4.87838	11	8	0	0	18.5688	18.272	0	0	18.7432	21.6102	17.0922	21.1002	20.7562	20.5652	22.5329	21.5926	24.1284	18.8884	20.265	20.7872	0	11.3052	11.311	20.1616	19.6964	21.9721	17.0261	13.753	0.381338	0.748178	19.929	18.7286	HNRNPCL2
FAM129A	3.09351	4.28202	0.974603	0.338469	0.578972	-4.87882	4	2	0	0	16.6397	0	0	16.1834	0	0	0	0	0	0	0	0	0	0	0	0	0	11.3052	11.311	0	20.5071	26.822	5.82877	2.73526	1.62595	2.33577	0	0	FAM129A
IGHG4	3.04465	8.0952	0.97299	0.339255	0.578972	-4.87994	8	5	15.3498	16.0874	15.8383	15.08	16.5191	0	16.9425	16.0911	12.9656	8.97584	16.8198	0	0	0	0	0	0	0	0	11.3052	11.311	0	0	20.9992	9.61752	6.57287	0.808022	1.23695	11.3081	0.00000	IGHG4
NAP1L1	-3.6233	14.0053	-0.972896	0.339301	0.578972	-4.88	8	9	18.4167	22.8337	20.2438	20.7072	20.5485	20.8917	20.4105	19.7359	21.8268	20.4194	20.4668	20.8477	0	0	0	23.1909	23.2438	19.7264	0	11.3052	11.311	0	0	0	12.1936	15.8169	0.791461	0.609703	15.5234	20.3962	NAP1L1
SRP68	3.50346	6.0529	0.97279	0.339353	0.578972	-4.88007	5	3	0	0	15.421	15.5887	0	0	0	0	25.1847	25.0553	0	0	0	0	0	0	0	20.6043	0	11.3052	11.311	0	20.7993	0	7.80462	4.30117	1.34907	1.83248	0	0	SRP68
DKFZp586I031	2.23529	2.33987	0.972735	0.33938	0.578972	-4.88011	3	1	0	0	0	14.6667	0	0	0	0	0	18.874	0	0	0	0	0	0	0	0	0	11.3052	11.311	0	0	0	3.45752	1.22222	1.88757	3.4641	0	0	DKFZp586I031
EHD1	-2.61141	23.3272	-0.971945	0.339765	0.579197	-4.88066	11	12	25.2314	25.4733	26.2661	25.9453	26.2241	26.6137	28.3049	27.9749	27.9749	28.3049	27.8425	27.9749	23.5201	23.3055	23.8589	23.8491	23.338	21.9696	0	11.3052	11.311	23.8403	23.9516	25.4733	22.0215	24.6329	0.422587	0.0610703	26.6579	24.5452	EHD1
ANXA2P2	3.33962	15.7746	0.970558	0.340443	0.57992	-4.88161	11	8	21.6277	22.8787	22.6263	23.022	20.5391	19.7344	20.1968	19.4835	21.0492	21.4202	16.9631	21.5333	0	21.4092	0	17.4205	0	0	0	11.3052	11.311	22.9633	22.1313	20.9765	17.4444	14.1048	0.387257	0.74632	20.5866	20.1367	ANXA2P2
PABPC1	-3.5003	13.3898	-0.968948	0.341231	0.58083	-4.88272	8	9	18.8193	17.0108	21.0366	21.2991	20.2818	16.7829	20.3231	17.1387	21.2316	15.6255	0	0	0	0	0	18.8353	23.7303	23.8835	0	11.3052	11.311	0	21.1559	21.5852	11.6397	15.14	0.796368	0.620386	13.4682	18.8273	PABPC1
CIB1	-2.54014	3.15475	-0.967491	0.341945	0.5814	-4.88372	2	3	0	0	16.6326	19.8848	16.5806	0	0	0	0	0	0	0	0	0	0	0	0	0	0	11.3052	11.311	0	0	0	1.88468	4.42482	2.3355	1.81824	0	0	CIB1
RPLP0P6	-3.52936	16.3548	-0.967227	0.342075	0.5814	-4.88391	9	10	19.2131	23.3341	26.5671	27.8076	20.2602	18.5411	24.328	24.5298	23.0507	17.084	0	0	0	21.7627	0	17.3993	23.1232	19.4258	0	11.3052	11.311	20.1769	21.2991	21.997	14.5901	18.1195	0.673663	0.497965	18.6304	19.843	RPLP0P6
RPL18A	-1.52088	24.201	-0.965727	0.342811	0.582219	-4.88493	12	12	21.2316	23.6504	26.7781	28.3049	23.0311	22.6263	23.6867	25.6602	24.5544	24.7744	24.6978	22.5691	25.816	26.4257	26.5824	24.9326	24.6106	25.5477	24.5397	11.3052	24.6778	24.367	24.1449	26.3098	23.4406	24.9615	0.167681	0.0812603	24.547	25.2401	RPL18A
CCT6B	3.05047	14.463	0.960471	0.345401	0.586181	-4.88853	11	8	15.6923	19.3315	18.4997	21.9819	20.401	16.8247	17.7027	17.1135	20.7544	15.7579	19.4526	18.2963	0	0	22.7788	19.7434	0	0	0	11.3052	11.311	20.1361	19.3547	20.6743	15.9882	12.9378	0.374438	0.753256	17.9995	17.6622	CCT6B
GNB2	-2.88985	17.9396	-0.959053	0.346101	0.586934	-4.8895	10	11	24.6106	19.8298	20.1769	20.0822	21.2376	21.3061	20.6152	22.2142	22.4482	22.7684	22.375	22.2653	0	21.927	23.1109	18.49	22.0667	19.7768	0	11.3052	11.311	21.2216	21.4122	0	16.4947	19.3846	0.52879	0.326271	21.3169	20.7072	GNB2
AP3B1	2.17178	2.31526	0.955342	0.34794	0.589614	-4.89202	3	1	0	0	0	14.7524	0	0	0	0	0	18.1976	0	0	0	0	0	0	0	0	0	11.3052	11.311	0	0	0	3.40115	1.22937	1.87654	3.4641	0	0	AP3B1
LMAN1	3.68971	8.62147	0.954435	0.34839	0.589941	-4.89264	7	4	0	18.0731	0	17.134	0	0	17.6425	18.1976	0	0	0	0	0	23.4546	0	22.6577	0	0	0	11.3052	11.311	22.9419	22.8456	21.3522	10.4663	6.776619	0.950129	1.49739	11.3081	0.00000	LMAN1
CPN1	-4.04138	10.5626	-0.952562	0.349321	0.59108	-4.89391	5	7	0	0	19.6372	19.8212	0	0	0	0	0	0	0	0	23.2726	23.1479	0	21.127	21.0399	22.9538	0	11.3052	23.8656	24.0995	20.3873	22.8456	8.541928	12.5833	1.29218	0.887462	0.0000	19.7292	CPN1
NAPA	4.02882	11.2521	0.948728	0.351233	0.593874	-4.8965	8	5	19.7145	21.3952	20.8228	0	24.7129	24.2071	21.8426	22.4119	21.5511	25.7848	22.5167	22.4751	0	0	0	0	0	0	0	11.3052	11.311	0	0	0	13.2665	9.237708	0.808196	1.24402	16.431	0.00000	NAPA
NCAM1	-2.45793	3.11365	-0.942712	0.354246	0.598034	-4.90055	2	3	15.421	15.8859	0	0	0	0	0	0	0	0	0	0	0	0	0	20.8044	0	0	0	11.3052	11.311	0	0	0	1.88468	4.34261	2.3355	1.83263	0	0	NCAM1
RAB1C	-4.01894	14.0884	-0.941827	0.354691	0.598034	-4.90114	8	8	29.323	29.323	29.3213	16.848	21.6725	22.6295	0	17.1709	0	17.2178	23.7098	23.0622	0	22.9419	0	0	0	21.1146	0	11.3052	11.311	20.2541	0	20.9155	12.0789	16.0978	0.804204	0.773967	14.2409	21.3936	RAB1C
ALB	-1.20395	24.9669	-0.941744	0.354732	0.598034	-4.90119	12	12	26.6137	25.7848	25.7097	24.9732	26.3098	26.4945	25.8855	25.8855	25.2314	24.8938	25.9206	25.2437	27.611	27.8425	22.3692	26.1929	21.1974	25.7276	24.2975	25.8456	24.2975	22.6263	22.1392	20.1123	24.3649	25.5689	0.0753848	0.0764401	25.0626	25.9888	ALB
PSMD5	-3.22528	5.29325	-0.94173	0.354739	0.598034	-4.9012	3	4	0	0	0	0	0	19.9235	0	0	0	0	0	0	0	0	0	20.7477	20.9923	21.2071	0	11.3052	11.311	21.5511	0	0	3.68061	6.90589	1.93445	1.47771	0	0	PSMD5
SLC16A1	3.555	14.1514	0.940519	0.355348	0.598302	-4.90201	10	7	22.4059	18.2963	23.3055	23.3055	21.006	20.4105	23.5941	22.4206	18.2085	19.9932	21.3728	20.4105	0	0	0	19.7567	0	0	0	11.3052	11.311	22.0639	0	20.4668	15.9289	12.3739	0.528893	0.889934	20.2018	19.0265	SLC16A1
NAP1L4	3.30897	9.26079	0.940373	0.355422	0.598302	-4.90211	8	5	0	0	20.1931	15.3576	0	17.0506	19.6372	19.7359	14.9972	14.1593	20.1517	19.6859	0	0	0	19.2707	0	19.4036	0	11.3052	11.311	0	0	0	10.9153	7.606303	0.791084	1.24593	12.7352	0.00000	NAP1L4
PSMD4	-2.41384	3.0916	-0.939057	0.356085	0.598977	-4.90299	2	3	0	16.4576	0	0	17.7079	17.4168	0	0	0	0	0	0	0	0	0	0	0	0	0	11.3052	11.311	0	0	0	1.88468	4.29852	2.3355	1.81023	0	0	PSMD4
CLIC4	3.2011	17.6598	0.936912	0.357167	0.599979	-4.90442	11	9	21.3233	21.0965	18.6057	22.4538	19.9512	22.7684	22.9594	22.492	23.4967	21.699	24.5995	25.2119	0	21.9355	0	21.5958	0	22.9811	0	11.3052	11.311	21.9355	22.2306	23.8835	19.2604	16.0593	0.39811	0.607626	22.3613	21.2099	CLIC4
GSTM5	-3.11714	5.12417	-0.936825	0.357211	0.599979	-4.90448	3	4	0	18.2133	0	0	20.3499	18.4952	0	0	0	0	0	0	0	23.1345	0	0	0	0	0	11.3052	11.311	0	20.171	0	3.5656	6.68274	1.90976	1.48767	0	0	GSTM5
PSMA8	-3.72265	11.27	-0.936105	0.357575	0.599979	-4.90496	6	8	0	16.848	16.768	16.6423	17.5765	19.3987	0	0	0	0	20.9651	21.151	0	0	0	24.7315	20.5932	25.0181	0	11.3052	11.311	23.994	0	24.1782	9.408711	13.1314	1.12876	0.768315	5.652604	16.808	PSMA8
MGAT2	-2.40057	3.08497	-0.935798	0.35773	0.599979	-4.90517	2	3	17.0506	0	0	17.7466	16.6259	0	0	0	0	0	0	0	0	0	0	0	0	0	0	11.3052	11.311	0	0	0	1.88468	4.28526	2.3355	1.80994	0	0	MGAT2
CAPN7	2.2629	2.46934	0.934006	0.358637	0.600355	-4.90636	3	1	0	0	0	0	0	16.0547	0	0	0	20.5932	0	0	0	0	0	0	0	0	0	11.3052	11.311	0	0	0	3.60079	1.33789	1.91722	3.4641	0	0	CAPN7
GSTA1	-3.20117	5.2963	-0.933672	0.358806	0.600355	-4.90658	3	4	21.6926	20.6912	0	0	20.305	20.0739	0	0	0	0	0	0	0	0	0	0	0	0	0	11.3052	11.311	0	0	21.7324	3.69572	6.89689	1.93776	1.47809	0	0	GSTA1
GSTA2	-3.20117	5.2963	-0.933672	0.358806	0.600355	-4.90658	3	4	21.6926	20.6912	0	0	20.305	20.0739	0	0	0	0	0	0	0	0	0	0	0	0	0	11.3052	11.311	0	0	21.7324	3.69572	6.89689	1.93776	1.47809	0	0	GSTA2
SIGLEC10	2.1158	2.30949	0.933279	0.359005	0.600355	-4.90684	3	1	0	0	0	15.0191	0	0	0	17.7925	0	0	0	0	0	0	0	0	0	0	0	11.3052	11.311	0	0	0	3.36739	1.25159	1.87015	3.4641	0	0	SIGLEC10
EFTUD2	-3.3374	16.4031	-0.932454	0.359423	0.600615	-4.90739	9	10	19.665	24.1345	22.7788	22.7684	20.7335	0	21.9819	23.1909	23.2438	23.0622	0	17.1861	22.1026	22.2728	0	21.7514	20.4265	20.2285	0	11.3052	11.311	0	22.6417	22.8904	14.7344	18.0718	0.671127	0.47231	19.584	21.2424	EFTUD2
TCP1	-1.37773	20.7352	-0.930026	0.360656	0.602235	-4.909	12	12	19.089	21.2807	19.7145	17.5473	22.5784	22.3417	21.0824	20.133	20.0213	21.2922	20.4901	16.7433	23.6088	23.8589	22.6295	21.4915	22.057	20.8917	23.1547	11.3052	25.5824	20.4901	19.8743	20.3873	20.0464	21.4241	0.172018	0.087259	20.4387	21.7743	TCP1
TRAPPC3	-2.37086	3.07011	-0.927998	0.361688	0.603383	-4.91034	2	3	17.1562	17.7079	0	0	0	16.2024	0	0	0	0	0	0	0	0	0	0	0	0	0	11.3052	11.311	0	0	0	1.88468	4.25554	2.3355	1.81068	0	0	TRAPPC3
PSMA7	3.19582	17.4221	0.927481	0.361951	0.603383	-4.91069	11	9	23.639	20.7732	19.2707	16.6423	17.5765	19.3987	23.254	20.9066	18.52	23.1393	22.219	24.5298	0	0	0	25.0787	22.4661	25.0448	0	11.3052	11.311	24.9732	23.5941	24.4878	19.02	15.8242	0.402993	0.626161	22.6791	19.3347	PSMA7
HARS	-2.95734	4.89625	-0.926669	0.362365	0.603383	-4.91122	3	4	17.2785	17.1036	0	0	18.779	0	0	0	0	0	18.3948	0	0	0	0	23.338	0	0	0	11.3052	11.311	0	0	0	3.41758	6.37493	1.87971	1.49618	0	0	HARS
PLEKHF1	-2.36358	3.06648	-0.926602	0.362399	0.603383	-4.91127	2	3	17.2291	16.9672	0	0	16.7829	0	0	0	0	0	0	0	0	0	0	0	0	0	0	11.3052	11.311	0	0	0	1.88468	4.24827	2.3355	1.80921	0	0	PLEKHF1
UBE2M	2.8983	4.82585	0.925434	0.362996	0.603936	-4.91204	5	2	0	0	0	0	19.8743	20.646	18.4751	17.1247	0	0	0	17.084	0	0	0	0	0	0	0	11.3052	11.311	0	0	0	6.275	3.37669	1.28004	2.33601	0	0	UBE2M
BRIX1	-2.35242	3.06089	-0.92032	0.365612	0.607847	-4.9154	2	3	19.1616	0	16.3431	15.3406	0	0	0	0	0	0	0	0	0	0	0	0	0	0	0	11.3052	11.311	0	0	0	1.88468	4.2371	2.3355	1.82002	0	0	BRIX1
RRM1	-3.16862	6.47739	-0.919254	0.366159	0.608314	-4.9161	4	5	21.532	18.1629	0	0	16.5992	0	0	0	18.1497	17.951	0	0	0	0	0	19.7719	20.6743	0	0	11.3052	11.311	0	0	0	4.89308	8.0617	1.53444	1.24466	0	0	RRM1
CD63	3.61262	8.85201	0.917912	0.366849	0.609017	-4.91698	7	4	21.641	21.7202	21.1974	19.9899	0	0	21.7272	20.9833	21.7851	19.089	0	21.699	0	0	0	0	0	0	0	11.3052	11.311	0	0	0	10.6583	7.045705	0.944503	1.47828	11.3081	0.00000	CD63
OLA1	3.13753	5.26483	0.91513	0.368281	0.610951	-4.9188	5	2	0	0	0	23.1968	21.1559	0	0	0	16.906	0	0	20.2438	0	0	0	0	0	0	0	11.3052	11.311	0	0	22.2371	6.83359	3.69606	1.31294	2.33846	0	0	OLA1
FARSA	2.1846	2.45267	0.908615	0.371648	0.61542	-4.92304	3	1	16.3245	0	0	0	0	0	0	0	0	0	0	0	0	0	0	0	0	0	0	11.3052	11.311	0	19.9235	0	3.54498	1.36037	1.90544	3.4641	0	0	FARSA
EIF5A2	2.90453	4.90438	0.908559	0.371678	0.61542	-4.92307	5	2	0	0	21.699	19.7264	0	0	0	0	16.8247	16.0911	0	0	0	0	0	0	0	0	0	11.3052	11.311	0	0	20.7477	6.35665	3.45212	1.2932	2.33867	0	0	EIF5A2
EIF5B	3.50591	7.2377	0.908357	0.371783	0.61542	-4.9232	6	3	0	0	19.807	0	0	0	0	0	19.1464	19.8522	0	0	0	24.4779	0	0	21.532	0	24.0003	11.3052	11.311	22.2728	0	0	8.99066	5.48474	1.1216	1.81836	5.6526	0	EIF5B
ABCE1	3.19396	7.82886	0.906863	0.372558	0.616257	-4.92417	7	4	16.9253	0	23.6222	16.4426	0	0	0	19.2707	16.714	15.0044	0	0	0	0	0	17.7925	0	0	0	11.3052	11.311	19.1997	0	20.305	9.42584	6.23188	0.930597	1.50325	11.3081	0.00000	ABCE1
APOM	-3.75825	10.972	-0.904141	0.373973	0.617941	-4.92593	6	7	0	18.8326	20.3231	19.589	23.941	23.9516	0	21.6359	0	0	0	0	0	0	0	23.5201	0	24.0565	0	11.3052	11.311	22.2547	18.779	23.8291	9.092907	12.8512	1.12322	0.892893	5.652604	19.2108	APOM
COPS3	-2.56162	4.34985	-0.903865	0.374117	0.617941	-4.92611	3	4	17.6593	17.7511	15.8958	16.2617	0	0	0	0	14.2123	0	0	0	0	0	0	0	0	0	0	11.3052	11.311	0	0	0	3.06904	5.63066	1.82401	1.47973	0	0	COPS3
RPL22	3.75436	9.32747	0.902972	0.374582	0.618263	-4.92669	7	4	21.6725	0	23.9129	24.0414	0	0	22.5167	22.6472	22.6934	22.8152	0	0	0	0	0	19.7768	0	0	0	11.3052	11.311	0	21.1672	0	11.2047	7.450295	0.952414	1.48395	11.3081	0.00000	RPL22
HIST1H3A	-1.09394	23.0621	-0.90185	0.375167	0.61842	-4.92741	12	12	21.0824	21.5346	22.7434	22.8112	24.1811	24.1161	22.6819	21.0449	22.0826	21.7627	20.809	20.3089	23.3781	24.1692	26.3269	23.2404	24.8028	24.9231	22.9061	25.7465	23.6703	22.6389	21.6193	24.9109	22.5152	23.6091	0.0723733	0.0621712	22.3608	23.7471	HIST1H3A
SUMO1	1.97421	2.22419	0.901664	0.375264	0.61842	-4.92753	3	1	0	0	0	14.845	0	0	0	15.9193	0	0	0	0	0	0	0	0	0	0	0	11.3052	11.311	0	0	0	3.21129	1.23708	1.84328	3.4641	0	0	SUMO1
PRKCSH	2.09671	2.373	0.901234	0.375488	0.61842	-4.9278	3	1	0	0	0	15.8958	0	0	0	0	18.4401	0	0	0	0	0	0	0	0	0	0	11.3052	11.311	0	0	0	3.42136	1.32465	1.88045	3.4641	0	0	PRKCSH
EEF1E1	-3.37312	7.03306	-0.899965	0.376151	0.61862	-4.92862	4	5	0	0	17.0472	21.5429	0	0	0	0	0	0	0	0	0	0	0	22.5738	22.7836	20.688	0	11.3052	11.311	0	19.887	21.6548	5.3465	8.71962	1.57212	1.24626	0	0	EEF1E1
EEF1E1-BLOC1S5	-3.37312	7.03306	-0.899965	0.376151	0.61862	-4.92862	4	5	0	0	17.0472	21.5429	0	0	0	0	0	0	0	0	0	0	0	22.5738	22.7836	20.688	0	11.3052	11.311	0	19.887	21.6548	5.3465	8.71962	1.57212	1.24626	0	0	EEF1E1-BLOC1S5
TLN1	-1.10146	26.9754	-0.898967	0.376673	0.619033	-4.92926	12	12	25.9453	26.0613	24.3971	25.5824	29.3196	29.3096	25.004	24.4415	26.1929	25.9453	25.4874	26.6811	29.8207	27.4669	26.4257	29.3699	27.4669	29.1478	25.2119	26.6811	27.6892	26.4605	29.077	28.2241	26.4247	27.5261	0.0517737	0.0667391	26.3267	27.4669	TLN1
SFPQ	3.63355	8.94848	0.896541	0.377943	0.620674	-4.93082	7	4	0	15.7705	0	17.864	0	0	21.6867	20.6912	22.6361	0	20.5877	20.9651	28.4902	0	0	23.4557	0	0	0	11.3052	11.311	0	0	0	10.7652	7.131702	0.945354	1.53565	11.3081	0.00000	SFPQ
RHOT2	1.95752	2.22497	0.893635	0.379469	0.622636	-4.93268	3	1	0	0	0	14.9546	0	0	0	15.8286	0	0	0	0	0	0	0	0	0	0	0	11.3052	11.311	0	0	0	3.20373	1.24622	1.84211	3.4641	0	0	RHOT2
RAB3A	-3.89235	10.3296	-0.893228	0.379683	0.622636	-4.93294	6	6	27.9749	28.2241	29.2284	19.1616	0	0	21.702	22.1086	15.3828	18.7913	0	0	0	22.8238	0	0	0	19.8963	0	11.3052	11.311	0	0	0	8.383403	12.2758	1.11543	1.07318	5.6526	9.58079	RAB3A
RPSA	-3.22052	8.74267	-0.891705	0.380484	0.623056	-4.93391	5	7	16.1454	16.5191	20.3626	20.4149	16.4746	16.1454	0	0	0	0	0	21.5195	0	0	0	18.1732	0	0	0	11.3052	11.311	0	19.0022	22.451	7.132407	10.3529	1.31898	0.893431	0.00000	16.1454	RPSA
RPSAP58	-3.22052	8.74267	-0.891705	0.380484	0.623056	-4.93391	5	7	16.1454	16.5191	20.3626	20.4149	16.4746	16.1454	0	0	0	0	0	21.5195	0	0	0	18.1732	0	0	0	11.3052	11.311	0	19.0022	22.451	7.132407	10.3529	1.31898	0.893431	0.00000	16.1454	RPSAP58
GSR	2.83933	5.94717	0.890809	0.380956	0.623382	-4.93448	6	3	0	20.9696	17.1135	16.247	0	0	0	18.0333	13.3249	0	17.4168	17.0108	0	0	0	0	0	0	0	11.3052	11.311	0	0	0	7.36684	4.52751	1.08283	1.8245	5.6526	0	GSR
tr|H0YGG7|H0YGG7_HUMAN Uncharacterized protein (Fragment) OS=Homo sapiens PE=1 SV=1	-3.0674	14.0073	-0.887108	0.382909	0.62613	-4.93683	9	9	20.5193	19.7719	15.7579	18.2367	22.9594	21.8522	17.6829	0	14.0788	16.4004	19.807	19.9708	0	23.218	0	22.3692	21.8073	0	0	11.3052	11.311	19.8809	19.2462	0	12.4736	15.541	0.651005	0.617872	15.2396	20.1456	tr|H0YGG7|H0YGG7_HUMAN Uncharacterized protein (Fragment) OS=Homo sapiens PE=1 SV=1
HSPA2	-1.8578	21.8211	-0.882425	0.38539	0.629737	-4.93979	11	12	21.8837	22.4538	22.1937	23.0691	23.639	22.1457	23.1735	23.5034	21.5566	22.5167	23.1884	21.1181	23.3478	22.8743	23.4053	22.8238	21.0296	24.1345	0	27.611	25.1629	21.6767	20.3766	20.8228	20.8922	22.75	0.329467	0.037695	22.0967	22.849	HSPA2
LAMB1	-3.39765	7.23453	-0.881248	0.386015	0.630308	-4.94053	4	5	0	20.5877	0	0	0	20.5877	0	0	0	0	0	0	0	0	0	19.5595	21.2807	25.1847	0	11.3052	11.311	0	22.0272	21.7851	5.53571	8.93336	1.58591	1.24457	0	0	LAMB1
KRT17	2.54108	20.4398	0.880597	0.386361	0.630422	-4.94094	12	10	0	23.6703	17.0278	18.3017	0	21.5128	18.0302	17.4488	24.5732	24.1692	24.9109	25.0181	26.4257	25.5639	25.7276	23.6924	24.0834	24.0255	22.9538	23.8291	11.311	22.3196	23.2072	22.753	21.7103	19.1693	0.188902	0.490066	23.0805	23.6813	KRT17
DHX15	3.27977	8.40146	0.877398	0.388065	0.632751	-4.94296	7	4	19.4654	21.059	0	20.0213	20.5932	0	0	19.3938	19.5449	20.8044	18.2133	0	0	0	0	0	0	0	0	11.3052	11.311	19.9235	0	0	10.0413	6.761574	0.932975	1.47806	11.3081	0.00000	DHX15
MYL6B	3.40415	11.9465	0.875554	0.389049	0.633903	-4.94411	9	6	0	23.2928	20.9765	0	0	16.4426	20.1277	19.2462	13.3369	17.0741	0	0	0	0	0	20.3665	20.758	21.0965	0	11.3052	11.311	23.8291	23.8011	23.7513	13.6486	10.2444	0.685797	1.05475	15.2055	8.221323	MYL6B
MAT2A	2.74096	4.76539	0.874726	0.389491	0.634172	-4.94463	5	2	0	0	0	0	18.3557	22.3831	0	0	14.8024	15.1527	21.059	0	0	0	0	0	0	0	0	11.3052	11.311	0	0	0	6.13586	3.39491	1.29653	2.34915	0	0	MAT2A
tr|B4DEV8|B4DEV8_HUMAN Proteasome subunit alpha type OS=Homo sapiens PE=2 SV=1	3.2457	9.86248	0.872639	0.390608	0.635369	-4.94594	8	5	19.4258	17.2063	0	0	0	0	19.8725	19.7743	18.1669	17.9206	0	0	0	0	0	19.7145	21.5058	21.0233	0	11.3052	11.311	0	19.079	20.3945	11.4853	8.239634	0.783106	1.24192	14.6158	0.00000	tr|B4DEV8|B4DEV8_HUMAN Proteasome subunit alpha type OS=Homo sapiens PE=2 SV=1
F13B	-2.69642	5.79798	-0.872314	0.390782	0.635369	-4.94614	4	5	16.6042	17.2178	0	15.929	17.864	18.1393	0	0	15.0408	15.7401	0	0	0	0	0	0	0	0	0	11.3052	11.311	0	0	0	4.44977	7.14619	1.50315	1.23819	0	0	F13B
EZR	-1.88712	23.2343	-0.870566	0.391719	0.636439	-4.94723	11	12	24.3901	24.9326	24.8418	25.6602	23.1735	24.989	24.9503	25.2119	24.2129	24.0667	24.1839	24.4589	27.6892	23.6294	22.2547	22.0937	23.4663	23.0136	0	24.9231	24.1449	23.8196	23.6035	23.9129	22.2907	24.1778	0.315681	0.0653419	24.1644	24.0098	EZR
TAOK3	-2.15112	2.96024	-0.869461	0.392312	0.636814	-4.94792	2	3	16.247	16.9358	0	15.2468	0	0	0	0	0	0	0	0	0	0	0	0	0	0	0	11.3052	11.311	0	0	0	1.88468	4.0358	2.3355	1.81129	0	0	TAOK3
RPL23A	2.74392	7.04221	0.868773	0.392682	0.636814	-4.94835	7	4	16.296	16.4898	15.8535	19.4036	0	0	16.0053	16.9253	14.1277	14.3463	16.9492	0	0	0	0	0	0	0	0	11.3052	11.311	0	0	0	8.41417	5.67025	0.907583	1.48459	11.3081	0.00000	RPL23A
UBBP4	-3.26223	14.0525	-0.868381	0.392892	0.636814	-4.94859	8	9	19.4776	19.9708	0	0	22.1313	20.9696	23.2984	23.338	0	0	18.7301	18.9901	22.2371	21.4309	22.7684	19.3809	19.8372	0	0	11.3052	11.311	21.5566	20.5275	0	12.4214	15.6836	0.801112	0.607116	15.0206	19.904	UBBP4
HSP90B1	-2.37495	18.6731	-0.867597	0.393314	0.636814	-4.94908	11	11	21.8974	20.8668	15.7401	19.4894	22.7387	23.4568	18.52	19.6099	14.1822	13.8799	17.084	0	22.482	22.2653	24.0329	22.5577	0	22.7996	24.2071	24.0565	11.311	24.1099	20.7899	22.077	17.4856	19.8606	0.39987	0.33396	19.065	22.3737	HSP90B1
POSTN	-3.31554	7.1793	-0.867544	0.393343	0.636814	-4.94911	4	5	0	0	0	0	18.874	19.8963	0	0	0	0	0	0	0	0	0	22.2653	22.5273	22.482	0	11.3052	11.311	21.9696	21.6725	0	5.52153	8.83707	1.58478	1.2413	0	0	POSTN
STK25	-2.7464	4.87578	-0.866296	0.394014	0.637449	-4.94988	3	4	19.3763	0	15.9871	0	0	0	0	0	19.4148	0	0	0	0	0	0	19.5422	0	20.0822	0	11.3052	11.311	0	0	0	3.50258	6.24898	1.89668	1.48529	0	0	STK25
RANBP6	1.94851	2.29411	0.864635	0.394909	0.638445	-4.95091	3	1	0	15.8383	0	0	0	0	0	16.6042	0	0	0	0	0	0	0	0	0	0	0	11.3052	11.311	0	0	0	3.26837	1.31986	1.85253	3.4641	0	0	RANBP6
SERINC1	2.16371	2.56341	0.860906	0.396923	0.641249	-4.95322	3	1	0	0	0	0	17.7787	0	0	0	0	0	21.127	0	0	0	0	0	0	0	0	11.3052	11.311	0	0	0	3.64527	1.48156	1.92677	3.4641	0	0	SERINC1
THBS1	-1.12929	25.1855	-0.859331	0.397776	0.641859	-4.95419	12	12	25.1847	25.6983	25.3946	24.7315	28.3049	27.611	18.4621	21.9746	23.0947	27.8425	27.9749	23.2622	25.3641	23.6825	25.339	25.004	26.3437	26.3437	25.1222	25.5477	24.9109	26.2241	24.9732	26.0613	24.6209	25.7502	0.10725	0.0487454	25.0477	25.3794	THBS1
AHSA1	1.90962	2.26007	0.858914	0.398002	0.641859	-4.95445	3	1	0	0	0	15.6631	0	0	0	0	15.9623	0	0	0	0	0	0	0	0	0	0	11.3052	11.311	0	0	0	3.21488	1.30526	1.84384	3.4641	0	0	AHSA1
AARS	3.33478	14.3038	0.858653	0.398143	0.641859	-4.95461	10	7	23.1095	22.7387	26.3437	21.7376	21.7376	18.4621	16.8737	18.6716	19.7857	21.9161	20.4554	21.8368	0	0	0	17.5072	0	0	0	11.3052	11.311	24.0109	25.4874	0	15.9711	12.6364	0.541044	0.899564	19.2286	17.9847	AARS
U2AF1	3.28319	10.0912	0.857765	0.398625	0.642014	-4.95515	8	5	19.936	19.7373	21.5058	22.2957	17.9206	0	18.8918	18.5373	20.1277	24.4779	18.4401	17.7027	0	0	0	0	0	0	0	11.3052	11.311	0	0	0	11.7328	8.449611	0.797093	1.24176	14.5069	0.00000	U2AF1
U2AF1L4	3.27909	10.0892	0.856923	0.399082	0.642014	-4.95567	8	5	19.936	19.7373	21.5058	22.2957	17.9206	0	18.8918	18.5373	20.1277	24.4288	18.4401	17.7027	0	0	0	0	0	0	0	11.3052	11.311	0	0	0	11.7287	8.449611	0.796853	1.24176	14.5069	0.00000	U2AF1L4
tr|M0R2N4|M0R2N4_HUMAN Uncharacterized protein OS=Homo sapiens PE=4 SV=1	3.27909	10.0892	0.856923	0.399082	0.642014	-4.95567	8	5	19.936	19.7373	21.5058	22.2957	17.9206	0	18.8918	18.5373	20.1277	24.4288	18.4401	17.7027	0	0	0	0	0	0	0	11.3052	11.311	0	0	0	11.7287	8.449611	0.796853	1.24176	14.5069	0.00000	tr|M0R2N4|M0R2N4_HUMAN Uncharacterized protein OS=Homo sapiens PE=4 SV=1
FGG	2.89322	17.2658	0.855455	0.39988	0.642844	-4.95657	11	9	19.3315	23.5751	0	18.2133	19.8706	21.1672	24.0414	0	16.959	22.5273	23.7757	23.7223	23.0798	22.9746	0	20.8136	20.8044	0	24.0834	11.3052	11.311	23.2871	20.4194	23.117	18.7124	15.8192	0.403998	0.611014	22.8221	20.3375	FGG
STAM2	-3.49159	9.89965	-0.853318	0.401042	0.643396	-4.95788	6	6	23.6156	24.4589	23.9516	22.9672	22.8072	21.9449	20.8136	18.0604	0	0	18.2264	18.1297	0	0	0	0	0	0	0	11.3052	11.311	0	0	0	8.153858	11.6454	1.09581	1.04577	5.652604	10.9725	STAM2
RAB3B	-3.69955	10.2332	-0.852755	0.401349	0.643396	-4.95822	6	6	27.9749	28.2241	29.2284	16.848	0	0	21.702	22.1086	15.3828	18.7913	0	0	0	22.8238	0	0	0	19.8963	0	11.3052	11.311	0	0	0	8.383403	12.083	1.11543	1.08258	5.6526	8.424	RAB3B
RAB3C	-3.69955	10.2332	-0.852755	0.401349	0.643396	-4.95822	6	6	27.9749	28.2241	29.2284	16.848	0	0	21.702	22.1086	15.3828	18.7913	0	0	0	22.8238	0	0	0	19.8963	0	11.3052	11.311	0	0	0	8.383403	12.083	1.11543	1.08258	5.6526	8.424	RAB3C
RAB3D	-3.69955	10.2332	-0.852755	0.401349	0.643396	-4.95822	6	6	27.9749	28.2241	29.2284	16.848	0	0	21.702	22.1086	15.3828	18.7913	0	0	0	22.8238	0	0	0	19.8963	0	11.3052	11.311	0	0	0	8.383403	12.083	1.11543	1.08258	5.6526	8.424	RAB3D
SNX6	2.09556	2.51005	0.852086	0.401714	0.64353	-4.95863	3	1	0	0	0	0	0	17.5473	0	0	20.0778	0	0	0	0	0	0	0	0	0	0	11.3052	11.311	0	0	0	3.55783	1.46227	1.90813	3.4641	0	0	SNX6
tr|H7C0S8|H7C0S8_HUMAN Uncharacterized protein (Fragment) OS=Homo sapiens PE=4 SV=2	3.12823	8.25597	0.851076	0.402264	0.643961	-4.95925	7	4	20.1555	0	0	0	19.807	19.3809	19.3874	0	18.7052	18.2316	19.1115	19.7891	0	0	0	20.9589	0	0	0	11.3052	11.311	0	0	0	9.82009	6.69186	0.928011	1.47802	11.3081	0.00000	tr|H7C0S8|H7C0S8_HUMAN Uncharacterized protein (Fragment) OS=Homo sapiens PE=4 SV=2
HIST2H3PS2	-1.37335	21.3292	-0.84974	0.402994	0.644677	-4.96007	12	12	17.8389	16.7069	19.9402	19.1532	23.3302	22.6472	19.4654	20.1393	20.6152	20.171	19.1616	19.8121	23.1124	24.0109	26.0215	22.6756	24.3971	24.3563	22.9061	25.7097	11.311	21.8888	21.6193	24.9109	20.6425	22.0159	0.174879	0.132123	20.3931	22.894	HIST2H3PS2
ACLY	2.89419	20.1967	0.846183	0.40494	0.647337	-4.96223	12	9	24.9732	25.1629	26.9608	23.6294	24.2071	25.339	22.0464	22.7885	15.1267	16.798	22.8696	20.3665	0	0	0	24.4976	24.8309	25.3946	23.6035	11.3052	25.1387	27.1228	29.323	23.237	21.6438	18.7496	0.235188	0.604507	22.829	24.6643	ACLY
RAB11A	-2.76377	16.8818	-0.841766	0.407365	0.650759	-4.9649	10	10	22.482	24.5544	20.2758	19.8706	24.4589	23.0507	18.8467	21.335	21.3874	21.1789	18.2987	20.0269	0	21.6277	22.4785	20.9674	19.3987	0	0	11.3052	11.311	21.5077	0	20.8019	15.5	18.2637	0.522083	0.475641	19.4368	21.2975	RAB11A
EIF3L	3.04352	8.02411	0.841111	0.407725	0.65088	-4.9653	7	4	20.6235	20.5193	17.7858	0	0	0	17.099	17.2785	0	13.7149	0	0	0	0	0	0	19.0996	0	0	11.3052	11.311	21.7272	22.1145	0	9.54586	6.50235	0.948834	1.48102	11.3081	0.00000	EIF3L
HSP90B2P	-3.23522	8.63984	-0.832735	0.412351	0.657375	-4.97033	5	6	0	0	0	16.3065	0	0	0	16.8963	0	0	0	0	22.2062	21.566	22.5012	19.3122	0	21.1974	23.6578	11.3052	11.311	21.0965	0	0	7.022234	10.2575	1.32635	1.05579	0	8.15324	HSP90B2P
GNB1	2.26322	19.1573	0.832701	0.412369	0.657375	-4.97035	12	10	22.6577	21.6631	22.8275	21.3634	21.5852	20.8228	21.2216	21.5926	22.5985	22.6526	21.6504	21.8607	0	21.9572	23.1735	18.1914	22.0667	0	24.1782	11.3052	11.311	21.335	23.7019	20.0595	20.2889	18.0257	0.213835	0.472376	21.6215	21.6242	GNB1
F9	-3.22179	8.69613	-0.830914	0.413361	0.65822	-4.97142	5	6	20.9436	21.4345	19.9932	19.6859	22.2957	0	0	0	0	0	0	21.927	0	0	0	0	19.3315	0	0	11.3052	11.311	20.0647	0	20.4149	7.085237	10.307	1.31404	1.04713	0	9.66574	F9
MARCKSL1	-2.9995	13.3375	-0.830708	0.413475	0.65822	-4.97154	8	9	18.1393	20.0946	15.6016	20.1517	0	0	15.5887	0	18.4514	22.7579	20.6743	20.6408	0	23.9338	22.726	18.2367	19.0506	20.1123	0	11.3052	11.311	0	21.3233	0	11.8377	14.8372	0.798855	0.619688	13.4498	18.6437	MARCKSL1
DDX3X	-2.89483	14.1578	-0.828436	0.414737	0.65977	-4.97289	9	9	16.3695	0	23.6062	23.6846	18.6289	18.8825	19.9088	20.3459	19.9176	14.6732	17.4488	18.2418	22.1352	0	0	23.024	19.1808	21.7514	0	11.3052	11.311	19.3728	0	0	12.7104	15.6052	0.650485	0.619654	16.061	19.0317	DDX3X
DNM2	-2.98118	6.07011	-0.823663	0.417398	0.66354	-4.97573	4	4	21.8165	22.0639	0	0	23.5941	23.254	0	0	19.522	12.816	0	0	0	0	0	0	0	0	0	11.3052	11.311	0	0	0	4.57952	7.5607	1.54328	1.47833	0	0	DNM2
DSTN	2.94408	13.1047	0.82009	0.419396	0.666254	-4.97784	10	7	0	0	0	18.2904	16.959	17.0922	18.3366	17.1861	16.1954	15.9708	0	19.0996	0	24.5544	24.7427	17.9206	20.0325	0	23.4361	11.3052	11.311	22.9268	19.1532	0	14.5767	11.6326	0.531976	0.908302	16.6907	17.0256	DSTN
RPL12	3.08897	7.7469	0.815061	0.422219	0.670272	-4.98079	6	4	0	0	0	0	16.798	0	0	0	0	0	0	0	0	0	0	17.8777	19.9235	19.8298	22.8456	11.3052	11.311	21.6631	22.9268	21.4448	9.29139	6.20241	1.12249	1.48271	5.6526	0	RPL12
DDX3Y	-2.83155	14.1262	-0.812379	0.423729	0.672203	-4.98236	9	9	16.3695	0	23.6062	23.6846	18.6289	18.8825	19.9088	20.3459	19.9176	14.6732	17.4488	18.2418	22.1352	0	0	22.7016	19.1808	21.3145	0	11.3052	11.311	19.3728	0	0	12.7104	15.542	0.650485	0.619173	16.061	19.0317	DDX3Y
CYFIP2	3.58024	14.9712	0.810293	0.424905	0.673361	-4.98358	9	7	22.7126	22.008	23.8656	22.8696	23.2235	23.3302	25.9206	26.6137	25.9453	26.3437	26.1929	26.2661	0	0	0	0	20.1639	0	0	11.3052	11.311	0	0	21.2376	16.7613	13.1811	0.687048	0.885367	23.5791	21.0859	CYFIP2
SCAMP3	-3.01371	15.0126	-0.809794	0.425187	0.673361	-4.98387	8	10	16.6148	17.2226	0	16.0638	19.665	19.0506	22.0203	22.6361	24.2587	0	0	23.1843	0	23.5034	24.416	18.6057	20.5071	22.5845	0	11.3052	11.311	0	22.6756	24.6778	13.5058	16.5194	0.809047	0.493465	16.6657	18.8282	SCAMP3
RBM39	-2.5795	5.33348	-0.809519	0.425343	0.673361	-4.98403	4	4	0	0	19.3809	19.2538	0	20.6848	0	0	12.5717	13.3369	0	0	0	0	0	20.1593	0	0	0	11.3052	11.311	0	0	0	4.04373	6.62323	1.48274	1.47806	0	0	RBM39
C3	-0.939523	23.49	-0.806511	0.427044	0.675587	-4.98578	12	12	24.4976	23.8068	22.1457	24.7894	24.6106	24.858	22.4661	22.361	22.8904	21.5058	21.641	21.2545	23.6453	23.229	24.5995	22.8835	21.9572	26.4945	24.0414	23.6504	25.1222	24.0718	23.0691	24.1692	23.0202	23.9598	0.0529747	0.0536241	22.9797	24.1522	C3
ACTR3	3.02716	15.1849	0.805361	0.427696	0.67611	-4.98645	10	8	23.3853	18.915	0	14.7732	21.9746	23.2438	18.4167	21.5511	25.0553	25.4874	25.2437	21.9746	0	0	0	20.5587	19.967	21.2376	0	11.3052	11.311	19.2462	0	20.7899	16.6984	13.6713	0.545724	0.756175	20.018	19.441	ACTR3
NUDT5	1.81416	2.29077	0.804594	0.428131	0.67611	-4.98689	3	1	0	0	0	16.6042	0	0	0	0	15.7579	0	0	0	0	0	0	0	0	0	0	11.3052	11.311	0	0	0	3.19785	1.38368	1.84122	3.4641	0	0	NUDT5
ATXN10	1.93003	2.44772	0.804364	0.428262	0.67611	-4.98702	3	1	0	0	0	17.7925	0	0	0	0	0	18.3366	0	0	0	0	0	0	0	0	0	11.3052	11.311	0	0	0	3.41274	1.48271	1.87877	3.4641	0	0	ATXN10
CALR	-3.23081	12.4862	-0.802226	0.429476	0.677558	-4.98826	7	8	23.5642	26.7781	19.936	19.5595	19.4036	16.6837	0	21.2598	22.2653	19.936	0	0	0	0	0	21.709	21.5852	0	0	11.3052	11.311	22.3084	22.0639	0	10.8708	14.1016	0.947619	0.758402	11.3081	19.4815	CALR
LIMS2	-2.85293	6.70709	-0.797503	0.432166	0.681305	-4.99098	4	5	21.5511	19.4715	0	17.2694	18.8036	20.5071	0	0	0	0	0	0	0	0	0	0	0	0	0	11.3052	11.311	21.2119	19.5394	0	5.28063	8.13356	1.56666	1.24175	0	0	LIMS2
CSNK2B-LY6G5B--991	-2.73839	6.4141	-0.79701	0.432447	0.681305	-4.99126	4	5	21.0333	0	17.0597	17.396	0	0	0	0	0	16.1954	0	0	0	0	0	17.7511	0	20.1593	0	11.3052	11.311	0	21.7272	0	5.0449	7.78329	1.56387	1.24361	0	0	CSNK2B-LY6G5B--991
RAB11B	-2.6311	17.0326	-0.794523	0.433868	0.683073	-4.99269	10	10	22.7579	24.648	20.2758	20.0699	24.648	23.3055	19.9708	21.8607	21.3874	21.1789	19.2538	20.0269	0	21.6277	22.4785	20.9674	19.3987	0	0	11.3052	11.311	21.5077	0	20.8019	15.717	18.3481	0.522285	0.476032	19.9989	21.2975	RAB11B
TUBB4A	1.65274	22.0301	0.791272	0.43573	0.685417	-4.99454	12	11	20.9923	22.8533	24.5631	22.6263	24.7894	23.1968	23.0276	22.5386	21.7795	21.4752	21.6155	23.3941	23.571	23.3997	0	23.7098	21.9355	22.8072	23.3136	24.858	24.989	21.699	22.2492	23.338	22.8564	21.2037	0.0523199	0.318699	22.7831	23.025	TUBB4A
RPL3L	-3.13171	10.4718	-0.790877	0.435956	0.685417	-4.99477	6	7	20.3499	17.5473	22.6577	22.7481	19.2847	19.8848	16.9672	17.0741	0	14.3442	0	0	0	0	0	0	0	21.9796	0	23.9129	11.311	23.2622	0	0	8.905969	12.0377	1.10963	0.890647	5.655502	18.416	RPL3L
CD81	-2.83994	16.4794	-0.785588	0.438996	0.689722	-4.99777	9	10	21.4062	21.7627	20.5275	20.646	20.171	18.4514	19.7644	22.6263	22.4119	21.6322	22.5985	24.416	25.0448	0	0	21.4202	22.6756	22.6875	0	11.3052	11.311	0	0	24.648	15.0595	17.8994	0.670487	0.47558	20.6983	21.0261	CD81
KRT2	-0.893109	24.042	-0.784919	0.439382	0.689854	-4.99815	12	12	24.0667	22.2142	24.989	25.5477	24.6307	25.1629	22.3831	23.2871	22.6654	23.7019	24.7744	23.0947	25.4733	24.7744	24.0718	24.2071	24.9732	23.7513	24.9231	24.7315	25.0448	22.7481	24.3563	21.4345	23.5954	24.4885	0.0498228	0.0375082	23.4945	24.7025	KRT2
AHCY	-0.950711	23.1549	-0.78018	0.442118	0.693674	-5.00083	12	12	24.5995	24.7744	22.2062	21.7514	26.7357	23.6867	22.1313	22.1568	21.6926	19.5449	20.9589	20.7335	22.5167	23.5875	22.5167	24.367	23.6035	23.218	24.0718	24.5631	23.7019	24.4589	22.8974	25.2437	22.6796	23.6303	0.0780207	0.0579812	22.5271	23.5955	AHCY
SRSF6	2.76062	14.4434	0.779004	0.442799	0.694265	-5.00149	10	8	16.8149	16.7507	16.4898	23.338	0	0	20.6573	20.2541	21.5764	21.4915	20.5193	20.2285	22.3196	0	0	18.0333	19.8848	23.1264	0	11.3052	11.311	21.5764	20.9651	0	15.8237	13.0631	0.522086	0.760543	20.3867	16.7828	SRSF6
XPO1	2.6788	5.25607	0.776978	0.443973	0.695628	-5.00262	5	2	0	0	0	0	0	0	0	19.6245	18.2904	18.6146	0	0	0	0	0	21.484	0	25.5161	0	11.3052	11.311	0	0	0	6.59547	3.91668	1.29294	2.34579	0	0	XPO1
GIGYF2	-2.35681	3.06309	-0.773843	0.445794	0.698003	-5.00438	2	2	0	0	0	0	0	0	0	0	0	0	0	0	28.2651	0	0	22.6328	0	0	0	11.3052	11.311	0	0	0	1.88468	4.24149	2.3355	2.35259	0	0	GIGYF2
RAB14	-2.53799	17.6684	-0.772144	0.446782	0.699072	-5.00532	11	10	27.9749	29.3196	29.0517	16.848	16.3795	22.0826	16.959	16.906	15.0921	16.0319	0	17.6121	0	22.8238	0	21.7958	21.0762	19.8963	24.1839	11.3052	11.311	22.5985	22.5784	22.2142	16.3994	18.9373	0.409336	0.51802	16.9325	21.436	RAB14
C5	-3.10239	13.5165	-0.769201	0.448497	0.701051	-5.00696	8	8	23.5201	23.3853	0	21.7202	25.2314	16.6397	0	0	14.0513	0	20.5275	20.8136	0	0	0	22.7481	23.6156	23.9516	0	11.3052	11.311	21.7376	21.5566	22.2804	11.9653	15.0677	0.806122	0.751333	12.6812	22.2341	C5
COPA	2.69188	6.53295	0.768922	0.448661	0.701051	-5.00711	6	3	0	0	18.2963	21.8165	0	22.1313	18.3517	18.4167	19.1997	15.9623	0	0	0	0	0	0	0	0	0	11.3052	11.311	0	0	0	7.87889	5.18701	1.08927	1.81751	5.6526	0	COPA
SUPT16H	-3.13067	9.10458	-0.767753	0.449343	0.701638	-5.00776	5	6	23.0136	22.5194	18.2904	22.5167	0	0	22.3456	22.0639	0	0	0	0	0	0	0	21.1112	20.5877	0	0	11.3052	11.311	0	23.4452	0	7.539241	10.6699	1.3321	1.05037	0	9.14521	SUPT16H
NCSTN	2.84715	8.26917	0.76467	0.451146	0.703973	-5.00947	7	4	21.1039	21.4991	19.5734	19.9708	0	0	20.3665	21.127	13.7149	18.5373	0	19.9512	0	0	0	0	0	0	0	11.3052	11.311	0	0	0	9.69275	6.8456	0.943146	1.47874	11.3081	0.00000	NCSTN
SEC22B	1.74889	2.33009	0.762253	0.452563	0.705702	-5.0108	3	1	0	0	0	0	0	0	15.8383	0	0	0	0	0	0	0	0	17.4678	0	0	0	11.3052	11.311	0	0	0	3.20454	1.45565	1.84224	3.4641	0	0	SEC22B
AMY1B	-2.86986	7.02272	-0.761686	0.452896	0.705739	-5.01111	4	5	0	0	16.8436	0	0	0	0	0	0	0	0	0	22.4751	21.9218	0	19.4036	20.8477	0	24.3901	11.3052	11.311	0	0	20.0472	5.58779	8.45765	1.59871	1.24628	0	0	AMY1B
NONO	3.32632	11.5145	0.759184	0.454365	0.707547	-5.01248	8	5	0	21.6926	21.8875	22.1026	0	0	22.8743	22.4059	23.4848	21.3145	22.7885	22.6472	29.077	0	0	23.4557	0	0	0	11.3052	11.311	0	0	0	13.1776	9.851289	0.804168	1.25046	16.3127	0.00000	NONO
AKR1A1	-2.41665	16.3269	-0.756525	0.455931	0.709502	-5.01394	10	10	18.2264	23.0798	19.8121	19.665	22.6417	21.6155	20.646	18.057	17.2863	16.9253	0	20.9155	0	0	22.8787	20.4668	21.8974	20.1393	0	11.3052	11.311	22.361	20.9923	21.6232	15.1186	17.5352	0.526211	0.474518	17.6716	20.303	AKR1A1
TUBA1A	-0.963922	24.5789	-0.755587	0.456484	0.709879	-5.01445	12	12	23.3429	23.6062	23.1109	22.5482	29.6406	24.2587	23.1884	24.5631	23.3241	24.2587	26.2453	24.3901	23.6924	24.6778	24.917	25.816	25.8005	29.3196	25.4357	24.2318	24.4589	22.6975	21.1854	25.1847	24.097	25.0609	0.0558558	0.0917014	24.3244	24.4682	TUBA1A
FGA	-2.808	6.92197	-0.755033	0.456811	0.709904	-5.01475	4	5	22.1026	18.4514	0	15.5033	21.0965	22.7579	0	0	0	0	0	0	0	0	0	0	0	0	0	11.3052	11.311	21.7157	21.8837	0	5.51797	8.32597	1.58446	1.2547	0	0	FGA
BRD3	1.96316	2.65761	0.75258	0.458259	0.711672	-5.01609	3	1	0	0	0	0	0	0	0	0	0	21.0541	0	0	0	0	0	0	20.1123	0	0	11.3052	11.311	0	0	0	3.63919	1.67603	1.92546	3.4641	0	0	BRD3
UBR4	-2.22611	2.99774	-0.751693	0.458784	0.711767	-5.01657	2	2	0	0	0	0	24.4878	24.8418	0	0	0	0	0	0	0	0	0	0	0	0	0	11.3052	11.311	0	0	0	1.88468	4.1108	2.3355	2.33557	0	0	UBR4
SLC4A2	-2.22479	2.99708	-0.751423	0.458944	0.711767	-5.01672	2	2	0	0	24.4976	24.816	0	0	0	0	0	0	0	0	0	0	0	0	0	0	0	11.3052	11.311	0	0	0	1.88468	4.10947	2.3355	2.33555	0	0	SLC4A2
ACTBL2	0.958553	23.4094	0.750789	0.459319	0.711866	-5.01706	12	12	20.5932	21.127	22.6063	24.3971	22.1026	25.451	20.6235	24.6978	25.2437	19.4036	24.1223	20.7846	22.9538	24.5123	23.041	23.3478	23.5201	21.5096	25.1071	25.5824	24.9231	25.3077	25.7465	25.1222	23.8887	22.9302	0.0939162	0.0631508	25.0151	22.9974	ACTBL2
CYFIP1	2.99912	12.4461	0.749775	0.459919	0.712314	-5.01761	9	6	21.6359	21.8754	20.6522	21.0296	23.2235	22.9419	21.0296	17.2226	18.2468	21.5096	23.2622	23.3216	0	0	0	0	0	0	0	11.3052	11.311	0	0	20.1393	13.9457	10.9465	0.665355	1.04636	17.7347	10.3261	CYFIP1
DPP3	-2.93827	7.34737	-0.748428	0.460718	0.713067	-5.01834	4	5	0	20.721	0	0	21.0708	21.0762	0	0	0	24.1099	0	0	0	0	0	21.4991	0	21.4309	0	11.3052	11.311	0	23.8128	0	5.87824	8.81651	1.61343	1.23602	0	0	DPP3
TUBA1B	-0.956682	24.716	-0.747504	0.461266	0.713433	-5.01884	12	12	23.5941	23.7223	23.1109	22.5482	29.8207	25.1071	23.1884	24.816	23.6867	24.7129	26.4605	24.7129	23.6924	24.6778	24.917	25.8975	25.8975	29.3466	25.5161	24.2318	24.4589	22.6975	21.1854	25.1847	24.2377	25.1943	0.0575472	0.0913855	24.5859	24.7974	TUBA1B
TMED10	-2.82622	7.61401	-0.74652	0.46185	0.713853	-5.01937	5	5	0	0	0	0	22.6819	18.52	21.8268	0	0	12.9658	0	17.002	0	0	0	23.8128	23.8332	19.4776	0	11.3052	11.311	0	0	0	6.2009	9.02713	1.31187	1.24707	0	0	TMED10
CAP2	2.82918	12.9146	0.741621	0.464764	0.717872	-5.02201	9	7	19.2462	17.8124	0	0	17.5473	16.8149	21.4558	21.89	20.9066	0	20.8668	20.2541	0	0	22.9268	20.305	0	23.3478	0	11.3052	11.311	0	23.1297	20.8313	14.3292	11.5	0.659724	0.898484	20.5427	17.1811	CAP2
RANGAP1	2.1195	3.91969	0.738656	0.466533	0.720043	-5.02359	4	2	0	0	16.1485	18.1708	0	0	0	18.2904	0	0	0	18.8467	0	0	0	0	0	0	0	11.3052	11.311	0	0	0	4.97945	2.85994	1.54132	2.34036	0	0	RANGAP1
AHCYL2	-2.51947	5.68421	-0.73821	0.4668	0.720043	-5.02383	4	4	22.1913	0	15.8151	0	22.5985	22.7223	0	0	12.6066	0	0	17.8709	0	0	0	0	0	0	0	11.3052	11.311	0	0	0	4.42447	6.94394	1.52247	1.49846	0	0	AHCYL2
EIF3F	-2.14966	2.95951	-0.735348	0.468512	0.722197	-5.02536	2	2	0	0	0	23.3941	0	0	0	0	0	0	0	0	0	0	0	25.0181	0	0	0	11.3052	11.311	0	0	0	1.88468	4.03434	2.3355	2.33707	0	0	EIF3F
SHMT2	2.29992	4.2681	0.733457	0.469645	0.723455	-5.02636	4	2	0	0	16.3065	21.1112	0	0	20.5932	0	21.8073	0	0	0	0	0	0	0	0	0	0	11.3052	11.311	0	0	0	5.41806	3.11814	1.57707	2.35849	0	0	SHMT2
KRT8	-2.66831	8.61172	-0.731926	0.470563	0.724383	-5.02717	6	6	18.6528	17.3993	0	0	19.526	19.3315	0	0	13.1581	11.3052	0	17.2202	0	0	22.4206	0	22.0203	0	23.0311	11.3052	11.311	0	0	0	7.27757	9.94588	1.13318	1.05284	5.6526	8.69965	KRT8
ATP6V1B2	-2.78289	8.46013	-0.728648	0.472534	0.726926	-5.0289	5	6	19.1532	19.7768	0	16.2714	20.4554	21.4062	0	15.9708	0	0	0	0	0	0	0	0	21.1559	0	0	11.3052	11.311	0	22.7016	23.5357	7.06868	9.85157	1.33564	1.05236	0	8.13569	ATP6V1B2
ATP2B4	2.92356	13.5401	0.72655	0.473798	0.7279	-5.03001	10	6	25.1071	24.8938	23.8917	21.6592	24.858	24.5298	17.628	19.0751	20.9696	18.8326	19.7145	20.401	0	0	0	0	0	0	0	11.3052	11.311	19.5734	0	21.2119	15.0019	12.0783	0.517115	1.04696	18.9538	10.8296	ATP2B4
IFRD2	-2.10584	2.9376	-0.726295	0.473951	0.7279	-5.03014	2	2	0	0	24.0667	23.8196	0	0	0	0	0	0	0	0	0	0	0	0	0	0	0	11.3052	11.311	0	0	0	1.88468	3.99052	2.3355	2.33553	0	0	IFRD2
IGHA1	1.94334	3.65248	0.725215	0.474603	0.7279	-5.03071	4	2	0	16.6017	0	15.568	0	0	0	16.7105	16.1631	0	0	0	0	0	0	0	0	0	0	11.3052	11.311	0	0	0	4.62415	2.68081	1.51469	2.33694	0	0	IGHA1
KRT7	-2.63667	8.59591	-0.724459	0.475059	0.7279	-5.03111	6	6	18.6528	17.3993	0	0	19.1464	19.3315	0	0	13.1581	11.3052	0	17.2202	0	0	22.4206	0	22.0203	0	23.0311	11.3052	11.311	0	0	0	7.27757	9.91424	1.13318	1.05307	5.6526	8.69965	KRT7
KRT84	-2.63667	8.59591	-0.724459	0.475059	0.7279	-5.03111	6	6	18.6528	17.3993	0	0	19.1464	19.3315	0	0	13.1581	11.3052	0	17.2202	0	0	22.4206	0	22.0203	0	23.0311	11.3052	11.311	0	0	0	7.27757	9.91424	1.13318	1.05307	5.6526	8.69965	KRT84
PLCG2	2.61776	14.7859	0.724428	0.475077	0.7279	-5.03112	10	8	19.9708	21.1181	18.4952	20.5391	21.1828	0	24.648	24.416	18.2963	20.5877	20.6522	20.758	0	0	0	18.2821	19.9298	22.2062	0	11.3052	11.311	20.1931	20.9696	0	16.0948	13.477	0.534617	0.742825	20.3904	19.2125	PLCG2
AP1G1	2.1166	3.99087	0.723786	0.475465	0.728006	-5.03146	4	2	0	0	0	0	18.3517	16.8391	0	0	20.401	17.5728	0	0	0	0	0	0	0	0	0	11.3052	11.311	0	0	0	5.04917	2.93257	1.55124	2.33808	0	0	AP1G1
H2AFV	-1.1362	23.0813	-0.72061	0.477386	0.729188	-5.03312	12	12	25.5732	24.2	24.5923	26.2086	21.2991	22.3533	23.5604	24.022	21.8474	20.7406	21.699	23.9374	23.6189	23.1789	24.0915	22.3791	22.8428	23.4557	23.92	25.3516	11.311	29.3466	21.0449	23.3781	22.5132	23.6494	0.186909	0.0589306	23.4693	23.5373	H2AFV
H2AFZ	-1.1362	23.0813	-0.72061	0.477386	0.729188	-5.03312	12	12	25.5732	24.2	24.5923	26.2086	21.2991	22.3533	23.5604	24.022	21.8474	20.7406	21.699	23.9374	23.6189	23.1789	24.0915	22.3791	22.8428	23.4557	23.92	25.3516	11.311	29.3466	21.0449	23.3781	22.5132	23.6494	0.186909	0.0589306	23.4693	23.5373	H2AFZ
PRDX2	2.32289	16.2668	0.72005	0.477725	0.729188	-5.03341	11	9	21.1974	17.6331	20.9923	14.9267	19.9932	18.8656	26.4605	18.88	18.7301	18.9728	21.3522	19.3383	22.4119	0	23.3216	0	21.9218	0	0	11.3052	11.311	20.7544	20.8668	21.1672	17.4282	15.1053	0.395391	0.621059	19.1556	19.4294	PRDX2
NUP93	1.82466	2.5817	0.719765	0.477897	0.729188	-5.03356	3	1	0	0	0	20.0325	0	0	0	0	0	19.3122	0	0	0	0	0	0	0	0	0	11.3052	11.311	0	0	0	3.49403	1.66938	1.89493	3.4641	0	0	NUP93
PLEK	2.76041	6.49182	0.719463	0.478081	0.729188	-5.03372	5	3	0	0	0	0	0	20.4194	0	0	0	0	0	0	0	22.375	0	18.5449	0	0	0	11.3052	11.311	23.0622	23.2984	25.4874	7.87202	5.11161	1.34679	1.81611	0	0	PLEK
TUBA1C	-0.918696	24.5012	-0.719347	0.478151	0.729188	-5.03378	12	12	23.218	23.2438	23.0691	22.5482	29.3699	23.896	22.9811	24.4779	23.0798	24.1345	26.2453	24.3901	23.6924	24.6778	24.917	25.7848	25.8005	29.3096	25.4357	24.2318	24.4589	22.6975	21.1854	25.1847	24.0419	24.9606	0.0569914	0.0919516	24.3109	24.2869	TUBA1C
PGK1	0.811688	25.1212	0.717742	0.479124	0.730184	-5.03461	12	12	25.1387	25.3946	25.7276	25.5639	24.0184	24.8938	26.4257	25.8456	25.3641	26.9608	26.4257	26.9608	24.3332	23.0136	25.1629	23.4361	24.4878	25.4139	26.2661	24.4415	24.5631	23.6924	24.272	25.1071	25.5271	24.7154	0.0435998	0.0351921	25.6048	25.0162	PGK1
MAN1A1	-2.06205	2.91571	-0.716595	0.47982	0.730758	-5.03521	2	2	23.1479	0	0	0	0	24.2129	0	0	0	0	0	0	0	0	0	0	0	0	0	11.3052	11.311	0	0	0	1.88468	3.94673	2.3355	2.33621	0	0	MAN1A1
SF3B1	-2.8769	8.09429	-0.714625	0.481017	0.732094	-5.03623	5	5	23.6222	23.1909	22.1744	24.416	0	0	18.3948	0	25.4357	13.4234	0	0	0	0	0	20.9894	0	0	0	11.3052	11.311	0	0	0	6.65584	9.53274	1.35119	1.23869	0	0	SF3B1
RPS4Y1	1.59521	19.0738	0.713584	0.48165	0.73232	-5.03677	12	11	15.6271	16.6259	0	20.5729	16.8149	17.2785	19.7857	16.2599	23.0201	17.0552	17.0381	17.7858	22.1568	22.1962	23.5478	20.3499	21.5958	22.5482	24.0616	24.1811	11.311	22.8835	22.1962	22.8787	19.8714	18.2762	0.201412	0.347605	20.9909	20.4614	RPS4Y1
SIT1	2.73159	10.0141	0.713327	0.481806	0.73232	-5.0369	8	5	23.4361	23.5565	21.89	17.0325	0	17.864	19.6477	20.4732	16.6326	17.5473	18.5921	21.0492	0	0	0	0	0	0	0	11.3052	11.311	0	0	0	11.3799	8.648264	0.786064	1.25464	13.9718	0.00000	SIT1
CAPNS1	2.68064	10.7624	0.711619	0.482847	0.733138	-5.03778	8	6	17.099	0	19.5449	21.059	17.1793	16.4898	18.8381	21.7202	20.5877	19.8809	20.4781	21.1112	0	0	0	21.6926	0	0	0	11.3052	11.311	0	0	0	12.1027	9.422056	0.791277	1.05659	15.0745	8.244906	CAPNS1
MAGED2	-2.03783	2.9036	-0.711391	0.482986	0.733138	-5.0379	2	2	0	0	23.5668	23.5034	0	0	0	0	0	0	0	0	0	0	0	0	0	0	0	11.3052	11.311	0	0	0	1.88468	3.92251	2.3355	2.3355	0	0	MAGED2
HCK	2.62144	11.2882	0.710341	0.483626	0.733623	-5.03844	9	6	15.8859	0	0	0	0	16.9789	16.7829	0	15.9395	14.7087	16.798	0	22.9198	22.3948	0	22.4751	19.0751	0	0	11.3052	11.311	21.7049	21.2733	21.3634	12.5989	9.977465	0.662026	1.06494	15.3241	7.942951	HCK
TNC	-2.02152	2.89544	-0.707701	0.485238	0.735579	-5.0398	2	2	0	0	0	0	0	0	0	0	0	0	0	0	0	0	0	23.1232	23.7513	0	0	11.3052	11.311	0	0	0	1.88468	3.9062	2.3355	2.33575	0	0	TNC
TPM3	2.80674	10.3976	0.706203	0.486154	0.736479	-5.04056	8	5	20.3909	20.8019	0	21.2346	23.6641	21.8397	17.0437	0	16.6397	22.6788	0	17.4488	0	0	0	0	0	0	0	11.3052	11.311	22.8765	22.3084	0	11.801	8.994265	0.804604	1.2388	13.9754	0.00000	TPM3
KPRP	1.93489	2.79016	0.704415	0.487248	0.737525	-5.04148	3	1	0	0	21.8726	0	0	0	0	0	0	22.4751	0	0	0	0	0	0	0	0	0	11.3052	11.311	0	0	0	3.75761	1.82271	1.95141	3.4641	0	0	KPRP
TG	1.86371	2.69579	0.703268	0.487951	0.737525	-5.04206	3	1	0	0	0	0	0	0	0	0	0	0	0	0	0	0	0	0	21.1672	0	0	11.3052	11.311	20.9155	0	0	3.62765	1.76393	1.92297	3.4641	0	0	TG
LUC7L3	1.79563	2.15457	0.703	0.488116	0.737525	-5.0422	2	1	0	0	0	15.0811	0	0	0	0	0	0	0	0	0	0	0	0	0	0	0	11.3052	25.3234	0	0	0	3.05239	1.25676	2.53244	3.4641	0	0	LUC7L3
RPS13	-2.73783	8.56704	-0.702043	0.488702	0.737525	-5.04269	5	6	0	0	16.906	15.1986	0	16.1378	0	20.7899	0	0	21.5511	0	0	0	0	23.8196	24.272	22.8974	0	11.3052	11.311	0	21.4202	0	7.19812	9.93595	1.31762	1.08285	0	7.59932	RPS13
PTPRCAP	1.77418	2.57191	0.701997	0.488731	0.737525	-5.04271	3	1	0	0	0	0	0	0	0	0	0	0	0	18.8918	0	0	0	20.2178	0	0	0	11.3052	11.311	0	0	0	3.459	1.68482	1.88787	3.4641	0	0	PTPRCAP
SRP72	-2.45756	5.88266	-0.701664	0.488935	0.737525	-5.04288	4	4	17.2178	0	24.1099	23.0507	0	0	0	0	16.2714	16.959	0	0	0	0	0	0	0	20.9589	0	11.3052	11.311	0	0	0	4.65388	7.11144	1.51692	1.49388	0	0	SRP72
RPL26	-2.13605	17.9928	-0.701391	0.489102	0.737525	-5.04302	10	11	15.6497	17.0881	22.6328	23.2674	16.4202	0	18.8698	19.1349	22.5814	22.6616	22.5482	17.274	23.6764	21.89	23.3754	19.9267	21.709	23.0947	0	11.3052	24.1782	21.8059	22.7387	0	16.9248	19.0609	0.510148	0.34952	20.4704	21.7995	RPL26
F11	1.76185	2.57204	0.696925	0.491848	0.740168	-5.04528	3	1	0	0	0	0	0	0	0	0	0	0	0	0	0	0	0	20.2933	0	0	0	11.3052	11.311	0	18.8193	0	3.45296	1.69111	1.88667	3.4641	0	0	F11
CHORDC1	-1.97034	2.86985	-0.696186	0.492304	0.740168	-5.04566	2	2	0	0	0	0	0	0	0	0	0	0	0	0	0	0	0	23.1479	0	23.1124	0	11.3052	11.311	0	0	0	1.88468	3.85502	2.3355	2.3355	0	0	CHORDC1
DNAJB4	-1.97133	2.87035	-0.696155	0.492323	0.740168	-5.04567	2	2	0	0	0	0	23.8239	22.4482	0	0	0	0	0	0	0	0	0	0	0	0	0	11.3052	11.311	0	0	0	1.88468	3.85601	2.3355	2.33674	0	0	DNAJB4
ARF6	-2.37026	11.4062	-0.696139	0.492333	0.740168	-5.04568	8	8	17.134	17.7858	17.0922	17.0506	16.7507	20.4265	17.002	16.5314	14.9222	14.6608	17.1433	19.7768	0	0	0	22.428	22.428	0	0	11.3052	11.311	0	0	0	10.221	12.5913	0.773239	0.755016	12.9859	17.0714	ARF6
IPO7	-2.44039	5.92138	-0.695812	0.492534	0.740168	-5.04584	4	4	0	19.3122	22.8399	22.9061	0	20.6408	16.714	17.084	0	0	0	0	0	0	0	0	0	0	0	11.3052	11.311	0	0	0	4.70118	7.14158	1.52009	1.48268	0	0	IPO7
ANXA5	2.34387	17.8788	0.695384	0.492798	0.740168	-5.04606	11	9	22.7387	22.428	22.4751	22.3274	20.6848	23.4361	20.4732	20.4901	19.7644	21.0427	22.4751	22.7579	22.9419	22.8696	0	0	0	20.5806	0	11.3052	24.5123	24.1692	20.3587	21.2598	19.0507	16.7068	0.360761	0.605133	20.7664	22.3777	ANXA5
TMEM50B	-1.96338	2.86638	-0.693234	0.494124	0.741547	-5.04714	2	2	0	0	0	21.4991	0	24.6778	0	0	0	0	0	0	0	0	0	0	0	0	0	11.3052	11.311	0	0	0	1.88468	3.84807	2.3355	2.34213	0	0	TMEM50B
THBS3	-2.40007	4.27294	-0.69281	0.494387	0.741547	-5.04736	2	3	22.0203	0	0	0	22.2492	0	0	0	0	0	0	0	0	0	0	0	0	21.4062	0	25.5639	11.311	0	0	0	3.07291	5.47298	2.53622	1.80939	0	0	THBS3
CAPN5	-1.95192	2.86064	-0.691962	0.494911	0.741547	-5.04778	2	2	0	0	0	0	23.0798	22.9594	0	0	0	0	0	0	0	0	0	0	0	0	0	11.3052	11.311	0	0	0	1.88468	3.8366	2.3355	2.33551	0	0	CAPN5
ST13P5	-2.81836	13.7908	-0.691795	0.495013	0.741547	-5.04787	8	8	22.8696	22.162	0	21.4448	25.8855	26.2453	21.2733	20.0369	22.008	20.6434	19.526	0	0	0	22.4661	0	20.9066	20.4194	0	11.3052	11.311	0	0	22.4751	12.3816	15.1999	0.795457	0.747289	15.4185	21.1757	ST13P5
RAB22A	1.88601	2.7819	0.68853	0.497034	0.743737	-5.0495	3	1	22.0667	0	0	0	0	0	0	0	0	0	0	22.0826	0	0	0	0	0	0	0	11.3052	11.311	0	0	0	3.7249	1.83889	1.94417	3.4641	0	0	RAB22A
KRT5	1.16918	22.538	0.687989	0.497369	0.743737	-5.04977	12	12	22.3456	17.6593	25.0787	23.0622	20.5806	20.171	23.9516	24.3462	27.4669	27.1228	26.9608	26.822	24.6778	24.0184	22.8399	21.0644	22.6654	19.2777	23.7408	11.3052	23.8265	21.188	19.967	20.7732	23.1226	21.9534	0.195693	0.102392	23.8891	22.5055	KRT5
CNDP2	2.63544	10.0028	0.687856	0.497452	0.743737	-5.04984	8	5	16.6649	0	0	0	20.7146	20.5652	0	18.6952	18.8467	18.8381	17.002	16.768	0	0	0	22.1313	0	24.1449	0	11.3052	11.311	0	0	23.0798	11.3205	8.685068	0.790273	1.25043	14.0395	0.00000	CNDP2
HPD	-1.9364	2.85288	-0.687214	0.497849	0.743846	-5.05016	2	2	0	0	0	0	0	0	0	0	0	0	0	0	0	0	0	21.4558	0	24.3971	0	11.3052	11.311	0	0	0	1.88468	3.82108	2.3355	2.34126	0	0	HPD
HSPA5	-2.39652	17.8429	-0.686107	0.498536	0.744385	-5.05071	10	10	23.5423	0	19.2538	24.1692	24.5732	24.4976	23.994	24.2975	23.8403	23.5565	20.2541	18.6716	22.8533	22.2804	0	21.8974	21.343	24.0834	0	11.3052	11.311	20.9894	21.516	0	16.6446	19.0411	0.538258	0.47399	20.6217	22.5669	HSPA5
IFI30	-1.9231	2.84623	-0.685294	0.499041	0.744653	-5.05111	2	2	0	0	0	0	0	0	0	0	0	0	0	0	22.8696	0	0	0	0	22.8238	0	11.3052	11.311	0	0	0	1.88468	3.80778	2.3355	2.3355	0	0	IFI30
DDX4	-1.91735	2.84336	-0.683955	0.499873	0.745288	-5.05178	2	2	0	0	22.8456	22.7788	0	0	0	0	0	0	0	0	0	0	0	0	0	0	0	11.3052	11.311	0	0	0	1.88468	3.80204	2.3355	2.3355	0	0	DDX4
ELMO2	-1.93088	2.85012	-0.682529	0.500759	0.745288	-5.05249	2	2	0	0	0	0	19.9708	25.816	0	0	0	0	0	0	0	0	0	0	0	0	0	11.3052	11.311	0	0	0	1.88468	3.81556	2.3355	2.35822	0	0	ELMO2
ALDOA	-1.69986	23.1025	-0.682375	0.500855	0.745288	-5.05256	11	12	22.2306	26.0215	26.4257	27.0114	26.0613	26.6504	26.4945	26.9608	26.9608	27.0114	26.4945	25.816	24.0109	23.1124	23.3266	20.8313	21.188	20.5587	0	11.3052	24.1099	24.5995	25.451	21.8268	22.2525	23.9524	0.371083	0.101055	25.6335	23.6687	ALDOA
CAT	-2.49436	6.79674	-0.682191	0.50097	0.745288	-5.05265	4	5	0	0	18.8193	18.5083	16.6042	0	0	0	0	24.2441	0	0	0	0	0	20.8477	0	21.7476	0	11.3052	11.311	19.7344	0	0	5.54956	8.04392	1.59643	1.24518	0	0	CAT
TUBA3E	-1.02737	22.0156	-0.681894	0.501154	0.745288	-5.0528	12	12	22.5273	21.2119	19.0313	20.6152	25.3077	23.1095	21.0427	20.9512	21.1559	20.2004	25.0787	22.391	23.218	22.6417	23.9643	22.0826	22.3084	24.3332	25.0181	24.2318	11.311	21.059	20.9833	24.5995	21.5019	22.5293	0.171536	0.075398	21.1074	22.5845	TUBA3E
LAMP1	2.03115	4.07206	0.681462	0.501423	0.745288	-5.05301	4	2	0	0	0	18.2264	0	0	0	18.4952	0	0	0	0	0	0	0	18.4514	0	0	0	11.3052	11.311	0	19.9402	0	5.08763	3.05648	1.55087	2.33555	0	0	LAMP1
TUBB8P12	-1.42712	21.1361	-0.678448	0.503302	0.746744	-5.0545	11	12	20.6796	22.5887	20.8019	20.2992	24.1223	20.2541	21.5077	21.5613	19.8828	20.2571	18.3147	23.022	24.2129	23.7303	22.3378	21.702	21.4345	20.0325	23.3136	24.4927	25.4874	23.5668	23.6641	0	20.4225	21.8497	0.3308	0.0703416	22.2917	21.5682	TUBB8P12
sp|A6NNZ2|TBB8L_HUMAN Tubulin beta-8 chain-like protein LOC260334 OS=Homo sapiens PE=1 SV=1	-1.42712	21.1361	-0.678448	0.503302	0.746744	-5.0545	11	12	20.6796	22.5887	20.8019	20.2992	24.1223	20.2541	21.5077	21.5613	19.8828	20.2571	18.3147	23.022	24.2129	23.7303	22.3378	21.702	21.4345	20.0325	23.3136	24.4927	25.4874	23.5668	23.6641	0	20.4225	21.8497	0.3308	0.0703416	22.2917	21.5682	sp|A6NNZ2|TBB8L_HUMAN Tubulin beta-8 chain-like protein LOC260334 OS=Homo sapiens PE=1 SV=1
PSAT1	-2.52748	7.52299	-0.678319	0.503382	0.746744	-5.05457	5	5	0	26.2661	0	0	18.0134	20.5806	18.5155	0	17.4243	16.5551	0	0	0	0	0	18.1976	22.3831	0	0	11.3052	11.311	0	0	0	6.25925	8.78674	1.28002	1.25781	0	0	PSAT1
HLA-DQA1	2.23942	4.51413	0.676288	0.50465	0.748139	-5.05556	4	2	0	0	0	0	0	0	0	0	0	21.5539	0	0	0	0	0	20.0739	0	20.6592	0	11.3052	11.311	23.4361	0	0	5.63385	3.39442	1.59541	2.33579	0	0	HLA-DQA1
HLA-DQA2	2.23483	4.51184	0.675275	0.505284	0.748526	-5.05606	4	2	0	0	0	0	0	0	0	0	0	21.5539	0	0	0	0	0	20.0739	0	20.6592	0	11.3052	11.311	23.3809	0	0	5.62925	3.39442	1.59495	2.33579	0	0	HLA-DQA2
BLMH	1.87326	2.81644	0.674823	0.505566	0.748526	-5.05628	3	1	22.5577	0	0	0	0	0	0	0	22.4206	0	0	0	0	0	0	0	0	0	0	11.3052	11.311	0	0	0	3.75307	1.87981	1.9504	3.4641	0	0	BLMH
RALA	2.63046	14.4936	0.674094	0.506022	0.748716	-5.05664	10	7	23.1124	23.0201	22.8337	22.6063	23.338	20.9403	17.0922	21.9807	19.7069	19.7373	20.9028	22.428	0	0	0	0	0	22.2902	0	11.3052	11.311	22.7996	22.4427	0	15.8089	13.1784	0.530388	0.883887	19.7221	21.6153	RALA
CFB	2.30016	4.65451	0.672978	0.506721	0.748731	-5.05719	4	2	0	0	0	0	0	0	0	0	0	0	0	0	0	0	0	21.6867	20.3665	0	0	11.3052	11.311	23.6156	23.4232	0	5.80459	3.50443	1.60755	2.33688	0	0	CFB
STXBP2	2.70801	8.2092	0.672914	0.506761	0.748731	-5.05722	6	4	21.4345	0	0	19.1997	18.6146	23.0136	0	0	23.4452	23.229	22.8835	22.5845	0	0	0	0	0	0	0	11.3052	11.311	0	0	0	9.56321	6.8552	1.12855	1.48521	5.6526	0	STXBP2
IMPAD1	2.53683	8.39148	0.672509	0.507015	0.748731	-5.05742	7	4	20.7732	0	20.4781	21.335	22.8904	0	19.6859	19.4526	18.3517	16.4576	19.3547	0	0	0	0	0	0	0	0	11.3052	11.311	0	0	0	9.65989	7.12306	0.928107	1.4792	11.3081	0.00000	IMPAD1
tr|J3QQQ9|J3QQQ9_HUMAN Uncharacterized protein OS=Homo sapiens PE=4 SV=1	-2.03881	17.9442	-0.671228	0.507817	0.749432	-5.05804	10	11	15.6497	17.0881	22.6328	23.2674	16.4202	0	18.8698	19.1349	22.5814	22.6616	22.5482	17.274	23.6764	21.89	23.3754	19.9267	21.4062	22.2306	0	11.3052	24.1782	21.8059	22.7387	0	16.9248	18.9636	0.510148	0.348477	20.4704	21.6481	tr|J3QQQ9|J3QQQ9_HUMAN Uncharacterized protein OS=Homo sapiens PE=4 SV=1
NBEAL2	-1.85689	2.81313	-0.669239	0.509065	0.750661	-5.05901	2	2	0	0	0	0	21.5511	23.3478	0	0	0	0	0	0	0	0	0	0	0	0	0	11.3052	11.311	0	0	0	1.88468	3.74158	2.3355	2.33774	0	0	NBEAL2
PGAM4	-2.27963	17.6276	-0.667759	0.509995	0.750661	-5.05973	10	10	23.0947	22.6875	21.9402	22.1682	23.117	23.4967	22.492	23.1109	21.8937	22.6213	19.3987	21.6155	0	21.7514	0	22.6472	22.9672	21.339	0	11.3052	11.311	0	22.6063	21.4991	16.4878	18.7674	0.530456	0.468294	21.5573	22.4077	PGAM4
PSMC2	1.58237	22.1007	0.667346	0.510255	0.750661	-5.05993	12	11	23.5875	17.8464	21.1672	21.127	23.8128	22.1026	24.1929	22.6063	23.9643	22.8456	25.4733	25.1629	25.6602	0	25.6983	24.7569	25.8456	24.1099	24.858	11.3052	23.896	22.4206	22.057	25.9206	22.8919	21.3095	0.168654	0.333847	23.9302	23.7002	PSMC2
RBBP7	2.61941	10.2793	0.667055	0.510437	0.750661	-5.06007	8	5	19.0996	0	21.6867	19.289	23.8332	23.7263	17.2002	20.8228	21.2598	21.484	17.4026	18.2821	0	0	0	0	0	0	0	11.3052	11.311	0	0	0	11.589	8.969569	0.790918	1.24543	14.2556	0.00000	RBBP7
TECR	1.59381	2.42004	0.666942	0.510508	0.750661	-5.06012	3	1	0	0	0	19.4776	0	0	0	0	0	15.9871	0	0	0	0	0	0	0	0	0	11.3052	11.311	0	0	0	3.21694	1.62314	1.84416	3.4641	0	0	TECR
ACHE	-1.85056	2.80996	-0.666764	0.51062	0.750661	-5.06021	2	2	0	0	0	0	0	0	0	0	0	0	0	0	0	0	0	24.0184	0	20.8044	0	11.3052	11.311	0	0	0	1.88468	3.73524	2.3355	2.34269	0	0	ACHE
CACNA2D1	-2.48606	5.06624	-0.665102	0.511666	0.751431	-5.06101	3	3	0	0	0	0	0	0	0	0	0	0	0	0	0	0	0	27.1228	22.8787	25.7097	0	11.3052	11.311	0	23.2622	0	3.8232	6.30927	1.96602	1.81495	0	0	CACNA2D1
GAPDH	-0.775949	23.954	-0.664779	0.51187	0.751431	-5.06117	12	12	22.7721	23.4967	23.4053	27.9749	24.0834	24.8748	24.0003	23.8332	22.8337	23.8835	22.162	22.6263	24.0834	23.6453	25.0787	25.1847	24.585	22.9198	23.1297	23.7098	24.816	22.0464	23.7303	26.0215	23.5661	24.342	0.0476842	0.0574226	23.7201	24.0834	GAPDH
KRT28	1.4907	21.9815	0.664111	0.512291	0.751431	-5.06149	12	11	0	23.4499	21.9161	21.9796	18.2747	19.967	15.8859	20.2992	24.5995	24.0003	24.3462	24.3332	26.5516	25.3946	25.7097	23.6578	24.0414	23.8917	24.3332	24.1223	23.9516	20.8019	23.3478	22.7016	22.7269	21.2362	0.113462	0.334066	23.9759	23.5539	KRT28
MIF	-2.1437	5.43076	-0.663844	0.512459	0.751431	-5.06162	4	4	17.7621	18.5292	22.0331	0	19.7069	0	0	0	14.9546	14.7361	0	0	0	0	0	0	0	0	0	11.3052	11.311	0	0	0	4.35891	6.50261	1.49726	1.48466	0	0	MIF
RPL13A	-0.814029	23.2944	-0.661622	0.51386	0.752652	-5.06269	12	12	22.8399	22.4751	23.6504	23.927	22.7186	21.4309	21.3728	21.8875	20.4149	20.8535	23.2489	21.4558	25.1222	25.7276	23.8447	24.3901	25.004	23.2871	26.3098	24.5732	23.7223	23.5549	21.3578	25.8975	22.8874	23.7015	0.0862064	0.0523089	22.5682	23.7476	RPL13A
HIST3H2BB	0.915966	23.5759	0.660938	0.514292	0.752652	-5.06302	12	12	19.6964	20.1867	18.0667	20.8917	23.3997	23.8098	23.0691	21.6504	23.5908	22.8696	23.8265	23.8622	24.2587	22.8787	27.611	22.9538	27.0114	26.6504	27.6892	24.3332	24.367	23.1909	25.3946	24.5631	24.0339	23.1179	0.0622739	0.130773	23.8444	23.1768	HIST3H2BB
PRKACA	2.14105	6.61322	0.660444	0.514604	0.752652	-5.06326	6	4	16.6397	17.1497	0	15.2633	17.4595	0	0	0	15.08	17.1247	18.8467	18.5373	0	0	0	0	0	0	0	11.3052	11.311	0	0	0	7.68374	5.54269	1.08658	1.47993	5.6526	0	PRKACA
CD84	1.8999	3.9285	0.660277	0.514709	0.752652	-5.06334	4	2	0	0	18.3183	17.4243	0	0	0	0	0	17.9941	0	17.931	0	0	0	0	0	0	0	11.3052	11.311	0	0	0	4.87845	2.97854	1.53329	2.33637	0	0	CD84
SEC31A	-1.81489	2.79213	-0.659543	0.515173	0.752652	-5.06369	2	2	0	0	0	0	22.1145	22.2804	0	0	0	0	0	0	0	0	0	0	0	0	0	11.3052	11.311	0	0	0	1.88468	3.69958	2.3355	2.33552	0	0	SEC31A
SLC35E1	-1.81427	2.79182	-0.659394	0.515267	0.752652	-5.06376	2	2	0	0	22.2306	22.1568	0	0	0	0	0	0	0	0	0	0	0	0	0	0	0	11.3052	11.311	0	0	0	1.88468	3.69895	2.3355	2.3355	0	0	SLC35E1
MARS	2.61678	10.3537	0.657888	0.516219	0.753464	-5.06448	8	5	0	0	23.4232	20.8228	0	21.4915	16.6148	22.8696	14.8956	19.0996	0	0	0	0	23.8332	18.9728	0	0	0	11.3052	11.311	0	22.2728	21.5764	11.6621	9.045297	0.805657	1.2429	13.1033	0.00000	MARS
ATP1B3	2.5829	14.7062	0.654842	0.518148	0.753464	-5.06593	10	7	23.8403	23.8589	23.7303	23.5668	22.0696	22.4119	20.8044	21.7049	20.7477	20.9155	21.047	21.0708	0	0	0	0	21.4991	0	0	11.3052	11.311	21.4991	0	21.566	15.9976	13.4147	0.523249	0.884382	20.86	21.7843	ATP1B3
RALB	2.60086	12.2421	0.654556	0.51833	0.753464	-5.06607	9	6	21.4752	22.2728	22.4119	21.9696	22.2306	20.9403	15.9871	21.9807	0	14.4502	20.9028	21.3522	0	0	0	0	0	0	0	11.3052	11.311	22.7788	22.4427	0	13.5426	10.9417	0.67452	1.04505	15.2186	10.4702	RALB
RAB6A	2.26258	5.12559	0.654149	0.518588	0.753464	-5.06627	4	3	0	0	0	14.5488	17.2824	16.1005	0	0	0	0	0	0	0	0	0	0	0	0	0	11.3052	11.311	25.816	26.6504	0	6.25688	3.9943	1.64314	1.81498	0	0	RAB6A
LECT1	-1.79009	2.77973	-0.65346	0.519025	0.753464	-5.06659	2	2	0	0	0	0	21.8426	22.2547	0	0	0	0	0	0	0	0	0	0	0	0	0	11.3052	11.311	0	0	0	1.88468	3.67477	2.3355	2.33562	0	0	LECT1
EIF3C	-2.23236	17.1878	-0.652982	0.519328	0.753464	-5.06682	10	10	0	18.8562	23.1789	24.8499	17.5279	17.4311	22.8306	23.6479	18.3669	19.5327	19.4987	0	0	22.6905	23.9868	21.2571	23.302	26.5671	0	11.3052	11.311	21.5333	22.6905	22.1424	16.0716	18.304	0.532133	0.491937	19.5157	21.9738	EIF3C
EIF3CL	-2.23236	17.1878	-0.652982	0.519328	0.753464	-5.06682	10	10	0	18.8562	23.1789	24.8499	17.5279	17.4311	22.8306	23.6479	18.3669	19.5327	19.4987	0	0	22.6905	23.9868	21.2571	23.302	26.5671	0	11.3052	11.311	21.5333	22.6905	22.1424	16.0716	18.304	0.532133	0.491937	19.5157	21.9738	EIF3CL
MSN	0.752594	27.2311	0.652238	0.519801	0.753464	-5.06717	12	12	26.4945	26.2241	27.1228	29.8207	27.8425	28.4902	27.9749	28.2241	28.4902	27.4669	28.2241	28.3049	26.9608	27.1228	24.5397	26.4605	25.7276	25.451	27.1228	26.5824	26.5824	26.6504	29.0517	26.6137	27.6074	26.8548	0.0318531	0.0525245	27.7209	26.7277	MSN
RPIA	1.41398	2.15721	0.651887	0.520024	0.753464	-5.06734	3	1	17.4026	0	0	0	0	0	0	0	0	11.7541	0	0	0	0	0	0	0	0	0	11.3052	11.311	0	0	0	2.86419	1.45022	1.80947	3.4641	0	0	RPIA
ARHGEF1	2.27007	6.44251	0.651567	0.520227	0.753464	-5.06749	6	3	0	0	21.8426	21.1559	20.6912	0	16.9893	16.6649	20.5275	14.1327	0	0	0	0	0	0	0	0	0	11.3052	11.311	0	0	0	7.57755	5.30747	1.09273	1.80967	5.6526	0	ARHGEF1
COL1A2	-1.77966	2.77451	-0.650915	0.520641	0.753464	-5.0678	2	2	0	0	0	0	0	0	0	0	0	0	0	0	0	0	0	22.0272	21.9449	0	0	11.3052	11.311	0	0	0	1.88468	3.66435	2.3355	2.3355	0	0	COL1A2
TAX1BP1	3.05366	13.4026	0.650517	0.520894	0.753464	-5.06799	8	6	24.0255	22.9198	24.0003	24.2587	23.8196	23.4848	26.1929	24.7569	25.8975	26.6811	26.5824	26.4257	0	0	0	0	0	0	0	11.3052	11.311	0	0	0	14.9294	11.8757	0.824717	1.04482	18.034	11.4599	TAX1BP1
VAMP2	-1.78179	2.77558	-0.650156	0.521123	0.753464	-5.06816	2	2	0	0	0	0	23.5423	20.4554	0	0	0	0	0	0	0	0	0	0	0	0	0	11.3052	11.311	0	0	0	1.88468	3.66648	2.3355	2.34238	0	0	VAMP2
VAMP3	-1.78179	2.77558	-0.650156	0.521123	0.753464	-5.06816	2	2	0	0	0	0	23.5423	20.4554	0	0	0	0	0	0	0	0	0	0	0	0	0	11.3052	11.311	0	0	0	1.88468	3.66648	2.3355	2.34238	0	0	VAMP3
tr|L7N2F9|L7N2F9_HUMAN Uncharacterized protein (Fragment) OS=Homo sapiens PE=4 SV=1	-1.78179	2.77558	-0.650156	0.521123	0.753464	-5.06816	2	2	0	0	0	0	23.5423	20.4554	0	0	0	0	0	0	0	0	0	0	0	0	0	11.3052	11.311	0	0	0	1.88468	3.66648	2.3355	2.34238	0	0	tr|L7N2F9|L7N2F9_HUMAN Uncharacterized protein (Fragment) OS=Homo sapiens PE=4 SV=1
NMT1	-1.77182	2.77059	-0.64893	0.521904	0.753464	-5.06874	2	2	0	0	0	0	21.641	22.2371	0	0	0	0	0	0	0	0	0	0	0	0	0	11.3052	11.311	0	0	0	1.88468	3.65651	2.3355	2.33575	0	0	NMT1
CANT1	-1.77092	2.77015	-0.648299	0.522306	0.753464	-5.06904	2	2	0	0	21.014	22.8533	0	0	0	0	0	0	0	0	0	0	0	0	0	0	0	11.3052	11.311	0	0	0	1.88468	3.65561	2.3355	2.33796	0	0	CANT1
THOC2	-1.77251	2.77094	-0.648255	0.522334	0.753464	-5.06906	2	2	0	0	23.229	20.6573	0	0	0	0	0	0	0	0	0	0	0	0	0	0	0	11.3052	11.311	0	0	0	1.88468	3.65719	2.3355	2.3403	0	0	THOC2
QDPR	-1.76879	2.76908	-0.648208	0.522364	0.753464	-5.06908	2	2	0	0	0	0	0	0	0	0	0	0	0	0	0	0	0	21.7272	22.1145	0	0	11.3052	11.311	0	0	0	1.88468	3.65348	2.3355	2.33561	0	0	QDPR
C1R	2.04999	4.31867	0.648127	0.522415	0.753464	-5.06912	4	2	0	0	0	0	0	0	0	0	0	0	0	0	0	0	0	19.665	19.8591	0	0	11.3052	11.311	20.4781	0	21.0296	5.34366	3.29368	1.57046	2.33553	0	0	C1R
BLOC1S2	1.64527	2.578	0.647575	0.522767	0.753496	-5.06938	3	1	0	0	0	21.0644	0	0	0	0	18.1914	0	0	0	0	0	0	0	0	0	0	11.3052	11.311	0	0	0	3.40063	1.75537	1.87644	3.4641	0	0	BLOC1S2
HIST2H2AB	-0.992969	22.6572	-0.644536	0.524705	0.755781	-5.0708	12	12	25.1629	24.3228	24.5732	25.8975	22.2728	22.7016	23.5604	24.1099	22.0639	21.2071	22.0639	24.1099	22.9746	22.334	22.9198	21.188	21.6359	21.8607	23.1393	24.7427	11.311	27.9102	20.0778	21.6322	22.1607	23.1536	0.179214	0.0644909	22.6016	22.8107	HIST2H2AB
RAB27B	-1.75072	2.76004	-0.643305	0.52549	0.755781	-5.07138	2	2	22.7016	20.9233	0	0	0	0	0	0	0	0	0	0	0	0	0	0	0	0	0	11.3052	11.311	0	0	0	1.88468	3.6354	2.3355	2.33782	0	0	RAB27B
RORC	1.74676	2.75724	0.642578	0.525955	0.755781	-5.07172	3	1	0	0	0	0	0	0	0	0	0	0	20.9512	0	0	0	22.6063	0	0	0	0	11.3052	11.311	0	0	0	3.63062	1.88385	1.92361	3.4641	0	0	RORC
SF3B6	1.73592	2.75	0.640244	0.527448	0.755781	-5.07281	3	1	0	0	22.5845	0	0	0	0	20.7993	0	0	0	0	0	0	0	0	0	0	0	11.3052	11.311	0	0	0	3.61796	1.88204	1.92089	3.4641	0	0	SF3B6
TUBGCP2	2.03454	4.34092	0.639701	0.527796	0.755781	-5.07306	4	2	0	0	0	0	20.1769	19.7069	0	0	0	0	0	0	0	0	0	0	0	0	0	11.3052	11.311	21.4122	20.2699	0	5.35819	3.32365	1.57214	2.33569	0	0	TUBGCP2
TSPAN7	-1.73281	2.75109	-0.639241	0.52809	0.755781	-5.07328	2	2	0	0	0	0	21.6277	21.7823	0	0	0	0	0	0	0	0	0	0	0	0	0	11.3052	11.311	0	0	0	1.88468	3.6175	2.3355	2.33552	0	0	TSPAN7
tr|B4E171|B4E171_HUMAN Tetraspanin OS=Homo sapiens PE=2 SV=1	-1.73281	2.75109	-0.639241	0.52809	0.755781	-5.07328	2	2	0	0	0	0	21.6277	21.7823	0	0	0	0	0	0	0	0	0	0	0	0	0	11.3052	11.311	0	0	0	1.88468	3.6175	2.3355	2.33552	0	0	tr|B4E171|B4E171_HUMAN Tetraspanin OS=Homo sapiens PE=2 SV=1
IGLC2	2.73055	12.193	0.639157	0.528144	0.755781	-5.07332	8	6	20.305	18.6421	23.4557	20.3766	23.6258	23.5279	23.8367	0	0	22.2012	23.4297	0	0	0	0	0	0	0	0	11.3052	11.311	23.4616	23.2838	23.8705	13.5583	10.8278	0.808633	1.05303	16.7561	9.32103	IGLC2
IGLC3	2.73055	12.193	0.639157	0.528144	0.755781	-5.07332	8	6	20.305	18.6421	23.4557	20.3766	23.6258	23.5279	23.8367	0	0	22.2012	23.4297	0	0	0	0	0	0	0	0	11.3052	11.311	23.4616	23.2838	23.8705	13.5583	10.8278	0.808633	1.05303	16.7561	9.32103	IGLC3
FKBP9	-1.7326	2.75099	-0.639148	0.52815	0.755781	-5.07332	2	2	0	0	0	0	21.9872	21.4202	0	0	0	0	0	0	0	0	0	0	0	0	0	11.3052	11.311	0	0	0	1.88468	3.61729	2.3355	2.33574	0	0	FKBP9
VASP	-2.44271	11.8109	-0.638618	0.528489	0.755781	-5.07357	7	8	16.4814	15.7401	21.2545	0	18.5864	22.5577	0	0	18.5155	20.3127	20.3766	24.0565	0	0	0	20.9066	19.4654	21.3952	0	11.3052	11.311	21.1974	0	0	10.5896	13.0323	0.948076	0.753637	11.3081	17.5339	VASP
PSMD2	-2.28505	14.455	-0.638404	0.528626	0.755781	-5.07367	9	9	0	20.5391	17.7079	15.2526	22.9672	19.1234	20.0369	19.1616	19.8743	17.4595	17.6829	0	0	21.8368	0	24.5732	23.5941	21.5764	0	11.3052	11.311	0	20.6743	22.2444	13.3125	15.5976	0.653471	0.624823	17.5712	19.8313	PSMD2
AP3D1	-1.72882	2.7491	-0.638091	0.528827	0.755781	-5.07381	2	2	0	0	21.1559	22.2062	0	0	0	0	0	0	0	0	0	0	0	0	0	0	0	11.3052	11.311	0	0	0	1.88468	3.61351	2.3355	2.33632	0	0	AP3D1
DIP2B	2.97247	13.2806	0.637852	0.528981	0.755781	-5.07392	8	6	26.9608	21.7476	23.7954	24.2318	21.9572	22.8399	25.8975	26.0215	25.4139	25.9206	25.5477	25.7848	0	0	0	0	0	0	0	11.3052	11.311	0	0	0	14.7668	11.7944	0.822349	1.05022	18.3625	10.8738	DIP2B
HIST3H3	-0.79229	22.6706	-0.637192	0.529403	0.755913	-5.07423	12	12	20.2438	20.9651	22.1145	21.9948	23.3809	23.6088	20.0073	21.0449	22.057	21.7049	20.809	20.3089	22.726	24.0565	26.0613	22.492	24.6978	24.4589	22.9061	25.7465	23.6703	22.6213	21.5058	24.9109	22.2744	23.0667	0.0801946	0.0713864	21.881	23.0535	HIST3H3
PCBP2	-2.39075	12.5945	-0.636237	0.530016	0.75593	-5.07467	8	8	18.1976	17.8896	23.5908	18.4118	21.5128	0	19.0996	21.523	0	13.5602	0	0	0	0	0	23.6035	21.516	20.7562	0	11.3052	11.311	19.4776	19.6099	20.9028	11.3991	13.7899	0.797574	0.750591	12.4356	18.3047	PCBP2
RPL9	1.47028	2.32442	0.636135	0.530082	0.75593	-5.07472	3	1	0	19.0713	0	0	0	0	0	0	14.0985	0	0	0	0	0	0	0	0	0	0	11.3052	11.311	0	0	0	3.05956	1.58927	1.82295	3.4641	0	0	RPL9
SEMA4C	-1.71857	2.74397	-0.635628	0.530407	0.75593	-5.07495	2	2	0	0	0	0	21.8268	21.4122	0	0	0	0	0	0	0	0	0	0	0	0	0	11.3052	11.311	0	0	0	1.88468	3.60325	2.3355	2.33563	0	0	SEMA4C
BAX	-1.71204	2.74071	-0.633993	0.531458	0.756688	-5.07571	2	2	0	0	21.6767	21.484	0	0	0	0	0	0	0	0	0	0	0	0	0	0	0	11.3052	11.311	0	0	0	1.88468	3.59673	2.3355	2.33553	0	0	BAX
A2M	0.731173	24.4739	0.633495	0.531777	0.756688	-5.07594	12	12	24.8748	24.9732	23.2984	24.1782	23.994	26.3437	24.272	26.2241	23.7954	23.3302	23.5668	25.451	23.4809	24.1099	22.5691	24.3462	23.218	23.9129	24.2587	24.5397	26.5516	26.1929	26.822	23.0691	24.8395	24.1083	0.0540882	0.040827	24.4059	24.052	A2M
USP5	2.46748	9.43636	0.632705	0.532286	0.756688	-5.0763	7	5	16.2714	0	22.008	20.7899	0	19.7145	20.758	20.8989	21.1181	22.2306	20.4194	0	0	0	0	0	0	19.6477	0	11.3052	11.311	0	0	0	10.6701	8.20262	0.943278	1.24578	11.3081	0.00000	USP5
HBD	-2.19347	5.3548	-0.632496	0.53242	0.756688	-5.0764	3	4	15.4616	0	0	0	0	20.7946	0	0	0	16.2525	0	0	0	0	0	0	19.2869	21.8754	0	11.3052	23.539	0	0	0	4.25806	6.45153	1.91115	1.49444	0	0	HBD
SRGN	-1.71537	2.74237	-0.632225	0.532594	0.756688	-5.07652	2	2	0	0	0	0	0	0	0	0	0	0	0	0	0	0	23.8068	19.3938	0	0	0	11.3052	11.311	0	0	0	1.88468	3.60005	2.3355	2.35007	0	0	SRGN
XRCC5	-1.47421	22.4964	-0.630702	0.533575	0.757147	-5.07723	11	12	25.7097	22.3456	25.3077	21.6048	21.151	18.2367	25.816	25.9453	0	16.5151	18.6146	20.2178	22.992	23.0507	23.5941	24.9231	25.0553	24.8309	25.1387	26.9608	24.3971	25.5161	26.4257	25.5639	21.7593	23.2335	0.351373	0.093696	25.3274	23.3224	XRCC5
SEMA4B	-1.72111	2.74524	-0.630694	0.53358	0.757147	-5.07723	2	2	0	0	0	0	0	0	0	0	0	0	0	0	0	0	0	18.3948	24.8748	0	0	11.3052	11.311	0	0	0	1.88468	3.6058	2.3355	2.36672	0	0	SEMA4B
PLXNB2	-2.42946	7.84591	-0.628946	0.534707	0.758275	-5.07803	5	5	21.7514	0	22.3196	0	0	0	0	0	0	15.1464	19.4776	0	0	0	0	21.5058	20.7899	22.361	0	11.3052	11.311	0	0	22.334	6.63119	9.06064	1.31441	1.23658	0	0	PLXNB2
PTPN12	-1.69077	2.73007	-0.628198	0.535189	0.758489	-5.07837	2	2	0	0	0	0	22.2902	20.6152	0	0	0	0	0	0	0	0	0	0	0	0	0	11.3052	11.311	0	0	0	1.88468	3.57545	2.3355	2.33763	0	0	PTPN12
POP1	-1.68769	2.72853	-0.626666	0.536178	0.759419	-5.07907	2	2	0	0	19.9899	22.8787	0	0	0	0	0	0	0	0	0	0	0	0	0	0	0	11.3052	11.311	0	0	0	1.88468	3.57238	2.3355	2.34185	0	0	POP1
TMEM189-UBE2V1	1.42078	2.2753	0.625357	0.537024	0.759676	-5.07967	3	1	0	0	0	18.779	0	0	0	0	13.2121	0	0	0	0	0	0	0	0	0	0	11.3052	11.311	0	0	0	2.9857	1.56491	1.81587	3.4641	0	0	TMEM189-UBE2V1
UBE2V1	1.42078	2.2753	0.625357	0.537024	0.759676	-5.07967	3	1	0	0	0	18.779	0	0	0	0	13.2121	0	0	0	0	0	0	0	0	0	0	11.3052	11.311	0	0	0	2.9857	1.56491	1.81587	3.4641	0	0	UBE2V1
NEO1	-1.67495	2.72216	-0.624515	0.537568	0.759976	-5.08005	2	2	0	0	0	0	0	0	0	0	0	0	0	0	0	0	0	21.3522	0	21.3634	0	11.3052	11.311	0	0	0	1.88468	3.55963	2.3355	2.3355	0	0	NEO1
EIF3B	-2.52576	13.6466	-0.623042	0.538521	0.760852	-5.08072	8	8	18.5511	21.709	25.6983	25.3946	22.9538	23.6453	21.4309	19.589	20.6043	18.1708	0	0	0	0	0	19.589	21.3728	0	0	11.3052	11.311	22.7885	23.4053	0	12.3837	14.9095	0.80025	0.751161	14.7409	20.4809	EIF3B
NAGA	-1.65813	2.71375	-0.620168	0.540383	0.76215	-5.08202	2	2	0	0	0	0	21.2216	21.2922	0	0	0	0	0	0	0	0	0	0	0	0	0	11.3052	11.311	0	0	0	1.88468	3.54282	2.3355	2.3355	0	0	NAGA
RPL10A	-2.17689	8.47144	-0.619864	0.54058	0.76215	-5.08216	6	6	19.508	18.4751	18.0051	17.2405	0	0	16.5929	16.9492	0	15.2814	17.1562	0	0	0	0	21.4122	20.0778	0	0	11.3052	11.311	0	0	0	7.38299	9.55988	1.07437	1.04993	5.6526	8.62024	RPL10A
SWAP70	2.31352	15.1972	0.619824	0.540606	0.76215	-5.08218	10	8	21.484	18.1755	20.7335	22.8399	20.5193	16.7069	21.1672	19.8591	21.175	23.4809	22.726	22.6213	0	24.0255	24.0003	0	0	0	0	11.3052	11.311	20.2818	22.3196	0	16.3539	14.0404	0.529941	0.753525	20.7245	19.3474	SWAP70
PGM1	2.46831	12.1832	0.619566	0.540773	0.76215	-5.0823	9	6	0	17.2002	0	0	20.4423	23.6156	17.7511	21.3233	18.0443	15.0078	24.8748	0	0	0	0	24.5631	23.8589	21.709	0	11.3052	11.311	19.8591	21.532	0	13.4174	10.9491	0.671454	1.05821	16.3795	8.600085	PGM1
ZNF90	1.86563	20.1575	0.618785	0.54128	0.762394	-5.08265	12	10	23.1968	22.8257	21.7202	16.9789	21.9355	19.589	18.0092	22.4661	23.7408	23.6703	25.8657	25.9839	0	26.7357	22.492	27.611	27.611	0	23.2404	11.3052	11.311	19.8743	23.6222	23.994	21.0903	19.2246	0.240986	0.494574	23.4313	22.2137	ZNF90
VCP	0.73449	24.2142	0.617458	0.542142	0.763138	-5.08325	12	12	23.8128	20.7544	24.3332	24.367	24.2975	25.0553	23.3809	21.7795	23.3478	24.1929	24.2129	24.0995	23.4053	23.3302	25.8975	24.5544	24.3228	22.0331	25.8456	26.7781	26.2241	25.3946	25.8975	23.8239	24.5814	23.8469	0.0593619	0.0571329	24.2029	24.3101	VCP
PRKAR1A	-2.33461	6.41288	-0.616335	0.542871	0.763292	-5.08375	4	4	0	22.8152	0	21.4752	23.1909	23.4809	0	0	0	21.6155	0	18.7152	0	0	0	0	0	0	0	11.3052	11.311	0	0	0	5.24557	7.58018	1.56681	1.47836	0	0	PRKAR1A
CDC42	-2.15341	14.062	-0.616261	0.542919	0.763292	-5.08378	9	9	18.4952	21.0644	18.779	20.0369	20.9833	21.0399	15.5315	17.6593	14.7894	0	16.8296	0	0	0	0	18.915	20.646	21.7049	0	11.3052	11.311	21.8607	21.7627	24.7744	12.9853	15.1387	0.678007	0.606673	15.1605	19.476	CDC42
SLC25A3	-1.63958	2.70447	-0.615201	0.543609	0.763792	-5.08426	2	2	0	0	21.6504	20.6408	0	0	0	0	0	0	0	0	0	0	0	0	0	0	0	11.3052	11.311	0	0	0	1.88468	3.52426	2.3355	2.33629	0	0	SLC25A3
NPM3	-1.62908	2.69923	-0.612578	0.545317	0.765721	-5.08543	2	2	0	0	21.2216	20.9436	0	0	0	0	0	0	0	0	0	0	0	0	0	0	0	11.3052	11.311	0	0	0	1.88468	3.51377	2.3355	2.33556	0	0	NPM3
CTSV	-1.62203	2.6957	-0.610649	0.546574	0.766555	-5.08629	2	2	0	0	0	0	0	0	0	0	0	0	0	0	0	21.4345	0	0	0	20.646	0	11.3052	11.311	0	0	0	1.88468	3.50671	2.3355	2.33599	0	0	CTSV
ACSL3	-1.98887	4.42799	-0.610156	0.546896	0.766555	-5.08651	3	3	23.8332	21.0492	0	0	20.1867	0	0	0	0	0	0	18.5864	0	0	0	0	0	0	0	11.3052	11.311	0	0	0	3.43355	5.42243	1.88283	1.81526	0	0	ACSL3
SRSF4	1.97103	4.38816	0.610123	0.546917	0.766555	-5.08653	4	2	0	0	0	0	0	0	0	0	0	0	0	0	0	0	0	17.7053	0	23.1264	0	11.3052	11.311	21.1345	20.7335	0	5.37368	3.40264	1.57282	2.36007	0	0	SRSF4
TBC1D8B	-1.61673	2.69305	-0.60933	0.547435	0.766781	-5.08688	2	2	21.1181	20.8989	0	0	0	0	0	0	0	0	0	0	0	0	0	0	0	0	0	11.3052	11.311	0	0	0	1.88468	3.50141	2.3355	2.33554	0	0	TBC1D8B
QSOX2	-1.6107	2.69003	-0.607699	0.5485	0.766781	-5.0876	2	2	0	0	21.2598	20.6848	0	0	0	0	0	0	0	0	0	0	0	0	0	0	0	11.3052	11.311	0	0	0	1.88468	3.49538	2.3355	2.33576	0	0	QSOX2
APLP2	-1.61053	2.68995	-0.607565	0.548588	0.766781	-5.08766	2	2	0	0	20.4732	21.4694	0	0	0	0	0	0	0	0	0	0	0	0	0	0	0	11.3052	11.311	0	0	0	1.88468	3.49521	2.3355	2.33629	0	0	APLP2
MAPRE1	-1.89947	15.6647	-0.607503	0.548628	0.766781	-5.08769	10	10	16.258	19.9117	16.0948	14.6806	22.361	22.0696	19.5595	20.0073	17.7079	16.2617	19.084	20.0778	0	0	22.6417	21.1828	21.0333	23.1393	0	11.3052	11.311	0	19.4526	21.8119	14.7149	16.6144	0.518269	0.496717	18.396	20.4725	MAPRE1
PXDN	-1.61769	2.69353	-0.606803	0.549086	0.766781	-5.088	2	2	0	0	0	0	18.7301	23.2984	0	0	0	0	0	0	0	0	0	0	0	0	0	11.3052	11.311	0	0	0	1.88468	3.50238	2.3355	2.352	0	0	PXDN
PPP2R1B	-1.61161	2.69049	-0.606796	0.54909	0.766781	-5.088	2	2	0	0	0	0	0	0	0	0	0	0	0	0	0	0	0	22.4661	19.4894	0	0	11.3052	11.311	0	0	0	1.88468	3.49629	2.3355	2.34254	0	0	PPP2R1B
FLOT1	2.78739	13.1286	0.60534	0.550043	0.767642	-5.08865	8	6	22.9746	25.451	22.5386	21.7049	25.2437	22.9061	26.822	24.0414	25.3946	25.4357	24.2975	25.6602	0	0	0	0	0	0	0	11.3052	11.311	0	0	0	14.5223	11.7349	0.820836	1.04813	17.6762	10.8524	FLOT1
ME1	-1.59833	2.68385	-0.604148	0.550823	0.76773	-5.08917	2	2	0	0	0	0	0	0	0	0	0	0	0	0	0	0	0	20.133	0	21.6631	0	11.3052	11.311	0	0	0	1.88468	3.48301	2.3355	2.33737	0	0	ME1
NRAS	1.95513	4.40483	0.604145	0.550826	0.76773	-5.08917	4	2	20.5652	0	0	0	20.562	0	0	0	0	0	0	22.8974	0	0	0	0	0	0	0	11.3052	11.311	19.0751	0	0	5.38239	3.42726	1.58072	2.3355	0	0	NRAS
FLOT2	2.612	12.3582	0.60367	0.551136	0.76773	-5.08938	8	6	24.6978	22.8575	21.523	20.5485	20.0073	22.992	24.0834	23.8196	23.218	22.5985	24.0255	23.6088	0	0	0	0	0	0	0	11.3052	11.311	0	0	0	13.6642	11.0522	0.809845	1.04988	16.9548	10.0037	FLOT2
CDH11	-1.59583	2.6826	-0.603194	0.551449	0.76773	-5.08959	2	2	0	0	0	0	0	0	0	0	0	0	0	0	0	21.9449	0	0	19.8212	0	0	11.3052	11.311	0	0	0	1.88468	3.48052	2.3355	2.33912	0	0	CDH11
MYL1	1.66144	3.75687	0.601471	0.552579	0.768356	-5.09035	4	2	18.0587	17.0552	0	0	0	0	15.8592	16.5757	0	0	0	0	0	0	0	0	0	0	0	11.3052	11.311	0	0	0	4.58759	2.92615	1.51229	2.33664	0	0	MYL1
MYL3	1.66144	3.75687	0.601471	0.552579	0.768356	-5.09035	4	2	18.0587	17.0552	0	0	0	0	15.8592	16.5757	0	0	0	0	0	0	0	0	0	0	0	11.3052	11.311	0	0	0	4.58759	2.92615	1.51229	2.33664	0	0	MYL3
STEAP3	-1.58527	2.67732	-0.60097	0.552907	0.768356	-5.09057	2	2	0	0	0	0	20.6743	20.9651	0	0	0	0	0	0	0	0	0	0	0	0	0	11.3052	11.311	0	0	0	1.88468	3.46996	2.3355	2.33556	0	0	STEAP3
TSPAN14	-2.41308	12.4071	-0.600132	0.553457	0.768653	-5.09094	7	8	22.0415	20.6611	18.2987	17.4026	23.0136	23.0622	0	21.4915	23.6703	22.9538	24.8418	18.8326	0	0	0	18.4167	0	20.4668	0	11.3052	11.311	0	0	0	11.2005	13.6136	0.959764	0.74976	11.3081	18.3577	TSPAN14
MYH11	2.22255	15.0214	0.599242	0.554042	0.768713	-5.09133	10	8	19.8649	19.8928	22.7703	16.9305	19.9011	17.6509	23.0507	21.6322	19.7494	19.7768	0	22.1871	0	0	0	25.7276	24.1839	0	23.4848	11.3052	11.311	20.4105	20.6848	0	16.1327	13.9102	0.529038	0.759554	20.0936	18.7579	MYH11
TM9SF4	-2.62312	10.5798	-0.599042	0.554173	0.768713	-5.09141	6	6	23.7019	22.9538	21.5566	22.6934	25.8456	25.9453	21.6767	22.2902	0	0	22.7387	21.8974	0	0	0	0	0	0	0	11.3052	11.311	0	0	0	9.26827	11.8914	1.12138	1.04931	5.652604	10.7783	TM9SF4
PAH	-1.57317	2.67127	-0.597738	0.55503	0.769396	-5.09198	2	2	0	0	0	0	20.721	20.7732	0	0	0	0	0	0	0	0	0	0	0	0	0	11.3052	11.311	0	0	0	1.88468	3.45785	2.3355	2.3355	0	0	PAH
DYNLL1	-2.00591	6.81799	-0.597172	0.555403	0.769396	-5.09223	5	5	17.0108	0	18.5155	17.8464	20.5275	19.9512	0	0	15.8535	14.2876	17.0231	0	0	0	0	0	0	0	0	11.3052	11.311	0	0	0	5.81504	7.82095	1.265	1.24093	0	0	DYNLL1
RTF1	-1.56981	2.66959	-0.596758	0.555675	0.769396	-5.09241	2	2	0	0	0	0	0	0	0	0	0	0	0	0	0	0	0	0	20.3499	21.1039	0	11.3052	11.311	0	0	0	1.88468	3.45449	2.3355	2.33596	0	0	RTF1
RPS2	1.44695	21.7705	0.59621	0.556036	0.769429	-5.09265	12	11	23.8589	17.0325	24.1839	24.3332	17.6331	0	16.6763	20.937	21.1345	19.8298	17.5304	18.5245	27.4669	26.3437	23.6825	21.566	23.6294	22.8337	23.218	23.9338	26.4945	26.5824	29.3196	25.7465	22.4939	21.047	0.178881	0.34668	22.1762	23.6559	RPS2
GABARAP	1.52349	2.59151	0.59432	0.55728	0.770309	-5.09347	3	1	0	21.9572	0	0	0	0	0	0	0	0	0	17.6228	0	0	0	0	0	0	0	11.3052	11.311	0	0	0	3.35325	1.82976	1.86753	3.4641	0	0	GABARAP
WDR1	1.38037	21.3958	0.594222	0.557345	0.770309	-5.09351	12	11	20.0699	19.7567	21.8754	23.1843	20.0472	22.5273	23.1968	23.5423	23.4546	23.5423	23.1479	22.008	27.8425	26.5516	0	22.391	21.8268	22.3948	25.2437	25.816	11.311	20.721	21.4915	21.5566	22.086	20.7056	0.167735	0.336297	23.1724	22.1332	WDR1
SCAMP4	1.37298	2.31524	0.593386	0.557896	0.770544	-5.09387	3	1	19.5449	0	0	0	0	0	0	0	0	13.4045	0	0	0	0	0	0	0	0	0	11.3052	11.311	0	0	0	3.00173	1.62874	1.81722	3.4641	0	0	SCAMP4
MAN1A2	-1.55538	2.66237	-0.592941	0.558189	0.770544	-5.09407	2	2	0	0	20.6573	20.6235	0	0	0	0	0	0	0	0	0	0	0	0	0	0	0	11.3052	11.311	0	0	0	1.88468	3.44006	2.3355	2.3355	0	0	MAN1A2
PAPSS1	-1.54379	2.65658	-0.589691	0.560335	0.772775	-5.09547	2	2	0	0	0	0	21.014	20.1277	0	0	0	0	0	0	0	0	0	0	0	0	0	11.3052	11.311	0	0	0	1.88468	3.42847	2.3355	2.33615	0	0	PAPSS1
APOA1	-1.813	4.18234	-0.58934	0.560567	0.772775	-5.09562	3	3	20.1277	0	0	19.8892	0	21.0492	16.6939	0	0	0	0	0	0	0	0	0	0	0	0	11.3052	11.311	0	0	0	3.27584	5.08884	1.85379	1.8098	0	0	APOA1
UPF1	-1.74566	3.99321	-0.588957	0.56082	0.772775	-5.09578	3	3	19.8963	16.247	0	22.2492	0	0	0	0	0	14.8284	0	0	0	0	0	0	0	0	0	11.3052	11.311	0	0	0	3.12038	4.86604	1.83026	1.82838	0	0	UPF1
METAP2	-1.53633	2.65285	-0.587613	0.561709	0.772979	-5.09636	2	2	0	0	21.059	19.9932	0	0	0	0	0	0	0	0	0	0	0	0	0	0	0	11.3052	11.311	0	0	0	1.88468	3.42101	2.3355	2.33644	0	0	METAP2
SLC43A1	-1.53498	2.65217	-0.58739	0.561857	0.772979	-5.09646	2	2	0	20.401	0	0	20.635	0	0	0	0	0	0	0	0	0	0	0	0	0	0	11.3052	11.311	0	0	0	1.88468	3.41967	2.3355	2.33554	0	0	SLC43A1
VTA1	2.35448	9.69462	0.586508	0.56244	0.772979	-5.09683	7	5	18.0821	22.6263	22.162	21.9355	0	17.4026	21.1112	0	22.361	22.1392	21.343	20.8917	0	0	0	0	0	0	0	11.3052	11.311	0	0	0	10.8719	8.51738	0.946676	1.24832	11.3081	0.00000	VTA1
AKR1B1	2.20329	7.57194	0.586319	0.562566	0.772979	-5.09692	6	4	17.4243	16.1061	0	0	24.5397	0	0	0	16.2617	22.8835	0	22.7996	0	0	0	19.5734	0	0	0	11.3052	11.311	19.522	0	0	8.67358	6.47029	1.12212	1.50708	5.6526	0	AKR1B1
AMY2A	-2.17166	14.6931	-0.585793	0.562914	0.772979	-5.09714	8	10	15.3406	0	16.8436	14.4779	16.6939	16.2714	0	0	13.4125	10.3764	0	0	23.1095	23.0622	0	21.3233	21.6592	20.5652	24.5544	24.1692	25.6983	20.931	20.5806	23.5642	13.6072	15.7789	0.808121	0.5045	16.9966	16.7687	AMY2A
DAPK2	-1.52677	2.64807	-0.585092	0.563378	0.772979	-5.09744	2	2	0	0	0	0	20.133	20.8044	0	0	0	0	0	0	0	0	0	0	0	0	0	11.3052	11.311	0	0	0	1.88468	3.41145	2.3355	2.33587	0	0	DAPK2
VPS4A	2.36893	11.4228	0.584648	0.563673	0.772979	-5.09763	8	6	23.1789	24.0718	0	15.8334	23.8491	16.5461	23.8011	19.9381	21.757	22.3378	22.7703	18.0667	0	0	0	0	0	19.3809	0	11.3052	11.311	0	0	0	12.6073	10.2384	0.803825	1.07306	14.6889	7.916714	VPS4A
tr|I3L4J1|I3L4J1_HUMAN Uncharacterized protein (Fragment) OS=Homo sapiens PE=1 SV=3	2.36893	11.4228	0.584648	0.563673	0.772979	-5.09763	8	6	23.1789	24.0718	0	15.8334	23.8491	16.5461	23.8011	19.9381	21.757	22.3378	22.7703	18.0667	0	0	0	0	0	19.3809	0	11.3052	11.311	0	0	0	12.6073	10.2384	0.803825	1.07306	14.6889	7.916714	tr|I3L4J1|I3L4J1_HUMAN Uncharacterized protein (Fragment) OS=Homo sapiens PE=1 SV=3
CFI	-1.51996	2.64467	-0.58325	0.564599	0.773785	-5.09823	2	2	0	0	0	0	0	0	0	0	0	0	0	0	0	0	0	20.171	20.6848	0	0	11.3052	11.311	0	0	0	1.88468	3.40465	2.3355	2.33572	0	0	CFI
SSR1	1.69481	3.97684	0.580687	0.566301	0.775652	-5.09931	4	2	0	0	18.8381	18.7152	0	0	0	0	17.2178	18.057	0	0	0	0	0	0	0	0	0	11.3052	11.311	0	0	0	4.82425	3.12944	1.5296	2.33551	0	0	SSR1
CD37	2.06428	16.458	0.576771	0.568906	0.778573	-5.10097	10	9	21.6674	22.8399	0	16.4137	23.4546	16.1257	22.6934	20.9651	20.171	21.6867	0	21.9218	23.5941	22.5167	0	18.9901	19.508	0	0	23.6156	11.311	20.6235	25.0181	21.8754	17.4901	15.4258	0.504609	0.624272	21.3259	19.2491	CD37
LTF	-1.50174	2.63555	-0.576457	0.569115	0.778573	-5.1011	2	2	0	0	0	0	0	0	0	0	0	0	0	0	0	0	0	18.4751	22.162	0	0	11.3052	11.311	0	0	0	1.88468	3.38642	2.3355	2.347	0	0	LTF
HGD	-1.49279	2.63108	-0.575774	0.56957	0.77873	-5.10139	2	2	0	0	0	0	0	0	0	0	0	0	0	0	0	0	0	20.3587	20.171	0	0	11.3052	11.311	0	0	0	1.88468	3.37747	2.3355	2.33553	0	0	HGD
RRAS	-2.25687	12.9853	-0.574531	0.570398	0.779396	-5.10191	8	8	22.0051	21.0296	22.7016	22.6552	21.4256	20.3819	15.5741	16.4898	14.0256	24.6778	24.858	24.0414	0	0	0	17.6331	0	21.5333	0	11.3052	11.311	0	0	0	11.8569	14.1138	0.837542	0.744273	12.6683	20.7058	RRAS
TRPV5	-1.48628	2.62782	-0.573209	0.57128	0.780135	-5.10247	2	2	0	0	0	0	0	0	0	0	0	0	0	0	0	21.4202	0	0	19.0313	0	0	11.3052	11.311	0	0	0	1.88468	3.37096	2.3355	2.34038	0	0	TRPV5
OSBPL3	-1.48793	2.62865	-0.572082	0.572032	0.780696	-5.10294	2	2	0	0	22.3417	18.1297	0	0	0	0	0	0	0	0	0	0	0	0	0	0	0	11.3052	11.311	0	0	0	1.88468	3.37262	2.3355	2.35063	0	0	OSBPL3
CPD	-1.47558	2.62247	-0.570977	0.57277	0.781026	-5.1034	2	2	0	0	20.0946	20.2285	0	0	0	0	0	0	0	0	0	0	0	0	0	0	0	11.3052	11.311	0	0	0	1.88468	3.36026	2.3355	2.33551	0	0	CPD
PRKCA	-1.49915	2.63426	-0.570697	0.572957	0.781026	-5.10352	2	2	0	0	16.6861	0	0	23.92	0	0	0	0	0	0	0	0	0	0	0	0	0	11.3052	11.311	0	0	0	1.88468	3.38384	2.3355	2.37955	0	0	PRKCA
SSB	-1.62297	3.8427	-0.569737	0.573599	0.781214	-5.10392	3	3	19.4526	19.9298	0	16.4677	0	0	0	0	13.7584	0	0	0	0	0	0	0	0	0	0	11.3052	11.311	0	0	0	3.03122	4.65418	1.81998	1.81722	0	0	SSB
ELMO1	2.19334	7.78828	0.569468	0.573779	0.781214	-5.10403	6	4	0	0	17.7182	16.4814	20.2541	25.8456	0	0	20.0699	0	0	0	0	0	0	0	0	0	0	11.3052	11.311	21.1039	20.3127	22.5167	8.88495	6.69161	1.11327	1.51228	5.6526	0	ELMO1
TUBB8	-1.19463	21.2445	-0.567156	0.575326	0.781948	-5.10499	11	12	20.6796	22.5887	20.8592	20.2992	24.1223	20.2541	22.375	22.1457	20.1393	20.5193	18.915	23.1479	24.2129	23.7303	22.3378	21.5511	21.4345	20.0325	23.3136	24.4927	25.4874	23.5668	23.6641	0	20.6472	21.8419	0.327842	0.0702987	22.7615	21.4928	TUBB8
HBA1	-1.60011	20.8089	-0.566466	0.575788	0.781948	-5.10527	11	11	22.7996	22.7126	24.5123	23.1095	22.391	22.482	22.7156	22.8195	22.4538	22.2957	23.5813	23.3478	24.8309	24.7427	0	24.8418	25.7097	21.175	0	23.9971	11.311	24.416	22.9778	20.1899	20.0088	21.6089	0.359933	0.32101	22.7675	22.9545	HBA1
SNRPF	1.55806	3.72647	0.566377	0.575848	0.781948	-5.10531	4	2	0	0	17.8389	17.5304	0	0	0	0	14.0472	0	0	17.4026	0	0	0	0	0	0	0	11.3052	11.311	0	0	0	4.5055	2.94745	1.51473	2.3356	0	0	SNRPF
tr|F8W810|F8W810_HUMAN Uncharacterized protein OS=Homo sapiens PE=4 SV=1	-1.83531	5.45972	-0.565651	0.576335	0.781948	-5.10561	4	4	0	18.3112	18.6361	19.3809	0	0	0	0	0	13.2121	18.6764	0	0	0	0	20.2004	0	0	0	11.3052	11.311	0	0	0	4.54207	6.37737	1.53046	1.4787	0	0	tr|F8W810|F8W810_HUMAN Uncharacterized protein OS=Homo sapiens PE=4 SV=1
SRSF5	-1.46586	2.61761	-0.565226	0.57662	0.781948	-5.10579	2	2	0	0	0	0	0	0	0	0	0	0	0	0	0	0	0	17.7053	0	22.5012	0	11.3052	11.311	0	0	0	1.88468	3.35054	2.3355	2.35535	0	0	SRSF5
RELT	-1.46526	2.61732	-0.565209	0.576631	0.781948	-5.10579	2	2	0	0	0	0	22.4373	17.7621	0	0	0	0	0	0	0	0	0	0	0	0	0	11.3052	11.311	0	0	0	1.88468	3.34995	2.3355	2.35437	0	0	RELT
B3GAT3	1.83119	4.41372	0.565087	0.576713	0.781948	-5.10584	4	2	0	0	20.401	21.5764	0	0	19.8298	0	0	0	0	21.5058	0	0	0	0	0	0	0	11.3052	11.311	0	0	0	5.32931	3.49812	1.57058	2.33659	0	0	B3GAT3
EIF5	-1.45306	2.61121	-0.563672	0.577662	0.782082	-5.10643	2	2	0	0	18.6666	0	0	0	0	0	0	0	0	0	0	21.3863	0	0	0	0	0	11.3052	11.311	0	0	0	1.88468	3.33774	2.3355	2.34195	0	0	EIF5
BRI3BP	-1.45998	2.61467	-0.563669	0.577664	0.782082	-5.10643	2	2	0	0	22.428	17.7079	0	0	0	0	0	0	0	0	0	0	0	0	0	0	0	11.3052	11.311	0	0	0	1.88468	3.34466	2.3355	2.3548	0	0	BRI3BP
PTGR1	-1.4487	2.60903	-0.563411	0.577837	0.782082	-5.10654	2	2	0	0	0	0	0	0	0	0	0	0	0	0	0	0	0	20.0946	19.9059	0	0	11.3052	11.311	0	0	0	1.88468	3.33338	2.3355	2.33553	0	0	PTGR1
GEMIN4	1.52568	2.738	0.562483	0.57846	0.782151	-5.10692	3	1	0	0	23.7019	0	0	0	0	0	0	0	0	0	0	0	0	0	0	0	0	11.3052	11.311	0	19.3938	0	3.50084	1.97516	1.89632	3.4641	0	0	GEMIN4
APBB1IP	1.81255	6.56686	0.562315	0.578573	0.782151	-5.10699	6	4	18.1708	18.0443	15.5741	16.1378	0	0	0	18.0134	16.3795	15.4754	17.1932	0	0	0	0	0	0	0	0	11.3052	11.311	0	0	0	7.47314	5.66059	1.07765	1.48212	5.6526	0	APBB1IP
GLRX3	-1.433	2.60118	-0.558943	0.580839	0.784447	-5.10837	2	2	0	20.0778	0	0	0	0	0	0	0	0	0	0	0	0	0	19.7344	0	0	0	11.3052	11.311	0	0	0	1.88468	3.31768	2.3355	2.3356	0	0	GLRX3
PRDX6	-2.2436	13.5387	-0.558768	0.580957	0.784447	-5.10844	8	8	22.2653	0	21.5852	23.4361	18.5511	18.6057	21.7376	21.9696	18.101	21.6504	21.9449	20.9833	0	0	0	24.8938	24.6672	21.9218	0	11.3052	11.311	0	0	0	12.4169	14.6605	0.797643	0.750258	14.706	20.0955	PRDX6
SMARCA5	1.66691	4.05703	0.557593	0.581748	0.785006	-5.10892	4	2	0	0	21.6232	17.0597	0	0	0	18.6528	17.4168	0	0	0	0	0	0	0	0	0	0	11.3052	11.311	0	0	0	4.89048	3.22357	1.53516	2.35492	0	0	SMARCA5
ABCB6	-1.42937	2.59937	-0.557133	0.582058	0.785006	-5.10911	2	2	0	0	0	0	18.6575	21.1112	0	0	0	0	0	0	0	0	0	0	0	0	0	11.3052	11.311	0	0	0	1.88468	3.31406	2.3355	2.34083	0	0	ABCB6
CDC37	-1.47868	3.56569	-0.555429	0.583206	0.78609	-5.1098	3	3	16.2024	17.5566	0	0	0	0	0	0	0	11.3	0	0	0	0	0	17.9014	0	0	0	11.3052	11.311	0	0	0	2.82635	4.30504	1.80907	1.81125	0	0	CDC37
ARPC4-TTLL3	-2.04864	7.5334	-0.552781	0.584993	0.788034	-5.11087	5	5	18.5268	20.4901	0	0	21.3952	21.9218	0	0	15.3481	0	20.0143	20.1303	0	0	0	0	0	20.3587	0	11.3052	11.311	0	0	0	6.50908	8.55772	1.30089	1.2392	0	0	ARPC4-TTLL3
CRYM	1.60921	3.96513	0.551711	0.585716	0.78829	-5.1113	4	2	19.3547	0	0	18.5716	0	0	16.0547	18.566	0	0	0	0	0	0	0	0	0	0	0	11.3052	11.311	0	0	0	4.76974	3.16053	1.52918	2.33609	0	0	CRYM
ARHGAP1	-1.41099	2.59018	-0.551479	0.585872	0.78829	-5.1114	2	2	0	18.2747	0	21.2733	0	0	0	0	0	0	0	0	0	0	0	0	0	0	0	11.3052	11.311	0	0	0	1.88468	3.29567	2.3355	2.34354	0	0	ARHGAP1
ANGPTL6	-1.40793	2.58865	-0.549803	0.587005	0.78935	-5.11207	2	2	0	21.699	0	0	0	0	0	0	0	0	0	0	0	0	0	17.8124	0	0	0	11.3052	11.311	0	0	0	1.88468	3.29262	2.3355	2.34902	0	0	ANGPTL6
RTCB	-1.4101	2.58974	-0.549009	0.587543	0.789608	-5.11239	2	2	0	0	17.2178	0	0	0	0	0	0	0	0	0	0	0	0	22.3196	0	0	0	11.3052	11.311	0	0	0	1.88468	3.29479	2.3355	2.35871	0	0	RTCB
MATR3	1.93226	4.79143	0.548057	0.588187	0.789945	-5.11277	4	2	0	0	23.0201	22.8835	0	0	23.1479	23.3266	0	0	0	0	0	0	0	0	0	0	0	11.3052	11.311	0	0	0	5.75756	3.8253	1.60378	2.33551	0	0	MATR3
LUC7L2	1.8788	7.00236	0.547107	0.588831	0.789945	-5.11315	6	4	0	18.8072	16.9492	17.6228	0	0	19.9512	0	18.8918	16.2192	17.6228	0	0	0	0	19.3763	0	0	0	11.3052	11.311	0	0	0	7.94176	6.06297	1.0921	1.48015	5.6526	0	LUC7L2
RPL23	1.73304	4.31316	0.547107	0.588831	0.789945	-5.11315	4	2	0	0	0	0	0	0	0	0	0	0	0	0	0	0	0	0	20.1769	21.1828	0	11.3052	11.311	20.6743	18.8656	0	5.17968	3.44664	1.55884	2.33633	0	0	RPL23
RSBN1L	-1.388	2.57868	-0.546021	0.589567	0.790469	-5.11359	2	2	0	0	19.6477	19.6245	0	0	0	0	0	0	0	0	0	0	0	0	0	0	0	11.3052	11.311	0	0	0	1.88468	3.27268	2.3355	2.3355	0	0	RSBN1L
SND1	-2.13622	14.2857	-0.54422	0.590787	0.791641	-5.11431	8	9	17.6121	16.8391	25.8456	21.9746	16.768	19.1464	23.2622	24.8748	23.8068	24.7894	20.6043	18.6575	22.8787	22.726	0	0	0	20.4554	0	11.3052	11.311	0	0	0	13.2176	15.3538	0.813918	0.627732	14.9843	18.3792	SND1
STX12	-1.37576	2.57257	-0.542456	0.591985	0.791825	-5.11501	2	2	0	0	0	0	19.6477	19.4776	0	0	0	0	0	0	0	0	0	0	0	0	0	11.3052	11.311	0	0	0	1.88468	3.26045	2.3355	2.33552	0	0	STX12
PPP2CA	-1.38254	2.57596	-0.54224	0.592132	0.791825	-5.11509	2	2	0	0	0	0	0	0	0	0	0	0	0	0	0	0	0	17.5519	0	21.6548	0	11.3052	11.311	0	0	0	1.88468	3.26723	2.3355	2.35079	0	0	PPP2CA
PPP2CB	-1.38254	2.57596	-0.54224	0.592132	0.791825	-5.11509	2	2	0	0	0	0	0	0	0	0	0	0	0	0	0	0	0	17.5519	0	21.6548	0	11.3052	11.311	0	0	0	1.88468	3.26723	2.3355	2.35079	0	0	PPP2CB
SNX5	1.50816	2.80663	0.541473	0.592653	0.791825	-5.1154	3	1	0	0	24.6307	0	0	0	0	0	0	0	0	0	0	0	0	0	0	0	0	11.3052	11.311	20.1123	0	0	3.56071	2.05256	1.90873	3.4641	0	0	SNX5
MYL9	-1.7905	4.45308	-0.541468	0.592657	0.791825	-5.1154	3	3	0	21.9355	16.7571	25.4874	0	0	20.0778	0	0	0	0	0	0	0	0	0	0	0	0	11.3052	11.311	0	0	0	3.55783	5.34833	1.90813	1.84262	0	0	MYL9
HNRNPA1L2	1.89058	6.41466	0.540463	0.593339	0.792274	-5.1158	6	3	19.7812	0	0	0	0	23.8705	18.5511	0	13.5602	15.9327	17.6593	0	0	21.9807	0	0	0	0	0	11.3052	11.311	0	0	0	7.35995	5.46938	1.08344	1.81609	5.6526	0	HNRNPA1L2
TRIP13	-1.38191	2.57564	-0.539569	0.593947	0.79242	-5.11615	2	2	22.6063	0	0	16.5929	0	0	0	0	0	0	0	0	0	0	0	0	0	0	0	11.3052	11.311	0	0	0	1.88468	3.2666	2.3355	2.36824	0	0	TRIP13
RASGRP2	-1.36849	2.56893	-0.539284	0.594142	0.79242	-5.11626	2	2	0	20.937	0	0	0	18.101	0	0	0	0	0	0	0	0	0	0	0	0	0	11.3052	11.311	0	0	0	1.88468	3.25317	2.3355	2.34288	0	0	RASGRP2
CFH	-1.36396	2.56667	-0.538229	0.59486	0.792546	-5.11668	2	2	0	0	0	0	0	20.7146	0	0	0	0	0	0	0	0	0	18.2692	0	0	0	11.3052	11.311	0	0	0	1.88468	3.24865	2.3355	2.341	0	0	CFH
HNRNPM	2.06736	17.4316	0.53802	0.595002	0.792546	-5.11676	11	8	24.1782	23.782	24.4779	23.7513	0	0	23.229	22.8399	20.4554	20.5485	23.0947	22.1145	25.1629	24.7569	24.3563	26.3098	0	0	0	11.3052	11.311	21.0708	22.334	23.2806	18.4653	16.3979	0.390944	0.739671	21.5927	23.9801	HNRNPM
RAB7A	1.8162	17.2608	0.537269	0.595513	0.792546	-5.11706	11	9	22.219	22.1457	23.896	23.8291	18.1393	22.0639	21.516	22.5577	21.9572	19.6477	22.9594	22.7126	0	0	0	23.2622	20.4901	20.1867	0	11.3052	11.311	23.4053	18.8117	21.8426	18.1689	16.3527	0.391365	0.611068	21.6793	21.277	RAB7A
HNRNPUL1	-1.92303	7.88006	-0.537108	0.595623	0.792546	-5.11712	5	6	15.3204	16.1631	22.0464	15.9427	0	0	17.7621	20.207	0	0	0	22.4373	0	0	0	17.6121	19.0142	0	0	11.3052	11.311	0	0	0	6.91855	8.84158	1.31363	1.06199	0	7.66021	HNRNPUL1
NME1-NME2	1.75931	6.64975	0.536406	0.596101	0.79272	-5.1174	6	4	17.2329	17.1793	18.2031	16.6259	0	0	0	0	15.7908	14.0688	0	17.1593	0	0	0	0	0	0	0	11.3052	11.311	0	0	20.7178	7.52941	5.7701	1.09402	1.47829	5.6526	0	NME1-NME2
RAB1A	-1.55023	21.0813	-0.53486	0.597155	0.792762	-5.118	11	11	29.3699	29.3699	29.3213	18.101	22.3274	23.1479	19.8591	17.1709	20.7335	22.5929	24.1551	23.1735	22.6526	23.7019	0	22.1424	22.2468	19.8963	0	23.7757	24.7657	22.391	22.8743	22.183	20.3062	21.8564	0.331088	0.357194	22.4919	22.49	RAB1A
ABCF1	-1.35378	2.56157	-0.534654	0.597295	0.792762	-5.11808	2	2	17.8124	0	0	0	0	0	0	0	0	0	0	0	0	0	0	21.0492	0	0	0	11.3052	11.311	0	0	0	1.88468	3.23847	2.3355	2.3452	0	0	ABCF1
PSMD3	-1.79105	16.9647	-0.534349	0.597503	0.792762	-5.1182	10	10	22.7885	22.4482	18.1629	18.9901	21.7958	22.057	22.5845	0	22.162	16.2714	18.779	23.8835	0	23.2622	0	20.3127	21.151	23.3541	0	11.3052	11.311	21.1828	20.8917	24.4589	16.0692	17.8602	0.540432	0.475691	19.8353	21.4734	PSMD3
GEMIN5	-1.34861	2.55899	-0.534326	0.597519	0.792762	-5.11821	2	2	0	0	18.8326	19.967	0	0	0	0	0	0	0	0	0	0	0	0	0	0	0	11.3052	11.311	0	0	0	1.88468	3.2333	2.3355	2.3367	0	0	GEMIN5
DYNC1H1	-2.46213	15.4912	-0.533735	0.597922	0.792837	-5.11844	8	8	21.0762	21.4558	26.6811	29.3196	25.2119	27.4669	22.5691	25.7848	26.4945	26.0215	23.1232	24.5123	0	0	0	25.6602	0	23.7954	0	11.3052	11.311	0	0	0	14.2601	16.7223	0.82008	0.751077	16.9401	22.6256	DYNC1H1
HSP90AA1	-0.828197	24.1326	-0.533042	0.598395	0.793004	-5.11871	12	12	24.5123	23.5941	20.3766	26.5824	26.4257	25.8975	25.0181	25.1629	25.8855	26.1929	24.367	24.2975	25.0181	24.7315	24.5544	23.4809	24.1551	25.2314	25.5639	23.5751	11.311	24.5397	24.8748	23.8332	23.7185	24.5467	0.168043	0.0670671	24.7073	24.6429	HSP90AA1
GYG1	-1.51368	3.88069	-0.527981	0.601855	0.797127	-5.12068	3	3	17.1433	0	0	0	20.1123	18.3948	0	0	14.8701	0	0	0	0	0	0	0	0	0	0	11.3052	11.311	0	0	0	3.12386	4.63753	1.83072	1.81425	0	0	GYG1
TWF2	-1.325	2.54718	-0.526606	0.602797	0.797912	-5.12121	2	2	0	0	0	0	17.951	0	0	0	0	0	0	0	0	0	0	20.5652	0	0	0	11.3052	11.311	0	0	0	1.88468	3.20968	2.3355	2.34194	0	0	TWF2
DDAH2	1.78789	8.21613	0.525641	0.603459	0.798325	-5.12158	7	5	0	16.2666	18.7562	19.6099	16.8436	16.39	0	16.4426	18.0604	16.1631	18.5083	17.5304	0	0	0	0	0	0	0	11.3052	11.311	0	0	0	9.11008	7.32219	0.916883	1.24212	11.3081	0.00000	DDAH2
RPLP0	-1.82182	17.3077	-0.524866	0.603989	0.798566	-5.12188	10	10	19.2131	23.3341	26.5671	27.8076	21.127	18.5411	24.328	24.5544	23.1393	18.4621	0	19.807	0	21.8426	0	17.3993	23.1547	19.6372	0	11.3052	11.311	20.5587	21.2991	21.997	16.3968	18.2186	0.537062	0.496869	20.1829	20.3821	RPLP0
SYNGR2	2.29558	10.6072	0.522866	0.605362	0.799918	-5.12265	7	5	0	0	0	0	0	0	0	0	0	24.9732	0	0	22.7387	21.9161	0	23.927	23.5423	21.3885	23.6156	11.3052	11.311	24.3971	23.7098	21.7476	11.755	9.459381	0.962902	1.2377	11.3081	0.00000	SYNGR2
HMGB1P1	-1.7573	4.5727	-0.520726	0.606832	0.801396	-5.12347	3	3	0	0	0	0	0	0	0	0	0	0	0	0	0	24.2	0	18.8072	22.4089	0	0	11.3052	11.311	0	21.7124	0	3.69405	5.45135	1.93739	1.82178	0	0	HMGB1P1
ADH5	2.09824	8.2083	0.518612	0.608285	0.802852	-5.12427	6	4	17.951	0	0	0	0	0	0	0	0	21.2119	22.8399	22.5784	0	0	0	21.0708	26.0215	20.8668	0	11.3052	11.311	0	21.8426	0	9.25741	7.15918	1.12157	1.49715	5.6526	0	ADH5
HLA-DRB1	2.39342	10.7436	0.517427	0.609101	0.803465	-5.12472	6	5	0	0	0	0	0	0	0	0	0	0	0	0	23.7757	21.5058	0	24.2654	24.5397	20.4756	23.1864	23.6846	24.0616	24.858	24.6394	22.8533	11.9403	9.546844	1.04542	1.24112	11.4267	0.00000	HLA-DRB1
PYGM	-2.05949	11.3091	-0.514119	0.611381	0.805758	-5.12597	7	7	17.1135	0	0	0	23.4967	23.5565	0	0	21.532	14.5226	0	0	0	23.0276	0	19.2847	20.5806	21.006	0	11.3052	11.311	21.0824	21.2376	22.361	10.2793	12.3388	0.953995	0.894475	11.3081	18.1991	PYGM
KRT1	0.613886	24.3337	0.513572	0.611757	0.805758	-5.12618	12	12	23.4967	23.0311	23.8491	23.1909	22.992	22.219	25.2119	23.0947	25.339	24.1223	21.4448	25.7097	23.4361	23.927	26.5516	25.2314	25.6983	24.6978	25.004	24.367	25.9206	23.782	27.8425	23.8491	24.6406	24.0267	0.0650827	0.0529009	24.6855	23.6729	KRT1
UBB	1.24935	20.9137	0.512519	0.612484	0.805758	-5.12657	12	11	22.3692	23.896	0	15.0044	23.0622	22.8275	24.21	23.7263	24.4415	24.8364	24.0693	23.4557	23.9643	22.7579	22.7996	22.7186	23.0798	20.9894	23.6846	11.3052	11.311	23.896	22.0021	21.523	21.5384	20.2891	0.22616	0.335976	23.7055	22.7787	UBB
UBC	1.24935	20.9137	0.512519	0.612484	0.805758	-5.12657	12	11	22.3692	23.896	0	15.0044	23.0622	22.8275	24.21	23.7263	24.4415	24.8364	24.0693	23.4557	23.9643	22.7579	22.7996	22.7186	23.0798	20.9894	23.6846	11.3052	11.311	23.896	22.0021	21.523	21.5384	20.2891	0.22616	0.335976	23.7055	22.7787	UBC
COL18A1	-1.64476	4.36839	-0.512349	0.612602	0.805758	-5.12664	3	3	0	19.8743	0	0	20.6522	21.7627	0	0	0	0	0	0	0	0	0	0	0	0	0	11.3052	11.311	0	19.936	0	3.54601	5.19077	1.90565	1.81075	0	0	COL18A1
F13A1	-1.26661	2.51799	-0.509565	0.614525	0.807823	-5.12768	2	2	0	0	0	0	19.6859	18.1297	0	0	0	0	0	0	0	0	0	0	0	0	0	11.3052	11.311	0	0	0	1.88468	3.1513	2.3355	2.33787	0	0	F13A1
CHMP2A	2.08307	11.7998	0.503983	0.61839	0.811587	-5.12975	8	6	24.5397	20.6152	20.5806	21.5958	19.4776	22.2902	22.1457	22.3692	21.9796	22.057	20.6912	22.2371	0	0	0	0	0	0	0	11.3052	11.311	0	0	0	12.8413	10.7583	0.799688	1.05031	16.0011	9.738819	CHMP2A
C2	-1.772	4.75737	-0.503721	0.618572	0.811587	-5.12985	3	3	24.0414	24.3901	0	0	0	0	0	0	0	0	0	0	0	0	0	19.289	0	0	0	11.3052	11.311	0	23.8403	0	3.87138	5.64337	1.97682	1.82184	0	0	C2
ATP7A	-1.24586	2.50761	-0.503464	0.618749	0.811587	-5.12994	2	2	0	0	19.0713	18.4952	0	0	0	0	0	0	0	0	0	0	0	0	0	0	0	11.3052	11.311	0	0	0	1.88468	3.13054	2.3355	2.33583	0	0	ATP7A
PPAT	-1.24557	2.50747	-0.503379	0.618808	0.811587	-5.12998	2	2	0	19.0634	0	18.4997	0	0	0	0	0	0	0	0	0	0	0	0	0	0	0	11.3052	11.311	0	0	0	1.88468	3.13026	2.3355	2.33581	0	0	PPAT
TUBA4A	-0.627517	25.0194	-0.499463	0.621527	0.814686	-5.13141	12	12	23.5034	23.6222	23.1109	24.585	27.7718	26.3098	26.7357	23.639	26.2241	26.4945	25.5639	24.7315	24.1839	24.816	24.917	25.9453	25.8855	29.3466	25.5477	24.3563	24.4589	22.992	20.5391	25.1847	24.7056	25.3331	0.0700228	0.0726143	24.9581	24.8665	TUBA4A
GSS	2.03882	11.6717	0.497027	0.623221	0.816438	-5.1323	8	6	16.1378	22.077	21.9796	22.4119	22.7016	22.5194	21.0399	21.4345	20.9155	20.9696	22.6417	22.6756	0	0	0	0	0	0	0	11.3052	11.311	0	0	0	12.6911	10.6523	0.798313	1.05682	16.1133	8.068905	GSS
AHCYL1	1.79566	7.89151	0.494434	0.625027	0.817724	-5.13325	7	4	22.2728	0	16.2714	0	22.6577	22.7223	15.9623	16.0151	12.6066	0	0	17.8709	0	0	0	0	0	0	0	11.3052	11.311	20.401	0	0	8.78935	6.99368	0.929695	1.49566	11.3081	0.00000	AHCYL1
IGF2BP3	-1.21473	2.49205	-0.493851	0.625433	0.817724	-5.13346	2	2	0	0	18.5449	18.648	0	0	0	0	0	0	0	0	0	0	0	0	0	0	0	11.3052	11.311	0	0	0	1.88468	3.09941	2.3355	2.33551	0	0	IGF2BP3
AKR1B15	-1.21593	2.49265	-0.493693	0.625543	0.817724	-5.13352	2	2	0	0	0	0	0	0	0	0	0	0	0	0	0	0	0	17.5765	19.6308	0	0	11.3052	11.311	0	0	0	1.88468	3.10061	2.3355	2.33976	0	0	AKR1B15
ROCK2	-1.52538	4.16981	-0.493562	0.625634	0.817724	-5.13356	3	3	15.5175	0	22.057	21.6155	0	0	0	0	0	18.2692	0	0	0	0	0	0	0	0	0	11.3052	11.311	0	0	0	3.40712	4.9325	1.87769	1.83645	0	0	ROCK2
SHBG	-1.21159	2.49048	-0.491071	0.627372	0.819527	-5.13446	2	2	0	20.4668	0	0	0	16.6884	0	0	0	0	0	0	0	0	0	0	0	0	0	11.3052	11.311	0	0	0	1.88468	3.09627	2.3355	2.34994	0	0	SHBG
TPP2	-0.636254	25.2529	-0.490135	0.628025	0.819912	-5.1348	12	12	24.1839	25.8855	26.3098	26.2661	26.7781	25.4733	27.8425	28.3049	23.6825	19.4258	23.117	22.5273	24.9503	24.4878	24.3228	26.6504	26.2661	25.2783	24.7315	26.3437	27.8425	25.5639	23.1547	26.6811	24.9348	25.571	0.106743	0.0360921	25.1477	25.6794	TPP2
RAB8A	-1.40474	21.3884	-0.488628	0.629078	0.820817	-5.13534	11	11	29.3096	28.2241	27.8425	19.9059	18.915	21.9872	21.3634	18.6057	22.428	22.4482	21.6232	22.219	22.6526	25.5477	23.2404	23.8068	0	23.6578	0	23.5357	24.5397	25.7097	22.1026	23.6578	20.6861	22.0908	0.326282	0.346546	22.3235	23.4491	RAB8A
SASH3	-1.19609	2.48273	-0.487909	0.62958	0.821004	-5.1356	2	2	18.0333	18.936	0	0	0	0	0	0	0	0	0	0	0	0	0	0	0	0	0	11.3052	11.311	0	0	0	1.88468	3.08078	2.3355	2.33633	0	0	SASH3
PCBP3	-1.78785	12.293	-0.487338	0.62998	0.821057	-5.1358	8	8	18.1976	17.8896	23.5908	18.4118	21.5128	0	19.0996	21.523	0	13.5602	0	0	0	0	0	18.2747	19.6099	20.7562	0	11.3052	11.311	19.4776	19.6099	20.9028	11.3991	13.1869	0.797574	0.748645	12.4356	18.2361	PCBP3
RUVBL1	1.56569	18.4619	0.486691	0.630432	0.821179	-5.13603	11	10	17.1793	17.1861	24.5397	21.7627	19.3383	19.6859	25.3077	24.6778	19.4526	20.6522	22.5691	23.0136	0	0	23.6156	22.482	22.9538	23.4053	0	11.3052	11.311	24.0184	23.3216	25.3077	19.2447	17.6791	0.404343	0.486893	22.7913	20.7243	RUVBL1
YWHAE	1.10599	21.9659	0.485172	0.631495	0.822094	-5.13658	12	11	23.5533	22.726	23.941	23.5423	22.6295	23.1909	25.2783	23.1547	24.8418	23.9338	23.3302	23.7303	0	22.7126	24.5298	23.6156	22.7387	23.7757	23.8068	23.927	11.311	21.3863	22.7885	22.7387	22.5189	21.4129	0.162999	0.316107	23.5303	23.3666	YWHAE
AP3M1	-1.17626	2.47282	-0.481746	0.633895	0.824418	-5.13779	2	2	0	0	18.3948	18.3366	0	0	0	0	0	0	0	0	0	0	0	0	0	0	0	11.3052	11.311	0	0	0	1.88468	3.06095	2.3355	2.3355	0	0	AP3M1
PCMT1	-1.17926	2.47431	-0.481069	0.63437	0.824418	-5.13803	2	2	16.5806	0	0	0	0	0	0	0	0	0	0	0	0	0	0	20.1867	0	0	0	11.3052	11.311	0	0	0	1.88468	3.06394	2.3355	2.34894	0	0	PCMT1
KRT16	-0.750933	23.5917	-0.480866	0.634513	0.824418	-5.1381	12	12	21.6102	23.6703	25.1847	24.648	19.936	21.5128	24.989	23.896	25.1387	25.1629	25.6602	25.0448	26.6137	25.5161	25.816	24.9732	24.0995	24.0255	23.8311	23.972	11.311	22.1392	23.8589	23.5908	23.2162	23.9672	0.166723	0.08318	23.934	24.3737	KRT16
PAFAH1B3	1.96605	6.91147	0.480566	0.634723	0.824418	-5.13821	5	3	0	0	0	24.0667	23.4452	23.6294	0	24.8938	24.1929	0	0	23.0311	0	0	0	0	0	0	0	11.3052	11.311	0	0	0	7.8945	5.92845	1.34669	1.80921	0	0	PAFAH1B3
DKFZp313C1541	-1.61309	8.08435	-0.479223	0.635666	0.824706	-5.13868	6	6	16.5506	0	0	0	16.4501	15.8334	16.6017	0	15.1665	14.5936	0	18.3557	0	0	0	18.6289	19.8928	19.3349	0	11.3052	11.311	0	0	0	7.27781	8.89089	1.07691	1.05251	5.6526	7.91671	DKFZp313C1541
RAB2B	-1.61309	8.08435	-0.479223	0.635666	0.824706	-5.13868	6	6	16.5506	0	0	0	16.4501	15.8334	16.6017	0	15.1665	14.5936	0	18.3557	0	0	0	18.6289	19.8928	19.3349	0	11.3052	11.311	0	0	0	7.27781	8.89089	1.07691	1.05251	5.6526	7.91671	RAB2B
ST6GAL1	-1.15871	2.46404	-0.474752	0.638808	0.828313	-5.14025	2	2	0	0	16.5806	0	0	19.9402	0	0	0	0	0	0	0	0	0	0	0	0	0	11.3052	11.311	0	0	0	1.88468	3.04339	2.3355	2.34733	0	0	ST6GAL1
VARS	1.1888	2.51366	0.470881	0.641535	0.831049	-5.14159	3	1	0	0	23.0311	0	0	0	0	0	0	14.6806	0	0	0	0	0	0	0	0	0	11.3052	11.311	0	0	0	3.10806	1.91926	1.82868	3.4641	0	0	VARS
M6PR	-1.54184	16.864	-0.470223	0.641998	0.831049	-5.14182	10	10	19.9117	18.6666	21.2119	22.391	22.4059	22.6756	21.2881	21.5764	22.4751	21.5958	0	20.7993	0	21.9746	0	20.3231	20.6235	21.4345	0	11.3052	11.311	21.0296	20.305	21.4309	16.093	17.6349	0.524789	0.471729	20.9144	20.9177	M6PR
SLC2A5	1.29631	3.7065	0.470208	0.642009	0.831049	-5.14182	4	2	0	0	17.2226	0	0	0	0	0	12.8568	0	16.7829	0	0	0	0	19.4776	0	0	0	11.3052	11.311	0	0	0	4.35466	3.05835	1.50927	2.34078	0	0	SLC2A5
PDE9A	-1.13612	2.45275	-0.468886	0.642941	0.831392	-5.14228	2	2	0	0	0	0	18.2987	17.951	0	0	0	0	0	0	0	0	0	0	0	0	0	11.3052	11.311	0	0	0	1.88468	3.02081	2.3355	2.33563	0	0	PDE9A
POTEKP	-1.75029	13.526	-0.468801	0.643001	0.831392	-5.14231	9	8	22.183	21.566	0	0	17.5072	17.2226	0	18.8193	15.2082	14.8757	20.0369	18.2264	0	24.3462	23.041	23.3809	23.5668	0	0	11.3052	11.311	0	19.8706	22.1568	12.6509	14.4011	0.657647	0.754088	15.0419	19.5366	POTEKP
THOC6	-1.13328	2.45133	-0.46607	0.64493	0.83144	-5.14325	2	2	0	0	16.1378	20.0778	0	0	0	0	0	0	0	0	0	0	0	0	0	0	0	11.3052	11.311	0	0	0	1.88468	3.01797	2.3355	2.35202	0	0	THOC6
PHGDH	-1.54108	17.3281	-0.465569	0.645283	0.83144	-5.14342	10	10	22.0331	17.0437	23.3541	21.1181	22.162	22.5845	20.8917	20.8592	19.8963	20.305	18.8072	19.1997	0	21.8837	24.0255	20.937	0	22.0415	0	11.3052	23.5668	0	20.6152	23.2438	16.5575	18.0986	0.502249	0.476511	20.1007	21.9584	PHGDH
LOC105371242	1.87893	8.2539	0.464115	0.646312	0.83144	-5.14391	6	4	0	0	0	0	0	0	0	0	0	0	0	0	22.2653	21.6631	0	21.9746	21.8701	0	23.5549	11.3052	11.311	21.9992	21.0824	21.0676	9.19336	7.31443	1.12117	1.47721	5.6526	0	LOC105371242
PPIAL4A	1.87893	8.2539	0.464115	0.646312	0.83144	-5.14391	6	4	0	0	0	0	0	0	0	0	0	0	0	0	22.2653	21.6631	0	21.9746	21.8701	0	23.5549	11.3052	11.311	21.9992	21.0824	21.0676	9.19336	7.31443	1.12117	1.47721	5.6526	0	PPIAL4A
PPIAL4C	1.87893	8.2539	0.464115	0.646312	0.83144	-5.14391	6	4	0	0	0	0	0	0	0	0	0	0	0	0	22.2653	21.6631	0	21.9746	21.8701	0	23.5549	11.3052	11.311	21.9992	21.0824	21.0676	9.19336	7.31443	1.12117	1.47721	5.6526	0	PPIAL4C
PPIAL4D	1.87893	8.2539	0.464115	0.646312	0.83144	-5.14391	6	4	0	0	0	0	0	0	0	0	0	0	0	0	22.2653	21.6631	0	21.9746	21.8701	0	23.5549	11.3052	11.311	21.9992	21.0824	21.0676	9.19336	7.31443	1.12117	1.47721	5.6526	0	PPIAL4D
PPIAL4E	1.87893	8.2539	0.464115	0.646312	0.83144	-5.14391	6	4	0	0	0	0	0	0	0	0	0	0	0	0	22.2653	21.6631	0	21.9746	21.8701	0	23.5549	11.3052	11.311	21.9992	21.0824	21.0676	9.19336	7.31443	1.12117	1.47721	5.6526	0	PPIAL4E
PPIAL4F	1.87893	8.2539	0.464115	0.646312	0.83144	-5.14391	6	4	0	0	0	0	0	0	0	0	0	0	0	0	22.2653	21.6631	0	21.9746	21.8701	0	23.5549	11.3052	11.311	21.9992	21.0824	21.0676	9.19336	7.31443	1.12117	1.47721	5.6526	0	PPIAL4F
PPIAL4G	1.87893	8.2539	0.464115	0.646312	0.83144	-5.14391	6	4	0	0	0	0	0	0	0	0	0	0	0	0	22.2653	21.6631	0	21.9746	21.8701	0	23.5549	11.3052	11.311	21.9992	21.0824	21.0676	9.19336	7.31443	1.12117	1.47721	5.6526	0	PPIAL4G
ARAP1	-1.11846	2.44392	-0.463166	0.646983	0.831668	-5.14424	2	2	0	0	17.8464	18.1914	0	0	0	0	0	0	0	0	0	0	0	0	0	0	0	11.3052	11.311	0	0	0	1.88468	3.00315	2.3355	2.33562	0	0	ARAP1
RPL13AP3	-1.23528	19.4682	-0.462836	0.647217	0.831668	-5.14435	11	11	21.9696	21.5511	22.5634	23.237	22.2407	20.1931	20.5275	19.8298	20.1931	20.0699	22.4482	20.5391	22.8275	22.4059	23.5357	19.0142	0	21.4915	0	11.3052	23.7223	22.5929	20.9066	24.0718	18.8505	20.0858	0.359211	0.321177	20.5333	22.1052	RPL13AP3
HECTD3	-1.11307	2.44122	-0.461395	0.648236	0.832191	-5.14484	2	2	0	0	0	0	18.2264	17.7466	0	0	0	0	0	0	0	0	0	0	0	0	0	11.3052	11.311	0	0	0	1.88468	2.99775	2.3355	2.33575	0	0	HECTD3
MTHFD1	-1.62502	17.5244	-0.461233	0.648352	0.832191	-5.14489	10	10	22.0937	21.5764	19.0506	17.6425	26.822	22.428	24.416	18.3047	23.927	18.566	0	17.9206	0	0	24.3971	24.4779	21.2733	20.2818	0	11.3052	11.311	25.1847	25.4733	24.1345	16.7119	18.3369	0.552992	0.486013	18.4354	21.4249	MTHFD1
PYGB	-1.8347	11.2615	-0.460569	0.648822	0.832327	-5.14512	7	7	17.1135	0	0	0	19.8298	21.2216	0	0	21.532	14.5226	0	0	0	23.0276	0	22.1913	21.127	21.6359	0	11.3052	11.311	21.2807	21.6867	22.492	10.3442	12.1789	0.955823	0.890467	11.3081	18.4716	PYGB
COMP	-1.60866	18.5729	-0.459388	0.649659	0.832933	-5.14552	10	10	20.9512	22.6934	21.8837	21.6631	25.1847	25.2437	0	20.7335	16.2192	16.296	19.7567	22.7016	0	21.5346	0	26.3437	21.1828	25.8456	0	24.0414	24.6672	23.5941	20.9155	24.2975	17.7685	19.3772	0.493701	0.477663	20.8245	21.7734	COMP
ATP6V1B1	-1.11043	2.4399	-0.456211	0.651912	0.835353	-5.14658	2	2	0	0	0	14.9763	0	0	0	0	0	0	0	0	0	0	0	0	20.9651	0	0	11.3052	11.311	0	0	0	1.88468	2.99512	2.3355	2.37408	0	0	ATP6V1B1
RFTN1	1.66466	14.6155	0.452911	0.654257	0.837365	-5.14769	10	8	0	17.7621	19.3383	17.6829	0	17.1861	17.4678	17.7079	15.3576	0	18.7562	23.6294	0	23.5565	0	21.8368	22.8238	25.2119	0	11.3052	11.311	23.229	22.7186	23.8917	15.4479	13.7832	0.546272	0.759709	17.5878	17.7225	RFTN1
CAMK2A	-1.08756	2.42847	-0.451941	0.654947	0.837365	-5.14801	2	2	0	0	0	0	0	16.3123	0	0	0	0	0	0	0	0	0	19.3547	0	0	0	11.3052	11.311	0	0	0	1.88468	2.97225	2.3355	2.34567	0	0	CAMK2A
CAMK2B	-1.08756	2.42847	-0.451941	0.654947	0.837365	-5.14801	2	2	0	0	0	0	0	16.3123	0	0	0	0	0	0	0	0	0	19.3547	0	0	0	11.3052	11.311	0	0	0	1.88468	2.97225	2.3355	2.34567	0	0	CAMK2B
CAMK2G	-1.08756	2.42847	-0.451941	0.654947	0.837365	-5.14801	2	2	0	0	0	0	0	16.3123	0	0	0	0	0	0	0	0	0	19.3547	0	0	0	11.3052	11.311	0	0	0	1.88468	2.97225	2.3355	2.34567	0	0	CAMK2G
ANKFY1	-1.08196	2.42567	-0.450998	0.655617	0.837753	-5.14832	2	2	0	0	0	0	17.1247	18.4751	0	0	0	0	0	0	0	0	0	0	0	0	0	11.3052	11.311	0	0	0	1.88468	2.96665	2.3355	2.33751	0	0	ANKFY1
TMEM55A	-1.07155	2.42046	-0.447635	0.658012	0.840344	-5.14943	2	2	0	0	18.2747	17.2002	0	0	0	0	0	0	0	0	0	0	0	0	0	0	0	11.3052	11.311	0	0	0	1.88468	2.95624	2.3355	2.33678	0	0	TMEM55A
PYCRL	-1.06225	2.41581	-0.444682	0.660119	0.842563	-5.1504	2	2	0	0	0	0	17.7511	17.6121	0	0	0	0	0	0	0	0	0	0	0	0	0	11.3052	11.311	0	0	0	1.88468	2.94694	2.3355	2.33552	0	0	PYCRL
YWHAQ	1.46184	19.0849	0.443281	0.661119	0.84337	-5.15086	11	10	20.171	21.5958	22.375	22.361	21.1112	0	24.0718	23.2072	27.6892	24.7427	22.1913	28.2241	0	21.7157	23.6088	21.8754	20.721	24.7129	0	11.3052	11.311	21.6725	22.361	21.014	19.8158	18.354	0.414194	0.471768	22.2762	21.6558	YWHAQ
ARHGDIB	1.64408	14.8183	0.441942	0.662075	0.843697	-5.15129	10	8	20.0472	16.6939	25.1222	16.0151	24.4415	25.1222	23.4361	23.5565	16.5806	18.027	21.5958	20.5193	0	0	0	18.1297	0	22.3831	0	11.3052	11.311	20.9512	20.401	0	15.6403	13.9962	0.533874	0.76941	19.214	17.4118	ARHGDIB
EIF5A	1.65709	9.03341	0.441888	0.662114	0.843697	-5.15131	7	5	18.272	0	21.699	21.1927	20.2232	17.0715	0	18.8353	19.807	16.4814	19.8557	0	0	0	0	0	0	0	0	11.3052	11.311	0	0	20.7477	9.86195	8.20486	0.933405	1.24424	11.3081	0.00000	EIF5A
KRT14	-0.693971	23.5978	-0.440144	0.663361	0.844029	-5.15188	12	12	21.6102	23.6703	25.1629	24.5995	18.648	21.9746	24.9326	23.8239	25.1629	25.1387	25.1071	25.1847	26.6811	25.7097	25.7465	25.1629	24.3462	24.0255	23.8491	23.972	11.311	23.3216	23.6156	23.5908	23.2508	23.9448	0.164672	0.0932784	23.9105	24.4729	KRT14
SLC2A14	-1.04815	2.40876	-0.439974	0.663482	0.844029	-5.15193	2	2	0	0	0	0	17.6175	17.5765	0	0	0	0	0	0	0	0	0	0	0	0	0	11.3052	11.311	0	0	0	1.88468	2.93283	2.3355	2.3355	0	0	SLC2A14
SLC2A3	-1.04815	2.40876	-0.439974	0.663482	0.844029	-5.15193	2	2	0	0	0	0	17.6175	17.5765	0	0	0	0	0	0	0	0	0	0	0	0	0	11.3052	11.311	0	0	0	1.88468	2.93283	2.3355	2.3355	0	0	SLC2A3
IPO4	-1.04554	2.40745	-0.437803	0.665036	0.845108	-5.15263	2	2	0	0	19.2263	15.9364	0	0	0	0	0	0	0	0	0	0	0	0	0	0	0	11.3052	11.311	0	0	0	1.88468	2.93023	2.3355	2.34773	0	0	IPO4
CNTN1	-2.07224	12.6636	-0.437756	0.665069	0.845108	-5.15265	6	7	23.4053	24.0003	0	0	21.9819	22.0415	0	0	0	0	0	0	0	0	0	25.8855	22.9268	24.1551	24.9732	11.3052	27.611	24.6106	24.4779	26.5516	11.6275	13.6997	1.10055	0.885785	5.652604	22.0117	CNTN1
KTN1	-1.03978	2.40457	-0.436943	0.665652	0.845295	-5.15291	2	2	0	0	0	0	16.8671	18.2264	0	0	0	0	0	0	0	0	0	0	0	0	0	11.3052	11.311	0	0	0	1.88468	2.92446	2.3355	2.3376	0	0	KTN1
AGL	-1.03892	2.40414	-0.436518	0.665956	0.845295	-5.15305	2	2	0	0	0	0	18.407	16.6763	0	0	0	0	0	0	0	0	0	0	0	0	0	11.3052	11.311	0	0	0	1.88468	2.92361	2.3355	2.3389	0	0	AGL
TCEB1	-1.02988	2.39963	-0.43236	0.668937	0.848608	-5.15437	2	2	0	15.7286	0	0	19.2462	0	0	0	0	0	0	0	0	0	0	0	0	0	0	11.3052	11.311	0	0	0	1.88468	2.91457	2.3355	2.34963	0	0	TCEB1
ATP12A	1.64205	11.6526	0.43025	0.670452	0.850058	-5.15504	9	6	21.4202	23.7019	19.8725	20.9512	22.3831	21.6504	16.1061	22.6934	13.8419	18.7152	17.0597	19.6372	0	0	0	0	0	0	0	11.3052	11.311	19.0142	0	0	12.4736	10.8316	0.658915	1.04759	14.974	9.936233	ATP12A
DCXR	-1.00911	2.38924	-0.426778	0.672949	0.85275	-5.15614	2	2	0	0	17.2002	17.5254	0	0	0	0	0	0	0	0	0	0	0	0	0	0	0	11.3052	11.311	0	0	0	1.88468	2.8938	2.3355	2.33562	0	0	DCXR
GANAB	1.84359	13.2677	0.426123	0.67342	0.852874	-5.15634	8	7	22.4119	23.1547	23.1968	23.2072	17.4678	17.6829	25.7465	0	25.8456	23.4361	24.3563	25.3946	0	0	0	21.0296	0	0	0	11.3052	11.311	0	22.8787	0	14.1895	12.3459	0.817827	0.896022	17.0948	17.5753	GANAB
SAR1A	-1.00445	2.38691	-0.425186	0.674094	0.853123	-5.15664	2	2	0	0	0	0	17.1624	17.5072	0	0	0	0	0	0	0	0	0	0	0	0	0	11.3052	11.311	0	0	0	1.88468	2.88913	2.3355	2.33563	0	0	SAR1A
USP15	-1.00482	2.38709	-0.424813	0.674363	0.853123	-5.15675	2	2	0	0	0	0	18.378	16.296	0	0	0	0	0	0	0	0	0	0	0	0	0	11.3052	11.311	0	0	0	1.88468	2.8895	2.3355	2.34054	0	0	USP15
EEF1A1	0.512564	25.3818	0.423161	0.675553	0.854156	-5.15727	12	12	24.6725	24.5348	24.3102	24.4927	24.3617	24.0776	24.4502	24.0616	24.3332	24.0565	24.9618	24.9278	27.0682	23.0745	26.2086	25.4434	27.9102	25.3516	28.1048	28.4005	26.3269	26.5234	27.7311	23.7788	25.638	25.1255	0.0663955	0.0541492	24.9448	24.6036	EEF1A1
NPEPPSL1	1.32108	4.22644	0.422561	0.675985	0.85423	-5.15746	4	2	22.726	0	0	0	0	0	0	0	0	16.6017	0	0	0	0	0	0	0	20.0647	0	11.3052	11.311	19.4258	0	0	4.88698	3.5659	1.53888	2.34091	0	0	NPEPPSL1
EIF5AL1	1.57617	8.99295	0.421831	0.676511	0.854422	-5.15768	7	5	18.272	0	21.699	21.1927	20.2232	17.0715	0	18.8353	19.2263	16.0911	19.8557	0	0	0	0	0	0	0	0	11.3052	11.311	0	0	20.7477	9.78103	8.20486	0.932858	1.24424	11.3081	0.00000	EIF5AL1
PKM	-0.490615	25.1673	-0.420139	0.677732	0.855238	-5.15821	12	12	26.2661	26.9608	26.0215	25.451	27.6892	26.4605	26.2241	26.6504	23.6453	25.3077	24.5544	25.8456	23.5565	24.416	22.6934	25.2783	25.0787	25.0787	25.6602	24.585	24.1345	24.8748	24.8938	22.6875	24.9219	25.4126	0.0448192	0.0554626	24.8843	25.3647	PKM
CCT3	0.551551	23.1123	0.419899	0.677905	0.855238	-5.15828	12	12	17.2226	21.516	21.0644	28.4902	24.1449	22.334	22.7721	23.8491	22.1457	20.4554	22.0415	23.5533	22.6819	23.639	23.7954	22.9419	22.6417	23.5668	25.1847	23.6578	25.3946	23.7098	23.3809	24.5123	23.3881	22.8366	0.0594568	0.112419	23.6056	22.8119	CCT3
ARL6IP1	-0.977614	2.37349	-0.41586	0.680822	0.858444	-5.15952	2	2	0	0	0	0	17.7027	16.6449	0	0	0	0	0	0	0	0	0	0	0	0	0	11.3052	11.311	0	0	0	1.88468	2.8623	2.3355	2.33683	0	0	ARL6IP1
TFG	1.43339	5.1819	0.415223	0.681283	0.858552	-5.15972	4	3	16.1834	0	0	20.7732	0	16.6259	0	0	0	0	0	25.5824	0	0	0	0	0	0	0	11.3052	11.311	0	0	22.5845	5.89859	4.4652	1.61864	1.82515	0	0	TFG
tr|B4E1Z4|B4E1Z4_HUMAN Uncharacterized protein OS=Homo sapiens PE=1 SV=1	-1.65553	6.74184	-0.413786	0.682322	0.858911	-5.16016	4	4	24.0414	24.3901	0	0	0	0	0	0	0	0	0	0	0	0	0	22.0373	20.3665	0	0	11.3052	11.311	23.6156	24.7371	0	5.91407	7.5696	1.61674	1.48275	0	0	tr|B4E1Z4|B4E1Z4_HUMAN Uncharacterized protein OS=Homo sapiens PE=1 SV=1
tr|E7ETN3|E7ETN3_HUMAN Uncharacterized protein OS=Homo sapiens PE=3 SV=1	-1.65553	6.74184	-0.413786	0.682322	0.858911	-5.16016	4	4	24.0414	24.3901	0	0	0	0	0	0	0	0	0	0	0	0	0	22.0373	20.3665	0	0	11.3052	11.311	23.6156	24.7371	0	5.91407	7.5696	1.61674	1.48275	0	0	tr|E7ETN3|E7ETN3_HUMAN Uncharacterized protein OS=Homo sapiens PE=3 SV=1
CD47	1.49115	7.22362	0.41327	0.682696	0.858911	-5.16031	6	4	18.1497	19.589	0	0	0	0	0	0	0	12.4506	0	17.4168	0	0	0	18.3112	0	21.6867	0	11.3052	11.311	0	19.0634	24.0834	7.9692	6.47805	1.13216	1.48296	5.6526	0	CD47
NOP58	-1.36108	5.56962	-0.412406	0.683321	0.859015	-5.16058	4	4	18.2133	19.0506	17.1793	20.5587	0	0	19.7567	16.296	0	0	0	0	0	0	0	0	0	0	0	11.3052	11.311	0	0	0	4.88908	6.25016	1.54151	1.48191	0	0	NOP58
DLAT	-0.966545	2.36796	-0.412118	0.683529	0.859015	-5.16066	2	2	0	0	16.798	17.4168	0	0	0	0	0	0	0	0	0	0	0	0	0	0	0	11.3052	11.311	0	0	0	1.88468	2.85123	2.3355	2.33596	0	0	DLAT
C14orf166	-0.963571	2.36647	-0.41091	0.684404	0.859348	-5.16103	2	2	0	0	17.7787	16.4004	0	0	0	0	0	0	0	0	0	0	0	0	0	0	0	11.3052	11.311	0	0	0	1.88468	2.84825	2.3355	2.33777	0	0	C14orf166
[truncated: 466 more rows]

## Sheet: KEGG
Nmatch	Ncat	genes	Pvalue	Des	Relative	Pvalue2	Nall	Nid	Nup	Ndown	Neq	Nnot	gnAll	gnId	gnUp	gnDown	gnEq	gnNot
[truncated: 99 more rows]

## Sheet: CC
Nmatch	Ncat	genes	Pvalue	Des	Relative	Pvalue2	Nall	Nid	Nup	Ndown	Neq	Nnot	gnAll	gnId	gnUp	gnDown	gnEq	gnNot
[truncated: 188 more rows]

[truncated: 10 more sheets: MF, BP, KEGG_up, CC_up, MF_up, BP_up, KEGG_down, CC_down, MF_down, BP_down]
